# Supplementary material for: Dissection of flag leaf metabolic shifts and their relationship with those occurring simultaneously in developing seed by application of non-targeted metabolomics
Source: PLoS One. 2020 Jan 24;15(1):e0227577. doi: 10.1371/journal.pone.0227577 (PMC6980602; doi:10.1371/journal.pone.0227577)
Supplement: S1 Table — (XLSX) [file pone.0227577.s005.xlsx]

## Sheet: S1
S1 Table. The final statistics matrix with normalized data.
Metabolite Name	Metabolite Class	Individual
		Q-0-L-1	Q-0-L-2	Q-0-L-3	Q-0-L-4	Q-7-L-1	Q-7-L-2	Q-7-L-3	Q-7-L-4	Q-14-L-1	Q-14-L-2	Q-14-L-3	Q-14-L-4	Q-28-L-1	Q-28-L-2	Q-28-L-3	Q-28-L-4	9311-0-L-1	9311-0-L-2	9311-0-L-3	9311-0-L-4	9311-7-L-1	9311-7-L-2	9311-7-L-3	9311-7-L-4	9311-14-L-1	9311-14-L-2	9311-14-L-3	9311-14-L-4	9311-28-L-1	9311-28-L-2	9311-28-L-3	9311-28-L-4	Nip-0-L-1	Nip-0-L-2	Nip-0-L-3	Nip-0-L-4	Nip-7-L-1	Nip-7-L-2	Nip-7-L-3	Nip-7-L-4	Nip-14-L-1	Nip-14-L-2	Nip-14-L-3	Nip-14-L-4	Nip-28-L-1	Nip-28-L-2	Nip-28-L-3	Nip-28-L-4
Ala	Amino acids	1.14432	1.31411	1.53195	1.37881	0.610382	0.690074	0.699757	0.598721	0.90561	0.850806	0.886458	0.868699	0.796118	0.811808	0.828351	0.802103	1.01047	0.923107	1.00272	1.04693	0.835344	1.11052	1.49749	1.49523	1.30964	1.98217	1.02884	1.14036	0.812093	1.00797	0.926053	1.35146	1.72369	1.14304	1.13106	1.02223	1.81435	1.26724	3.76828	1.75907	0.849178	0.697095	1.08465	0.775779	0.879995	0.99728	0.75989	0.743321
ASA	Amino acids	2.38423	0.451753	1.95131	2.51677	1.57183	1.8194	1.96754	1.9652	1.45291	1.54618	1.38874	1.31795	1.72134	1.24342	1.29173	1.09999	1.11687	1.4096	1.39331	1.73003	1.65774	1.48216	1.17676	1.46735	1.14622	1.02152	0.698456	1.06426	0.96978	1.00517	0.986758	0.835677	0.981633	1.27164	1.09255	1.11329	1.1763	1.04384	0.820624	1.03505	0.869215	0.923877	0.91943	0.994828	1.03721	0.890691	0.660539	0.745257
Asn	Amino acids	1.97623	1.49159	3.84672	1.59204	1.29315	1.61512	1.07175	1.17034	0.675452	0.726884	0.95946	0.771827	0.174692	0.14983	0.167147	0.166581	1.22761	1.31558	1.26435	1.44311	1.45989	1.53529	1.484	1.5852	1.47416	1.25215	1.51527	1.30335	0.306798	0.384274	0.521644	0.52109	1.34445	1.00403	0.981819	1.06716	0.99597	1.06517	1.20578	0.954339	0.80508	0.677202	0.363121	0.598589	0.381703	0.239402	0.325809	0.288675
Asp	Amino acids	1.32192	1.81473	1.68174	1.45096	0.929172	1.33634	1.19024	1.31009	0.702033	0.378241	0.51676	0.632621	0.267627	0.272708	0.280513	0.269322	1.48419	1.50328	1.49117	1.78702	1.13035	0.971114	0.909771	1.26418	0.721816	1.26565	0.624612	0.632696	0.276493	0.365682	0.475464	0.34157	2.64559	1.54563	1.77673	1.7007	1.49253	1.74551	1.74428	1.52654	0.981074	0.789188	0.95207	1.03009	0.864645	0.60433	0.742954	1.01893
β-Ala	Amino acids	1.38877	1.63295	1.51631	1.38861	0.870155	0.899267	0.831883	1.0006	1.20967	0.99657	1.34333	2.00203	1.07914	1.07962	0.875219	2.27082	0.61563	0.564064	0.645516	0.594975	0.732405	0.762377	0.916647	0.753831	0.73403	0.883643	0.642454	0.499082	0.964639	3.06686	1.34114	3.96423	1.02178	1.17286	0.999402	1.19979	1.16445	1.07992	1.14435	1.06035	0.928476	1.22013	0.974497	0.983806	1.38987	0.766746	1.20677	1.32248
Betaine	Amino acids	0.995002	1.0865	0.90503	0.939288	0.567212	0.733771	0.841129	0.854014	1.0618	0.53388	0.778476	0.979749	1.18928	1.09939	1.21157	1.01001	0.955737	0.929652	0.859117	0.992387	1.03744	1.26201	1.05386	1.05325	1.03673	1.0991	0.952861	1.02404	1.27237	1.43365	1.29852	1.18661	1.05136	0.995188	1.00605	0.883447	0.683622	0.620149	0.724308	0.579737	0.425937	0.455294	0.551226	0.390775	0.424699	0.566479	0.468967	0.505392
GABA	Amino acids	1.10809	1.02362	0.999972	1.86407	0.559875	0.750532	0.603987	0.6077	0.872022	0.841602	0.878484	0.784345	0.578423	0.803429	0.636172	0.63807	1.52873	1.38027	1.75767	1.69503	0.810485	1.02133	1.50464	1.27455	1.13898	1.62851	0.875483	0.948121	0.801475	1.03775	0.87115	1.16972	1.74074	1.16452	1.13119	1.15641	2.19584	1.38917	2.51922	3.37731	0.96821	0.638232	1.20126	1.74514	0.857152	0.838967	1.15116	0.708372
GBH	Amino acids	1.02024	2.2328	1.11263	1.34533	0.350088	0.396001	0.12413	0.463142	0.898215	0.327722	0.296407	0.461724	0.255066	0.162029	0.360064	0.181167	4.14164	3.00303	2.41244	2.38591	1.24808	1.12571	1.04804	1.43925	0.932927	1.24216	0.427965	0.750471	0.792925	0.325507	0.500342	0.226132	2.67993	2.74005	2.46	2.47609	1.89694	1.94235	1.93875	1.65876	0.719398	1.01284	1.47638	1.21585	0.823926	0.637926	0.534029	0.851813
Glu	Amino acids	1.91706	1.81043	1.36072	1.68854	1.20807	1.198	1.37821	1.24137	1.02754	0.673015	0.737419	0.862804	0.379733	0.275466	0.367314	0.55055	0.999784	0.95904	0.85284	1.00353	1.0118	1.00022	0.912119	1.13883	0.968839	1.1999	0.953	0.841019	0.495674	0.390935	0.512994	0.427608	1.41216	1.25795	1.33488	1.30717	1.37401	1.49006	1.5094	1.41645	1.14502	1.1448	1.24768	1.11118	0.773141	0.662103	0.612863	0.868678
Gln	Amino acids	1.43468	1.00556	1.90973	1.23629	1.35151	1.32526	1.21323	1.02169	0.752063	0.895255	1.01902	0.930262	0.575075	0.456495	0.549745	0.882194	0.773162	0.881919	0.841984	1.02732	1.30556	1.35006	1.4518	1.52488	1.09588	1.02457	1.19997	1.01952	0.487825	0.623034	0.642612	0.694789	1.11735	1.10567	0.97576	1.02857	0.918187	1.12115	1.34782	1.00088	1.08644	1.00634	0.664304	0.832291	0.741011	0.496172	0.574552	0.738636
Gly	Amino acids	3.41661	2.9903	2.12299	2.93598	1.03738	1.29543	1.07491	0.734926	0.733836	0.876245	1.2243	1.19079	0.741	1.17287	0.651122	1.33894	1.08314	1.06966	1.13949	1.1642	1.31484	1.67093	1.3352	1.77508	1.21257	1.3052	1.06961	0.846565	0.346941	0.67086	0.538906	0.494358	0.998314	1.32521	1.60063	1.18253	0.981305	1.35053	0.795824	0.912614	1.07906	1.01455	0.990537	0.73873	0.558347	1.43186	0.911231	1.35882
His	Amino acids	2.02506	4.33877	1.93217	4.04492	1.31426	1.90915	1.87315	1.84111	1.2312	1.44771	1.85899	2.18209	0.551425	0.820592	0.754856	0.622838	0.426167	0.490072	0.661188	0.449248	0.836611	0.960995	1.17487	0.893751	1.15409	0.990059	1.35036	1.00608	0.656756	1.00997	0.829465	1.30675	1.68384	0.757964	1.03327	0.833696	1.35416	1.40606	1.68355	0.99547	1.17846	0.888136	0.885211	0.627268	1.65264	1.55162	1.26256	1.47637
HSer	Amino acids	4.44977	4.19435	0.844951	5.69708	1.42744	3.0855	2.8324	2.24764	2.0371	1.8145	1.03021	0.745473	0.916906	0.569373	0.750412	1.20595	1.43994	1.95998	2.00276	2.24196	2.28325	0.4178	0.26518	1.40297	0.818287	2.40991	0.390192	0.357303	0.237308	0.237308	0.237308	0.237308	1.96857	1.22828	3.10956	1.60596	0.295598	0.943291	0.742974	0.820398	1.27065	0.988217	1.62177	2.43401	0.681285	0.852751	1.0548	0.952506
Ile	Amino acids	2.43741	2.36105	1.68336	1.61253	2.2899	1.97562	2.67692	2.67014	0.929315	1.12298	1.12098	1.18072	0.770865	0.770636	0.751101	1.9398	0.405016	0.451064	0.414617	0.484859	1.39477	1.44943	1.23039	1.02187	1.02884	0.97813	1.30587	1.77831	0.744512	1.18814	0.809523	0.977648	0.326195	0.635672	0.53748	0.357049	1.02272	1.08711	1.26073	1.06087	0.806154	0.661316	1.1653	0.604984	0.594477	0.624329	0.553353	0.660083
KYNA	Amino acids	0.890257	0.693013	1.24372	1.09284	2.44801	3.38378	1.83095	2.33433	2.06231	4.50572	2.79017	2.36617	2.995	2.91961	3.17077	2.77572	0.595285	0.670836	0.703315	0.824752	1.2528	1.198	1.46371	0.984854	1.53732	1.57122	1.74908	1.70078	2.13169	2.91852	3.37119	3.05654	0.198129	0.305241	0.273089	0.297772	0.336908	0.326561	0.369217	0.388403	0.570083	0.685394	0.307057	0.534152	0.878864	1.01515	1.07453	0.406526
OxoPro I	Amino acids	1.75466	1.56025	1.23161	1.55654	1.10397	1.07478	1.17576	1.02126	1.04063	0.849065	0.930925	1.20149	0.742929	0.614132	0.727678	1.26014	0.978964	1.00068	0.931607	1.04142	1.08781	1.11694	1.0861	1.23621	0.938945	1.32932	0.859662	0.770054	0.635144	0.833174	0.674341	0.840867	1.3065	1.17464	1.26143	1.22283	1.17437	1.32421	1.3495	1.17959	1.05417	0.999319	1.19822	0.981163	0.79853	0.637295	0.702907	0.985522
OxoPro II	Amino acids	1.18957	1.03305	1.49159	1.24044	1.06135	1.0655	0.936549	1.01464	1.70788	1.64509	1.61466	2.07591	0.11975	0.84363	1.09823	1.60913	0.847165	0.840612	0.897423	0.939544	0.906731	0.950732	1.08024	0.912005	0.95132	1.27998	0.804824	1.94274	0.732626	1.06742	0.724041	1.05698	1.25687	0.989691	0.90009	0.877306	0.829219	0.939376	0.876765	0.916526	2.21693	1.92656	2.34022	1.11591	1.68172	4.86001	2.34301	3.36662
Leu	Amino acids	2.50072	2.64556	1.62588	1.69189	2.29444	2.42834	2.81015	2.75536	1.43798	1.67807	1.46519	1.54004	1.00664	1.00861	1.01211	3.17306	0.365968	0.47568	0.402423	0.473631	1.37673	1.34752	1.32229	0.948082	1.27065	1.10821	1.63057	2.17133	0.992868	1.85613	0.952637	1.46316	0.260428	0.4065	0.498482	0.208929	0.876472	0.832703	1.19728	0.88134	1.213	0.889052	1.7923	0.582317	0.548326	0.599249	0.533169	0.611406
Tyr	Amino acids	1.55098	1.33859	1.6973	1.62693	1.42242	1.94037	2.09853	2.01212	1.06339	2.23307	0.983416	1.07331	0.994311	0.784041	0.818106	2.25342	1.29354	1.1418	1.17175	1.32457	1.23792	1.14195	1.31089	0.792157	1.37934	1.12436	1.6644	2.27854	1.08744	1.36728	1.1448	1.14509	0.963686	0.781839	0.764351	0.633253	0.733609	0.722759	0.797841	0.725957	1.01704	0.778027	1.16039	0.632638	0.723345	1.35379	0.853776	1.02576
Lys	Amino acids	1.39889	1.55743	0.917624	1.41737	1.27864	1.42449	1.37827	1.35373	1.32029	1.35501	1.3685	1.74238	1.02664	0.908584	0.989813	2.20662	0.721704	0.997674	0.861591	1.16331	0.963815	1.11321	1.23714	0.695848	1.22296	1.23162	1.5603	1.7793	1.02453	1.75529	1.21085	1.38231	0.480843	0.416148	0.380852	0.341743	0.572119	0.670228	0.640305	0.620065	0.992987	0.934487	1.36529	0.847569	0.866882	1.25251	1.02243	1.14838
Met	Amino acids	3.68748	4.34065	2.1074	2.92173	1.21141	1.27129	1.75484	1.61806	1.33247	1.46506	1.22514	1.7201	1.1132	1.65221	1.17525	5.47483	1.99725	2.09547	2.06374	2.08787	0.959974	0.928389	0.868956	0.749412	1.10114	1.04911	1.12775	1.60369	1.4005	3.24243	0.983835	2.47346	1.72121	1.53356	1.95871	1.17414	0.792479	0.863293	0.879201	1.01982	1.01791	1.07715	1.48847	0.839539	0.907279	1.31771	1.05267	1.13137
NAcGlu	Amino acids	2.30248	2.07255	2.31503	2.48023	1.45614	1.15286	1.29048	1.13217	0.974306	1.02569	0.776884	0.940414	1.596	0.683983	1.19091	0.619296	2.35539	2.76383	2.74548	2.96966	1.38678	1.46669	1.13955	1.53555	1.32981	1.89552	0.743888	0.579704	0.737025	0.570876	0.876327	0.753818	2.22797	1.51136	1.66283	1.93735	1.80734	1.52244	2.03212	1.66425	0.624419	0.721634	0.732852	0.656825	0.702692	0.54743	0.661266	0.616733
Norvaline	Amino acids	3.34503	2.38916	1.64912	2.33064	2.27051	1.98338	2.34126	2.62656	0.938744	1.47766	0.89564	1.44236	0.597354	0.666397	0.636704	1.28262	0.70566	0.708681	0.817615	0.944887	2.14999	1.69331	1.895	1.59049	1.28472	1.26449	1.40465	1.44161	0.686481	0.956003	0.776373	0.990189	0.435418	0.72423	0.687604	0.535615	1.04003	1.07158	1.22143	1.05628	0.742418	0.636307	1.00981	0.628494	0.314664	0.512235	0.517225	0.495821
Orn	Amino acids	5.2974	5.15624	6.69767	9.54354	2.25383	4.24311	2.89775	3.60529	4.56009	2.66092	4.2574	3.90804	2.6928	2.84793	2.93856	3.41924	0.939186	0.289046	0.263497	0.894572	0.210241	0.183602	0.338026	0.181397	0.201924	0.960572	0.211991	0.159784	0.146902	0.312644	0.152917	0.389189	6.66913	4.31753	4.84349	4.37344	9.90171	9.40895	10.5515	9.79521	13.3046	12.0072	8.89285	13.8158	14.3027	10.0795	11.6867	12.8405
Phe	Amino acids	1.44843	1.24872	1.63395	1.40599	1.9843	2.37602	2.95397	3.14939	1.06841	1.96395	1.24084	1.50352	0.985948	1.07575	0.990412	2.50823	0.628718	0.674099	0.656231	0.767548	1.19904	1.09049	1.3117	0.822136	1.43213	1.08426	2.00967	2.48461	1.13009	1.85961	1.32619	1.62383	0.680298	0.733962	0.646238	0.523427	0.932183	0.737953	1.02353	0.967846	0.903161	0.708556	1.04326	0.594235	0.633107	0.864419	0.743249	0.709648
Pro	Amino acids	3.3229	2.62944	2.41023	5.34046	2.28151	1.85293	2.57987	2.26668	1.34179	1.14961	0.680242	1.22933	0.766901	1.20577	0.806446	2.1334	2.71523	2.46772	3.42978	3.51826	2.04186	2.48842	3.4001	2.03897	0.977414	1.11842	0.80778	0.95211	0.926287	1.19506	0.629098	0.94274	1.41574	1.36708	1.41157	1.32924	1.08421	0.906902	1.07328	1.00479	0.682447	0.809669	0.929839	0.762028	0.67325	0.785323	0.673057	0.841552
OxoPro	Amino acids	1.2894	1.17757	0.940688	1.17621	0.494988	0.592149	0.534281	1.54321	0.629073	0.437131	0.57556	0.739575	0.546193	0.693219	0.586407	0.969846	1.48123	1.1612	1.05619	1.34605	1.19341	1.18982	0.993284	1.37969	1.20683	1.33742	1.05352	1.03152	0.991696	1.20795	1.07325	1.25048	1.33774	0.970975	1.06314	0.927751	1.0155	1.16487	1.03971	0.903286	0.885467	0.747097	0.897275	0.763223	0.646987	1.24983	1.36553	1.54789
Put	Amino acids	1.769	1.4343	2.62602	1.18683	1.48252	1.21037	0.651348	0.590042	0.635912	0.634923	0.638451	0.963686	3.23082	0.582944	3.27906	0.999802	0.467661	0.510557	0.548611	0.681169	1.19825	1.12628	1.46451	1.01569	3.82209	5.23281	5.56528	2.39783	2.27836	1.27688	2.29167	1.66238	0.959651	0.399142	0.505809	0.471549	0.916914	1.25342	1.36661	1.23457	0.357059	0.277425	0.509554	0.338561	0.833174	0.842315	0.921184	0.76622
Ser	Amino acids	1.74183	1.23286	1.35547	1.76051	0.43195	0.510795	0.422371	0.268902	1.0177	0.654483	0.843382	1.17018	0.457332	0.584887	0.426667	0.73658	2.39421	2.04039	1.84857	2.16026	2.39405	2.12598	2.36249	2.33876	1.75436	2.63641	1.66149	1.00857	0.54801	0.860635	0.776474	1.03517	1.21836	0.718007	0.992519	0.830334	0.523291	0.84968	0.702148	0.632102	1.57968	1.34804	1.85407	1.32022	1.41407	1.58493	1.83392	2.01663
Spd	Amino acids	1.86586	0.883334	1.23376	1.56485	2.09564	0.560819	0.676462	2.11938	0.930494	1.00067	0.643764	1.53265	1.45938	0.400778	0.506457	1.33923	0.736375	0.859469	0.983194	1.13204	1.9149	1.09176	1.10701	0.947487	2.61414	1.619	1.23213	2.22899	4.45716	1.3321	2.5935	3.21272	0.866064	0.778653	0.968272	0.64058	0.79655	1.01294	0.513493	0.980025	0.413365	0.687885	1.05157	0.938079	1.40827	1.41616	1.21178	1.13347
Thr	Amino acids	1.79196	2.35207	1.39314	1.46994	0.928895	1.01606	1.02622	1.06327	0.791552	0.53583	0.610894	0.807911	0.353068	0.426487	0.353725	0.837048	1.30766	1.30751	1.23545	1.33071	1.23743	1.13834	1.19115	1.32596	1.26917	1.68884	1.09376	0.889643	0.39347	0.628905	0.494721	0.661698	1.67351	1.01553	1.19107	1.11733	1.25036	1.25255	1.539	1.26047	0.773217	0.691534	1.02184	0.826759	0.345279	0.39778	0.390407	0.466236
Try	Amino acids	2.06478	2.86605	0.991248	1.53587	0.721676	0.947357	0.93483	1.00823	1.04534	1.22855	1.03705	1.41624	1.26051	1.45099	1.25763	3.35862	0.388641	0.388641	0.407443	0.388641	1.20671	1.12986	1.02765	0.622161	1.09726	0.991767	1.35701	1.4917	1.25094	2.48497	1.27485	1.94268	0.388641	0.830798	0.599176	0.388641	0.388641	0.388641	0.388641	0.388641	0.870782	0.694844	1.08726	0.589506	1.06049	1.15713	1.04573	1.49901
Urea	Amino acids	1.12685	1.3132	0.576495	2.71787	0.798692	1.25409	1.14689	0.584339	0.66336	0.865359	1.37325	1.01421	0.727152	1.6462	0.532449	0.718509	0.768372	0.741649	0.445828	0.394288	153.679	1.22701	2.00371	0.737747	0.705466	1.26978	152.333	0.288908	0.540677	2.29614	169.119	0.655954	0.916928	0.471616	0.597562	0.394423	2.28188	1.54662	0.916833	1.62863	2.6662	1.23293	3.2583	0.770521	1.07896	3.69299	1.72202	2.35267
Val	Amino acids	2.5351	3.17944	2.57022	3.12112	1.90137	1.41171	3.08642	3.05135	1.02232	0.954066	0.916158	1.02552	0.800832	0.907074	0.788244	1.21841	0.865283	1.14996	0.961217	1.05338	1.27505	1.3244	1.31347	1.21564	0.835129	0.93275	0.873793	1.08155	0.712823	0.688421	0.85648	0.624635	0.788743	1.17932	1.01256	0.94748	1.17509	1.40897	1.95567	0.988842	1.01116	1.01172	1.64277	0.973672	0.75316	0.844433	0.751328	0.647323
Pip I	Amino acids	1.55218	1.44027	1.98869	1.44697	0.60554	0.387483	0.438158	0.568291	0.0254307	0.187565	0.357318	0.283406	0.16539	0.238003	0.146256	0.305578	1.28358	0.975627	0.998035	0.910298	0.499975	0.447721	0.579386	0.576707	0.209319	0.303714	0.0254307	0.0254307	0.0254307	0.1369	0.177246	0.0254307	5.95709	4.46478	6.2278	4.74925	3.3993	3.18159	3.66613	2.67333	0.735854	0.489796	1.2018	1.06749	1.33703	0.858753	1.20128	1.55264
Pip II	Amino acids	1.6327	1.48253	1.72895	1.42088	0.565708	0.402249	0.440943	0.0634786	0.0634786	0.224722	0.0634786	0.0634786	0.194417	0.207002	0.164082	0.0634786	1.1057	0.987691	1.0544	1.06394	0.761987	0.709643	0.894397	0.839531	0.0634786	0.456235	0.0634786	0.0634786	0.0634786	0.204925	0.0634786	0.0634786	4.18741	3.40473	4.35753	3.5429	2.62041	2.48801	2.83391	2.3765	0.0634786	0.432918	0.663167	0.637279	0.979904	0.698821	1.01231	1.22759
4H-Ben	Benzene derivatives	0.451502	1.33237	0.944185	1.8402	0.586262	1.51989	0.828052	0.851238	1.07545	0.920298	0.909966	0.656035	1.77015	2.19376	1.83272	1.45085	0.930286	1.85398	1.47979	1.84121	1.08129	1.01145	1.37651	0.988555	0.499155	0.719436	0.380897	0.58891	1.24552	0.681264	1.04528	0.573072	0.758221	0.74729	1.15949	2.38016	2.30407	1.6935	0.851074	5.48397	1.30646	1.19728	3.20192	4.53491	2.53285	1.67549	2.74049	2.02308
Meth-ben	Benzene derivatives	0.112061	0.00664528	0.104852	0.120261	0.0970623	0.00664528	0.100375	0.107682	0.0859455	0.00664528	0.313848	0.3348	0.0717074	0.0720558	0.0724505	0.0744586	0.161343	0.12673	0.118119	0.153168	0.118421	0.0987156	0.11532	0.12072	0.0813587	0.104023	0.118113	0.0866083	0.109557	0.0513767	0.0617254	0.0516983	2.97839	3.09516	3.60476	3.39629	1.97273	2.557	2.83808	2.25503	1.77307	2.00638	2.01993	1.36088	1.39565	1.23975	1.06581	1.52636
Pro-O-hex II	Benzene derivatives	0.0877318	1.11287	0.0828078	0.108635	0.108637	0.136782	0.097092	0.101583	0.112659	0.144153	1.71167	0.104444	0.0861441	1.17817	1.8099	1.53493	0.112767	0.96887	1.02663	0.0985408	0.094583	1.03626	1.28983	1.01271	1.19818	1.21488	1.11779	1.12154	1.00666	0.954601	1.06256	1.12231	0.59318	0.371019	0.402519	0.418524	0.764413	0.797779	0.806861	0.74923	1.02811	1.16012	1.0612	1.08447	1.44391	1.15068	1.40914	1.46203
Pro-O-hex I	Benzene derivatives	5.04989	5.21074	5.54639	6.59852	4.51036	5.01252	5.30659	5.30684	4.87573	7.11837	3.4469	3.60671	3.25925	2.80291	3.34123	3.60499	7.05803	5.58623	5.59137	6.44748	6.36399	5.05071	6.62386	4.44659	5.40963	5.02972	4.81078	5.57245	4.75049	4.46319	4.14603	4.12643	1.08926	0.693544	0.734605	0.613576	0.718328	0.707636	0.865218	0.479871	0.671305	0.838769	0.770039	0.566652	0.515726	0.606327	0.483595	0.530004
Gluconate	Carbohydrates	0.579089	0.613101	0.727245	0.593524	0.798807	0.963646	0.683958	0.656174	0.769203	0.897165	0.902766	0.866923	0.747966	0.547488	0.796963	0.84794	0.451172	0.50591	0.429056	0.4623	0.694004	0.772983	0.904517	0.608041	0.661128	0.581596	0.595447	0.516967	0.774159	0.724838	0.886885	0.821949	1.04937	1.03311	1.00565	0.989474	1.17323	1.42698	1.33864	1.36	1.47576	1.63945	1.49587	1.46142	1.73117	1.68858	1.56668	1.67529
2-KG	Carbohydrates	1.97579	1.39775	1.66015	1.76182	1.24973	1.16477	1.19039	1.47619	0.350026	0.319098	0.397771	0.285333	0.118131	0.183053	0.213532	0.0670603	1.03811	0.956907	1.00602	1.15365	0.918504	1.20301	1.11347	1.35072	2.15211	2.16754	2.33351	2.40446	1.02939	0.837157	1.321	0.970087	0.831523	0.614483	0.725792	0.605186	1.3548	1.21651	1.35973	0.993983	0.90921	0.771597	0.514201	0.665133	0.282677	0.167023	0.179507	0.196814
Adipate	Carbohydrates	2.18083	1	3.36666	1	1	1	2.09274	2.37475	1	1	1	2.7958	1	1	3.58127	1	1	1	1	1	1	1	1	2.13273	1	1	1	1.41062	1	1	1	1	1	1	2.34825	1	1	1.45279	2.49331	1.99603	1	1.56262	1	1.8934	1.12731	1	1	1
Citrate	Carbohydrates	1.0609	1.27216	0.81954	1.27956	1.56671	1.72575	1.77222	1.74336	1.69006	1.88789	1.38147	1.3864	0.559142	0.929637	0.571239	1.18043	0.604887	0.502997	0.408914	0.458269	0.316459	0.302631	0.41008	0.220215	0.345125	0.442414	0.274741	0.364158	0.477405	0.330989	0.63691	0.474477	0.996861	0.984126	0.910391	0.865674	1.32184	1.40915	1.47916	1.32432	1.5493	1.55249	1.50708	1.43379	1.1614	1.0675	0.961893	1.25148
Fru	Carbohydrates	5.80834	5.49224	6.64996	4.11794	4.75719	4.91318	4.62617	4.84113	3.24363	3.43034	3.713	3.67445	2.41963	2.80103	3.78001	2.73463	0.447471	0.314659	0.357435	0.364726	1.11529	1.12575	1.379	1.28135	0.439413	0.187171	0.705047	0.38012	0.535903	0.261376	0.275761	0.29176	5.24398	4.71432	5.36649	4.08863	4.83167	4.56411	5.1177	4.39217	3.24196	3.02799	3.09576	3.05932	3.84716	3.50119	3.77601	3.62403
Fumarate	Carbohydrates	1.04608	0.528611	0.741501	0.490798	0.905617	0.933105	0.704133	0.882375	0.589659	0.59538	0.734697	0.631602	0.275305	1.34078	1.30994	0.46201	0.907706	0.645571	0.594324	0.566867	0.533445	0.54992	0.523918	0.575005	0.583253	0.676954	0.628822	0.518571	0.761695	1.39627	0.863541	1.06769	1.49553	1.35926	1.40769	0.877779	1.43916	1.43859	1.44183	1.2808	1.56237	1.32434	1.25541	1.32639	1.01398	0.863022	1.0454	0.998116
Galactinol	Carbohydrates	0.904443	1.0825	1.32013	0.809507	1.57237	1.79995	0.0605033	0.0756447	0.222166	0.140632	0.207298	0.16042	0.505172	0.395259	0.205493	0.590359	3.53952	2.6295	2.17594	2.27104	1.9987	1.05628	2.17444	1.95633	1.55283	0.708989	2.07175	0.90072	0.351116	0.277743	0.400133	0.530518	0.580866	0.934601	0.817327	1.10304	0.850497	1.07102	0.927636	0.670678	0.28267	0.311491	0.286594	0.414545	3.23661	3.27741	3.96971	3.01273
Gal	Carbohydrates	0.964102	1.03445	1.56131	0.705563	0.746841	0.782472	0.890046	0.882738	0.440278	0.474127	0.63873	0.624476	0.329455	0.304316	0.692585	0.342079	0.518428	0.444794	0.643415	0.550117	1.6875	2.17593	2.5397	2.98569	2.17224	1.12835	3.51414	2.25732	2.28949	2.64043	2.53019	3.15753	1.91999	1.46668	1.86304	1.49069	1.58815	1.29545	1.82842	1.1353	0.701919	0.526803	0.63663	0.49914	1.5209	1.4589	1.17303	0.996417
Gentisate	Carbohydrates	1.03615	2.06245	2.09676	2.93505	1.14821	2.32446	1.58609	1.74612	2.6564	2.90272	1.65584	1.21334	1.76315	2.33434	1.7611	1.09192	2.30222	3.12596	2.72101	3.37844	1.97884	1.7317	2.3049	1.7342	1.33897	2.19259	0.925025	1.45967	1.94286	1.25097	1.55982	0.910592	0.590063	0.581293	0.666688	1.15176	1.46979	1.15618	1.33847	2.29296	0.377493	0.358987	0.784838	1.12249	0.461552	0.423662	0.58654	0.430964
Glucosamine	Carbohydrates	1.04339	1.14143	3.66517	2.00292	0.217381	0.698324	0.928164	0.898801	0.807014	0.550907	0.900651	0.217381	0.928399	0.421852	1.31667	0.217381	2.2797	2.0414	1.9625	2.45364	6.49356	6.62081	9.50346	7.76076	3.04816	1.63148	4.43371	2.43848	2.99756	1.72505	2.56622	2.11444	1.84081	1.99709	1.63161	1.99815	0.696931	0.577961	0.766185	0.965728	0.789791	0.449764	0.366452	0.217381	2.23301	1.04915	1.40038	0.217381
Glucose	Carbohydrates	5.90166	5.5556	5.50354	4.37787	4.5097	4.75633	4.33655	4.3558	3.68009	3.77059	3.9505	3.94557	3.74148	3.34338	3.7538	4.19769	0.271065	0.23264	0.248655	0.252975	0.790476	0.925461	1.42168	1.07454	0.422422	0.241711	0.642047	0.38088	0.523469	0.310552	0.31787	0.328352	4.35111	4.77782	4.54006	4.37905	4.5174	4.30066	4.46673	4.1137	3.76643	3.5118	3.56475	3.63087	3.77675	3.57454	4.04276	4.01656
G6P	Carbohydrates	1.82982	2.26583	3.70547	1.99784	1.08247	1.10519	1.24237	0.920723	0.733258	0.971485	0.473753	0.652314	0.571728	1.30119	0.577598	0.419537	0.995439	1.08505	0.900646	1.23038	1.49639	1.18362	1.14991	1.52692	1.04541	1.08785	1.31178	0.71949	0.798547	0.786394	0.880354	0.86627	1.66029	1.57026	1.4166	2.56183	1.04127	1.3746	1.53328	3.80999	1.22617	0.794733	1.14538	1.00456	1.14978	1.26637	1.544	0.936455
Glycerate	Carbohydrates	3.18488	2.26259	2.73462	2.30478	0.96064	1.20591	1.11598	1.23266	0.338878	0.645009	0.70363	0.570461	0.318334	0.382168	0.441536	0.250613	2.65809	2.12704	2.28156	2.55948	2.59062	2.84401	1.84701	3.21212	1.84965	1.74566	2.50304	2.44049	0.736179	0.59408	1.00825	0.612889	4.34033	3.70629	4.16709	3.91841	1.82954	1.95025	2.04205	1.74082	0.991751	0.95719	0.886879	0.759103	0.3274	0.240367	0.223598	0.276215
Isocitrate I	Carbohydrates	0.316208	0.125399	0.311247	0.499969	0.514411	0.249184	0.284042	0.735588	0.00102365	1.50654	1.20311	0.957832	0.00102365	0.542636	0.377064	0.589457	0.388397	0.249413	0.275292	0.357967	0.367383	0.195684	0.424235	0.204178	0.625595	0.378161	0.462646	0.81586	1.14832	0.95114	1.3965	1.77254	1.08743	0.905929	1.05652	0.986355	1.40075	0.8519	0.873511	1.03553	1.9878	1.3767	1.61091	1.9494	3.44202	2.41788	2.27285	2.79867
Isocitrate II	Carbohydrates	0.245168	0.188382	0.350312	0.435923	0.433088	0.33751	0.338374	0.638581	0.806088	1.55744	1.29893	0.852766	0.396601	0.717037	0.490285	0.58357	0.348241	0.308851	0.302059	0.318105	0.221015	0.193114	0.381086	0.131862	0.333313	0.344282	0.341706	0.521863	0.685034	0.842664	1.14223	1.08829	0.990311	1.16733	1.2361	0.938615	1.08067	1.11499	1.07322	0.976235	1.44277	1.61154	1.85418	1.59221	2.41987	2.67644	2.16736	2.15778
Malate	Carbohydrates	0.869407	0.848706	1.05241	0.773537	1.20095	1.50388	1.00193	1.16775	0.51149	0.656063	0.731368	0.589382	0.514517	0.875839	0.800179	0.728208	0.638205	0.492589	0.462431	0.517969	0.367216	0.4701	0.435756	0.451489	0.725851	0.787846	0.665605	0.619325	0.617719	1.33504	0.980101	0.998068	1.49004	1.27946	1.29092	1.09193	1.42446	1.86933	1.49216	1.17829	1.55121	1.17293	1.26209	1.22498	1.10035	0.824129	0.847918	1.30782
Maltose	Carbohydrates	2.89342	3.4894	4.00833	2.36039	1.51766	1.56664	1.31959	2.21313	0.844802	0.978946	1.34109	1.80865	1.33123	0.878339	1.18299	1.59673	0.709603	0.393042	0.299069	0.268582	0.24787	0.40536	0.183368	0.201791	0.305469	0.237085	0.232924	0.246493	0.419349	1.21954	0.306441	0.351279	2.52745	2.82536	2.31684	2.77819	1.41045	1.3986	1.48324	1.46075	0.891811	0.945902	0.637078	0.589902	1.26533	0.764424	0.861217	1.10245
Melezitose	Carbohydrates	0.772036	0.682686	1.17498	0.641871	0.945627	0.978346	1.02113	1.24218	0.95774	1.63508	1.30955	1.0561	1.35872	1.05523	1.0529	1.00227	0.718683	0.798429	1.0472	1.09242	1.38838	0.753096	1.72757	0.982695	1.46346	0.957893	1.61365	1.00663	1.74553	1.93331	1.81405	1.88719	0.874475	0.182875	0.895619	0.893939	0.841639	0.810426	1.02774	0.594681	0.378157	0.944957	1.01123	0.997729	1.20715	1.49313	1.44484	1.01334
myo-Inositol	Carbohydrates	0.831016	0.529824	0.71312	1.01397	0.302573	0.329857	0.305963	0.283275	0.33076	0.359543	0.427845	0.38064	0.201412	0.179595	0.253258	0.293355	1.27702	1.2335	1.54558	1.43813	1.33522	1.41772	1.57236	1.35836	1.03986	0.986033	1.06169	0.873391	0.329449	0.369813	0.481174	0.499761	1.87743	1.90916	1.80477	1.75219	1.19774	1.31147	1.40729	1.29215	1.07184	0.863337	0.790767	0.868646	1.19011	1.1554	1.23324	1.07325
Pyruvate	Carbohydrates	0.882614	0.846887	0.957955	0.954217	0.511033	0.455317	0.635155	0.579698	0.377305	0.477786	0.463256	0.338413	0.418045	0.536941	0.443323	0.254768	2.06508	1.97533	2.11659	2.28694	1.61967	1.94785	2.70613	3.1917	1.70638	2.09912	1.47323	1.87874	1.13022	1.05842	1.39994	1.38193	1.07183	0.774706	0.841315	0.770698	0.895707	0.827201	1.744	0.906124	0.797082	0.626799	0.670206	0.53665	0.512602	0.349568	0.518399	0.359079
Raffinose	Carbohydrates	1.08276	1.08276	1.67624	1.11736	0.646228	0.514455	0.266244	0.0661782	0.208005	0.228389	0.286325	0.792928	0.239306	2.45028	0.788255	0.191288	16.2189	3.47028	1.09782	1.15366	2.52285	12.9309	49.6683	7.54391	1.97449	2.01133	1.3924	1.82868	1.49164	4.52689	3.17634	2.44516	0.510876	0.0661782	0.557132	0.082286	0.347237	1.28162	0.425646	0.35457	0.243731	0.282091	0.283483	0.165691	0.484622	0.138178	0.695509	0.460763
Ribitol	Carbohydrates	0.719517	0.387802	1.60585	0.501926	0.564693	0.55227	0.471762	0.532725	0.261271	0.256894	0.458085	0.315436	2.08656	5.15647	3.31508	3.18008	1.11783	0.954633	0.987487	0.95797	2.48768	3.37742	2.74774	3.35029	4.72077	3.09429	6.19175	4.3555	2.38716	4.74733	3.32778	3.22042	0.735075	0.964715	1.13307	0.823668	0.497412	0.445351	0.569793	0.496259	0.337389	0.30837	0.183989	0.238515	0.507284	0.538823	0.515067	0.424856
Rib-5P	Carbohydrates	1.01516	1.50844	1.90387	1.05851	0.764016	0.968663	1.08208	0.721229	0.619699	0.362076	0.535288	0.360852	0.127342	0.122653	0.197467	0.133209	1.74245	1.31616	1.2157	1.1552	1.14343	0.86134	0.887302	1.08292	1.01963	0.79106	1.14599	0.752985	1.30699	1.38154	0.781096	1.18412	1.75997	1.67528	1.9139	1.85921	1.3127	1.31711	1.75301	1.28372	1.42384	0.972063	1.38274	0.761928	1.75882	1.30317	1.68719	1.69139
Succinate	Carbohydrates	1.65856	1.56505	1.91207	1.96356	1.72487	1.8804	1.8138	1.97048	0.970009	1.37737	0.936535	0.919776	0.816075	0.691916	0.839926	0.648076	0.875328	0.804821	0.898532	1.02088	1.09724	1.18845	1.258	1.04053	1.47805	1.46105	1.58692	1.51265	0.921236	0.803579	1.26619	0.930086	1.20228	1.24096	1.07625	1.18478	1.33908	1.32797	1.60879	1.43854	1.04614	1.16345	0.887027	0.988756	0.660576	0.469082	0.438522	0.488404
Sucrose	Carbohydrates	1.12441	1.08443	0.95363	1.01415	0.998808	0.968011	1.06701	0.988019	0.881039	0.782789	1.07096	0.975828	0.964455	0.647238	0.943761	0.882597	1.01147	1.06554	0.996661	1.152	1.18433	1.14705	1.22778	1.21748	1.26965	1.24538	1.32987	1.22867	1.20094	1.23638	1.25818	1.16575	0.829275	0.914621	0.886553	0.89827	0.931136	0.965428	1.11517	0.946608	0.988653	0.990742	0.861478	0.816891	1.0345	1.0466	0.935398	0.980607
Threitol	Carbohydrates	0.591273	1.21697	0.926097	0.397799	0.317347	0.575842	0.345478	0.660752	0.54758	1.4343	1.00782	1.94359	2.46674	3.43808	2.81729	2.37156	0.876561	1.5858	1.29208	0.74388	2.88513	6.5164	3.00133	2.22127	2.24886	1.61212	1.56135	1.32899	1.04421	1.8194	1.11608	1.94539	0.573183	0.527378	0.495537	0.501021	0.925716	0.403513	1.02504	0.729565	0.286909	0.372588	0.303849	0.299865	0.315835	0.359041	0.417731	0.259664
Trehalose	Carbohydrates	1.03162	0.260766	0.902567	0.691595	0.488989	1.70272	0.752267	0.447893	0.568409	0.677061	0.865378	0.679849	0.963591	0.959671	0.688753	0.601866	1.22006	1.39331	1.20863	1.59179	1.24052	1.10489	1.18992	0.90258	0.891168	1.04469	2.66791	1.01995	2.70555	3.47951	2.36054	3.22225	0.685872	0.551886	0.716165	0.767041	0.897058	0.851702	0.498966	0.452032	0.767213	0.705043	0.410726	0.872305	1.63649	1.39163	1.14791	1.19776
VC	Cofactors	0.64107	0.422348	2.28707	0.591219	1.01388	0.71266	0.829188	0.84963	0.618147	1.30798	1.43079	1.12452	2.00125	1.175	1.81099	2.3948	0.701256	0.510795	0.499927	0.556042	0.749625	0.822982	0.689065	0.985801	1.5367	0.884966	1.24437	1.14802	1.16184	1.70295	1.33374	2.11211	0.66469	0.449944	0.669765	0.642138	0.812672	0.709871	1.06612	0.742396	0.981933	0.745663	0.427235	0.746043	3.50086	1.14187	1.41668	1.13062
DHA	Cofactors	1.07571	0.665428	1.57036	0.803944	1.01514	0.828277	1.14259	1.04236	0.822847	1.10883	1.07742	1.14821	1.01347	0.921632	1.4216	1.0646	0.450639	0.45892	0.529884	0.493311	0.646727	0.800124	0.899175	0.655292	1.09502	0.601196	1.04932	0.982647	0.769456	1.06282	1.06099	1.33508	1.17082	1.02447	1.16553	1.01223	1.50733	1.37088	2.0171	1.13484	1.62833	1.2378	1.03301	1.04473	2.2925	1.83579	2.17901	1.63666
NicA	Cofactors	1.69454	1.33699	1.81048	1.68545	1.75754	1.34479	1.91387	1.80159	1.46634	0.93996	0.836711	0.9874	0.609113	0.513836	0.630101	0.576999	1.1318	1.18795	1.07583	1.29853	0.962539	0.958802	0.909689	1.0504	0.681795	0.993713	0.684426	0.647996	0.422818	0.390932	0.544897	0.379397	1.16461	1.16035	1.41836	1.35402	1.16127	1.42826	1.30602	1.97564	1.50305	1.3143	1.43074	1.30853	0.726001	0.830506	0.839313	0.72368
Nicotinate	Cofactors	1.81772	1.90756	1.40538	1.6975	1.03594	1.00094	0.813217	0.875004	0.838569	0.768644	0.982015	1.08247	0.726134	0.477461	0.702358	0.585985	1.89546	2.20695	2.25886	2.05622	1.5181	1.29974	1.39775	1.51998	0.706514	1.03763	0.776506	0.579153	1.03989	1.03923	1.12988	1.23334	1.04282	1.62914	2.03185	1.93482	1.65559	1.3015	1.20593	1.04874	0.656607	0.557259	0.729919	0.548753	0.665213	0.621894	0.839592	0.627201
VB5	Cofactors	0.829259	0.977056	0.916525	0.985531	1.01849	1.07933	1.15229	1.30038	1.10761	1.58539	1.14238	1.14123	0.331143	0.364781	0.347615	0.43317	0.984175	0.930752	0.655338	0.834818	0.527121	0.405803	0.579152	0.389823	0.465435	0.454409	0.441772	0.451559	0.628676	0.58413	0.59924	0.59233	1.13349	0.971224	1.00401	0.857369	1.36907	1.40314	1.56292	1.43079	1.28615	1.49592	1.56246	1.48433	1.20714	0.994026	0.820959	0.995985
Pheophorbide A I	Cofactors	1.2241	0.873729	1.73238	1.59694	1.60844	0.98764	1.56861	1.55451	1.10858	1.13958	1.06739	0.971231	1.62939	0.441047	1.06272	0.599385	0.813817	1.12837	1.11914	1.4645	1.47187	1.6958	1.70731	1.62056	2.42513	2.8874	2.24681	2.01251	1.22492	1.14948	3.37471	1.30007	0.502649	0.651972	0.870111	0.72507	1.06732	1.11955	0.880383	1.01236	1.60348	1.1518	0.858862	0.868066	0.539836	0.562197	0.67204	0.627287
Pheophorbide A II	Cofactors	1.03554	0.141765	2.11063	1.49653	2.08129	0.932534	2.50875	2.28418	0.768803	1.43802	0.953158	1.11154	0.685387	0.511761	0.141765	0.630817	0.871596	1.12347	1.06014	1.09108	1.08113	1.15428	1.32293	1.04803	2.00002	2.04934	1.89838	1.64027	1.17302	0.920071	2.45514	1.27761	0.84378	0.141765	0.141765	0.141765	1.13187	0.141765	0.141765	1.89747	2.94481	2.46578	1.70808	1.44797	0.141765	0.141765	1.33125	0.141765
Pi	Cofactors	2.53276	4.09039	5.50491	3.4418	0.5703	0.982488	1.06284	0.887655	0.248507	0.0955669	0.168047	0.121713	0.159743	0.125595	0.139101	0.124265	8.74774	6.29211	5.23359	6.94685	2.31198	1.50994	1.8069	3.27612	0.715509	1.08641	1.00237	1.18655	0.424829	0.310684	0.296379	0.22204	7.15871	8.44882	8.17349	8.65132	4.20896	3.54055	4.3882	3.0516	1.9593	1.19534	1.78117	1.5933	1.61432	0.870585	1.36835	1.30484
VB2	Cofactors	6.50318	1	1	1	10.049	1	1	1	1	1	15.0084	11.5081	1	1	1	1	6.8098	8.42624	1	1	8.58053	1	10.0487	1	1	1	8.65401	9.54361	1	1	1	9.83629	1	1	1	1	11.19	9.03365	1	7.53388	1	1	1	1	1	1	1	1
Meth-Nic	Cofactors	3.29705	3.28734	2.11065	2.88532	0.27083	0.43356	1.06583	0.994201	0.313708	0.0804265	0.180052	0.182104	0.185673	0.0765816	0.18808	0.104338	3.59136	3.54186	2.87802	3.05341	2.18514	1.65447	1.84101	2.49268	0.613806	1.0058	0.522261	0.495527	1.05177	0.226336	0.248047	0.402035	3.54541	3.64823	3.71381	3.30404	2.02618	2.29907	2.58625	2.01805	0.429764	0.311843	2.0522	0.344537	0.196508	0.200409	0.36616	0.218019
Glu-leu	Dipeptides	1.58019	2.18661	1.3257	1.97339	0.454642	1.607	1.27145	1.82907	1.7571	0.454642	1.42499	2.10617	1.93013	1.81229	0.454642	1.94007	0.454642	0.753671	0.454642	0.871502	0.714025	0.454642	1.20994	0.786093	0.454642	1.36968	0.454642	1.29945	1.21534	0.454642	1.18049	1.41011	0.454642	0.454642	0.454642	0.454642	1.11228	1.00285	0.968617	1.14452	0.454642	0.454642	1.23268	0.454642	0.454642	1.89529	1.27382	1.1773
Leu-pro	Dipeptides	0.866712	1.01789	0.870136	0.869495	0.863077	1.02448	0.963798	1.01675	1.51007	0.837365	1.15698	1.21151	1.30481	0.516296	0.879483	0.560424	0.836829	1.07812	0.661705	0.637549	1.00357	0.630686	0.939838	1.06111	0.996434	0.556344	0.819865	0.924199	0.6897	0.697832	0.871634	1.02968	0.769765	1.02249	1.10822	0.661128	0.958211	0.75786	0.975108	1.13426	1.01626	0.860729	1.26755	1.20115	1.08982	1.6246	1.67874	1.58825
Chr-O-glu	Flavonoid	5.51194	5.05854	6.34376	5.53765	4.56121	5.4725	4.93512	5.30155	5.35831	6.59076	3.98335	4.28195	4.7895	4.22514	4.85229	4.46537	7.58366	7.0692	6.40785	7.51828	6.72803	6.63433	7.1365	6.74094	6.66986	6.83073	6.70541	6.86799	6.30148	6.48489	6.23209	6.17712	0.400655	0.424555	0.47856	0.0773316	0.0976142	0.689093	0.112904	0.497173	0.876443	0.8309	0.647179	0.675293	0.125755	0.127856	0.860244	0.991523
Api-6C-glu-8C-ara III	Flavonoids	0.77086	0.781103	0.852364	0.827014	0.72848	0.913061	0.755831	0.770166	0.888325	1.07968	0.832154	0.872455	0.782511	0.653741	0.763981	0.694601	0.662329	0.650971	0.639975	0.711793	0.65184	0.614284	0.677855	0.591384	0.630815	0.596586	0.673196	0.633441	0.626083	0.615475	0.60883	0.606384	1.31304	1.34167	1.31554	1.26481	1.1945	1.28906	1.38668	1.23382	1.27093	1.35549	1.21492	1.19488	1.20465	1.20628	1.16881	1.18493
Isoo-C-hex-C-hex I	Flavonoids	0.474218	0.435071	1.01689	0.548367	0.949752	1.26206	1.0268	0.806861	0.728449	1.24886	1.01281	0.94104	0.609126	0.621638	0.626565	0.584866	0.038423	0.0388972	0.0345237	0.0479325	0.0603106	0.0553294	0.133442	0.0488664	0.0689142	0.0424348	0.0587316	0.0570076	0.0783303	0.0494065	0.0695028	0.0463581	0.567451	0.796355	1.05538	0.866288	0.922243	1.29878	1.19075	0.901667	1.63204	1.5582	1.14333	1.24689	1.60624	1.33752	1.19813	1.51284
Tri-4'O-ery-gua 7''O-glu	Flavonoids	0.325541	0.314017	0.167331	0.31274	0.266487	0.300075	0.278473	0.272296	0.000105771	0.438019	0.652697	0.556225	0.267757	0.239307	0.000105771	0.204422	0.693894	0.495474	0.497239	0.489705	0.596219	0.436462	0.537463	0.491635	0.513712	0.555129	0.47417	0.495629	0.488927	0.452104	0.381285	0.396149	2.45008	2.66503	2.29803	2.05387	2.13088	1.91877	2.01257	1.88408	1.64824	2.13808	2.27118	1.46054	1.33522	2.26736	1.71314	1.27923
Tri-7O-6''-sin-glu	Flavonoids	0.612145	0.670197	0.209943	0.315168	0.69808	0.795721	0.667483	0.675052	0.880691	1.16663	0.754222	0.927875	0.842136	0.56245	0.838761	0.652251	0.365381	0.93194	0.964884	0.99461	0.273134	0.74408	0.887848	0.255726	0.752157	0.944783	0.690666	0.232384	0.745699	0.66873	0.713878	0.668033	2.32776	2.21444	2.19468	1.96266	2.02615	1.97417	2.12434	2.24745	1.69859	1.87137	1.87555	2.09235	1.79529	1.64813	1.68521	1.61613
Tri der IV	Flavonoids	0.0727042	0.0727042	0.514295	0.0727042	0.0727042	0.0727042	0.0727042	0.0727042	0.0727042	0.0727042	0.0727042	0.0727042	0.0727042	0.0727042	0.0727042	0.0727042	1.07159	0.857352	0.905272	0.930687	0.989551	0.808947	0.0727042	1.02095	0.0727042	0.944668	0.862537	0.969048	0.0727042	0.813437	0.704881	0.771384	1.98448	2.14501	1.91698	1.77398	1.58862	1.55157	1.72594	1.56898	1.33236	1.65624	1.79916	1.2113	1.01045	1.67699	1.34941	1.05911
Tri der V	Flavonoids	0.260698	0.0716139	0.190249	0.355703	0.205262	0.308237	0.262463	0.271463	0.188406	0.383812	0.647425	0.553324	0.192127	0.0716139	0.200042	0.216559	0.554813	0.0716139	0.466498	0.534814	0.468545	0.0716139	0.503097	0.495384	0.376127	0.504886	0.421511	0.46837	0.353312	0.0716139	0.324748	0.399229	2.4783	2.95392	2.4843	2.372	2.05416	2.03471	2.16863	2.06961	1.59514	2.16346	2.29126	1.54207	1.15463	2.21273	1.69033	1.29084
Tri-O-glu-O-gua der	Flavonoids	2.27128	2.30977	1.68352	2.70128	2.06166	2.50131	2.44861	2.23855	2.12454	2.64141	1.86002	1.75542	2.04168	1.82489	2.09488	1.94516	3.22366	2.54837	2.71124	2.87005	2.94969	2.49664	3.14861	2.83714	2.50148	2.85731	2.72301	2.98859	2.44115	2.64988	2.30785	2.60937	0.000765078	0.617641	0.572381	0.530993	0.000765078	0.000765078	0.000765078	0.000765078	0.656997	0.844019	0.000765078	0.643155	0.680535	0.000765078	0.833405	0.708613
Api-6C-glu-8C-ara	Flavonoids	7.06784	6.23978	3.77002	7.09241	3.75575	3.74416	4.29965	4.39235	4.1091	4.12602	2.84067	3.03072	3.59863	3.39782	3.67654	3.72536	1.18467	8.85416	1.05893	10.7691	7.8101	7.39416	8.7337	54.1811	1.09833	8.33731	0.949438	51.809	1.05056	50.7404	5.21215	6.06059	0.132903	0.117332	0.0903256	0.0609337	0.0826511	0.0846614	0.0840454	0.0738398	0.14779	0.0843801	0.0834431	0.0352014	0.196669	0.0854723	0.37632	0.224878
Api-C-pen	Flavonoids	0.351768	0.972659	1.74854	0.667556	0.567764	1.21585	1.30334	1.16404	1.05347	1.271	7.65911	1.37403	18.86	31.3054	21.0119	30.1817	0.999332	0.805716	0.844716	0.844456	0.85044	1.58146	1.00658	0.706989	1.0227	1.10512	1.25495	1.08969	1.87049	47.5824	3.23792	6.3917	0.959847	0.984207	0.7936	0.467637	0.183674	0.53223	0.670376	0.598581	0.183674	1.08123	0.820406	0.760673	0.824931	0.668562	1.66204	0.95805
Api-C-pen isomer	Flavonoids	1.05391	0.229297	2.30846	3.49881	1.31717	2.16895	1.17707	2.92046	0.799373	5.49477	0.229297	0.95837	10.1177	49.4093	0.229297	49.1493	0.631814	4.57839	0.806125	0.229297	0.957357	2.52867	0.773743	3.0704	1.53602	2.3684	1.6596	1.37818	1.81395	73.9237	1.47808	11.7725	1.79557	3.30815	0.973133	0.229297	0.760934	0.229297	0.686999	0.229297	1.16903	2.24024	0.7434	0.229297	0.777063	0.229297	0.867501	0.591631
Api-6C-glu-8C-ara I	Flavonoids	1.0915	0.981068	1.52118	1.38165	0.996367	1.28598	0.947257	1.00363	0.970986	1.54048	0.951091	0.993017	0.744499	0.693207	0.783981	0.681008	0.733756	0.680587	0.669576	0.736601	0.60226	0.5463	0.581974	0.644983	0.503228	0.508178	0.520173	0.454191	0.411535	0.394978	0.394307	0.42522	2.52622	2.51547	2.42522	2.36432	1.67468	1.73764	1.84363	1.77197	0.00943298	0.00943298	1.52916	0.00943298	1.25789	1.34182	0.00943298	1.22369
Api-6C-glu-8C-ara II	Flavonoids	0.635668	0.571356	0.885907	0.804645	2.78537	3.23815	0.551665	0.584497	0.565484	0.897146	0.553898	0.578315	2.81647	2.54082	2.96634	2.69954	2.54329	2.3694	2.32467	0.428983	2.50666	2.23695	2.46764	2.26769	2.4186	2.28516	2.44999	2.30896	0.23967	2.23804	0.229637	0.24764	1.47122	1.4616	1.41241	1.37693	0.975301	1.01197	1.07369	1.03196	4.99629	5.33107	0.890556	4.71167	0.732571	0.78145	4.61695	0.712653
Chr-6C-glu-8C-ara	Flavonoids	0.569417	0.518582	1.09379	0.509886	0.526727	0.76232	0.386819	0.965386	0.493588	0.24906	0.950616	0.495645	0.439927	0.418923	0.402802	0.38193	1.257	1.22633	1.6826	1.89327	1.48889	1.32309	0.162116	1.15478	1.49167	1.25029	0.111363	1.86248	1.50248	1.44508	0.289871	0.0942592	0.880081	1.04422	1.25572	1.36965	0.966481	1.2924	1.47413	1.28176	1.36014	1.44053	1.02146	1.43741	1.04479	0.868404	1.09571	1.03922
Chr-C-hex-C-pen	Flavonoids	0.827231	0.682449	0.993809	0.664261	0.643423	0.615934	0.594388	0.627306	0.588778	0.639569	0.699347	0.55502	0.602142	0.52238	0.591754	0.418016	1.42691	1.45659	1.53218	1.63883	1.79822	1.59742	1.851	1.27513	1.76176	1.41662	1.86527	1.7192	1.94915	1.58507	1.43856	1.49214	0.846917	1.04662	1.18208	1.05248	0.969424	1.32797	1.12575	1.01852	1.4439	1.49494	1.00769	1.15639	1.06147	0.854345	0.809507	0.810962
isoorientin	Flavonoids	31.9822	0.592057	0.986633	0.817821	3.56872	1.35747	0.98958	1.03456	36.5883	1.67398	1.24402	1.11514	36.6883	0.886539	1.04773	0.949605	6.08636	0.129053	0.130757	0.168909	0.241253	0.203837	0.287519	0.192578	0.299319	0.134303	0.215378	0.214407	0.305812	0.228013	0.258906	0.20873	1.73609	0.303638	0.404877	0.295964	0.76182	0.731351	0.744375	0.57588	1.8471	1.37638	0.764286	1.00624	2.39229	1.1328	1.2604	1.49616
Isoo-2''O-glu	Flavonoids	0.417785	0.303235	0.915576	0.401484	0.431618	0.5883	0.468789	0.386078	0.266793	0.670849	0.646572	0.409694	0.284054	0.350938	0.290213	0.31218	1.45744	1.53408	1.48954	1.94679	1.85173	1.94929	2.29764	1.60909	1.90931	1.46891	1.98039	2.04147	2.02904	1.861	1.98348	1.64011	0.294682	0.616142	0.737888	0.612657	0.711932	1.0136	0.956824	0.758743	1.56082	1.44337	0.827155	1.11059	1.32718	0.842733	0.84029	1.10658
Isoo-7O-glu	Flavonoids	0.364802	0.23108	0.882045	0.270168	0.388994	0.465768	0.363093	0.303704	0.205595	0.48698	0.593855	0.3513	0.237039	0.284423	0.248933	0.257493	1.61368	1.83058	1.75172	2.3306	2.2225	2.48109	2.98912	1.93467	2.31212	1.57654	2.36672	2.54889	2.57492	2.11749	2.34902	1.83515	0.245284	0.586042	0.729104	0.551426	0.642147	1.07083	0.908516	0.727823	1.71752	1.59971	0.793162	1.14398	1.47228	0.850812	0.863256	1.20758
Isoo-C-hex-C-hex II	Flavonoids	0.391878	0.304265	0.992631	0.442643	0.921276	1.35656	0.966671	0.822821	0.797285	1.68836	1.1729	1.06117	0.72142	0.717314	0.70892	0.617339	0.226308	0.0632908	0.0620543	0.0620543	0.306144	0.0905584	0.206339	0.0620543	0.334885	0.0620543	0.0620543	0.0620543	0.334519	0.0831525	0.0620543	0.0907391	0.463036	0.567855	0.832149	0.663564	0.887195	1.29972	1.09429	0.803972	2.03895	2.00302	1.21314	1.54901	2.30385	1.55559	1.47306	2.12298
Isoo der	Flavonoids	1.98819	0.779534	1.31358	0.159837	2.92168	2.69288	1.92664	1.91951	2.38377	4.35979	13.7671	1.92437	18.5824	44.9432	17.5619	19.7885	1.17952	0.54819	0.584013	0.928357	1.26604	0.947977	1.57558	0.159837	1.47027	0.687637	1.06136	2.46078	1.74121	8.54364	1.22768	2.20262	1.50542	0.822082	0.560965	0.159837	0.82105	0.159837	0.159837	0.159837	1.78621	0.638268	0.159837	0.601945	0.787793	0.466597	0.159837	0.159837
Isoo-7,2''O-glu	Flavonoids	1	1	1.3063	1	1	1	1	1	1	1.25164	1	1	1	1	1	1	1.44464	1.63338	1.54787	2.23744	2.16404	2.56747	3.6161	1	2.47963	1.90151	2.44866	3.22663	3.67531	2.47357	3.18961	2.31782	1	1	1	1	1	1	1	1	2.1994	1.86653	1	1	1.48486	1	1.05128	1
Isoo C-hex der	Flavonoids	0.588631	0.548856	0.661087	0.633377	1.01762	1.19416	0.999309	0.965633	1.04958	1.34075	1.13223	1.07692	0.97775	0.787322	1.00176	0.982499	0.738153	0.733166	0.681892	0.828116	0.937088	0.901486	1.14684	0.837026	0.972075	0.781952	0.839633	0.958446	0.184105	0.787252	0.926293	0.647004	0.493247	0.61565	0.726956	0.630924	0.810312	1.07282	0.975948	0.825915	1.23859	1.1467	1.00069	1.07503	1.2877	1.09739	1.19241	1.31657
Isos-2''O-6'''-fer-glu	Flavonoids	1.49231	1.34094	1.30642	1.59794	1.42313	1.4819	1.31843	1.78056	1.45358	1.86242	1.35956	1.35442	1.39827	1.27976	1.45555	1.47222	2.75804	2.55621	2.70287	2.74973	2.81047	2.43016	2.88644	2.48981	2.38332	2.84598	2.64895	2.60245	2.37066	2.66265	2.21122	2.45545	0.877127	0.866761	0.94596	0.998987	0.840498	1.02027	0.948496	0.801409	0.889806	0.941444	0.860146	0.895713	0.907053	0.965044	0.938423	0.843167
Isos-2''O-glu	Flavonoids	0.071163	0.977671	2.92093	1.48603	0.0529596	0.882625	0.759249	1.1563	0.555019	0.0853436	1.00265	0.535041	0.0504316	0.995908	0.778913	0.856951	4.6422	4.62656	5.17971	6.09165	5.37138	4.96947	6.20272	3.5801	4.77361	5.12359	6.50083	6.1226	5.80327	6.65379	4.89021	6.05653	0.593422	1.08132	1.22861	1.12001	0.758725	1.18394	1.14933	0.816398	1.37855	1.33681	0.736382	0.998501	0.971669	0.755431	0.821883	0.72661
Isov 2''O-6'''-fer-glu	Flavonoids	1.03494	0.889472	1.82065	1.28056	1.33529	1.57396	1.21251	1.75837	1.31608	2.4646	1.37582	1.3954	1.30152	1.32953	1.34732	1.25537	0.248732	0.249822	0.234173	0.273534	0.297867	0.265206	0.270587	0.265141	0.362987	0.355155	0.365238	0.308894	0.335748	0.370457	0.404888	0.401594	0.838804	0.831474	1.09627	1.00141	0.839764	1.1634	1.03064	0.784465	1.19689	1.23734	0.957477	1.09111	1.2117	1.14978	1.08175	1.13675
Lut-6C-2''O-glu-ara I	Flavonoids	0.81611	0.612737	1.0892	0.76282	0.965939	1.04617	0.860504	0.761485	0.648646	0.936424	0.901074	0.779447	0.532586	0.484813	0.553672	0.522733	0.429545	0.484077	0.478521	0.555231	0.499837	0.55271	0.694709	0.448203	0.376907	0.294551	0.39604	0.44047	5.19089	4.51095	0.341396	0.300551	1.29418	1.71195	2.00559	1.67663	1.20835	1.64758	1.45981	1.21654	1.50655	1.50499	1.16368	1.28754	1.28286	1.15425	1.12503	1.21047
Lut-6C-2''O-glu-ara II	Flavonoids	2.66339	2.48045	0.461814	2.60245	0.409617	0.445303	0.368505	0.324157	0.277765	0.40093	0.384294	0.327904	3.01304	2.68441	0.235132	2.80079	1.59524	1.74325	1.71481	1.98461	1.95994	1.85504	2.3635	1.47661	1.69985	1.58995	1.92322	2.12843	2.26673	1.93762	1.89936	1.79407	0.551246	0.730442	0.860211	0.716959	0.516377	0.705263	3.96004	0.518286	0.638567	0.645825	0.495849	0.551718	0.549377	3.75604	3.70524	3.97798
Lut-7O-glu	Flavonoids	1.65223	1.39895	3.37009	1.96622	3.3563	4.47442	3.19348	2.85584	2.41463	4.69598	2.87646	2.58236	2.40542	2.06946	2.49968	2.22074	0.836409	0.937937	0.92915	1.41053	1.37255	1.57672	2.47164	0.993022	1.47133	0.753002	1.49808	1.749	1.78933	1.25316	1.62501	1.03042	0.365614	0.565623	0.767518	0.674206	0.581557	0.940277	0.798303	0.589295	1.3855	1.28366	0.7781	0.966922	1.14905	0.792015	0.798036	0.978102
Swertisin	Flavonoids	0.00838855	164.549	191.104	171.448	146.979	159.299	133.511	165.447	193.516	199.478	128.056	155.334	154.991	126.752	158.198	133.431	24.5326	23.845	22.9861	26.0894	24.1767	21.2803	21.0133	19.8984	26.0938	23.3685	26.6742	24.9561	23.3608	25.8783	21.8164	24.0868	0.00838855	0.00838855	0.00838855	0.00838855	0.12125	0.00838855	0.00838855	0.00838855	0.00838855	0.00838855	0.00838855	0.00838855	0.684861	0.264656	0.534415	1.03626
Syr-3O-glu	Flavonoids	1.59693	1.39964	1.61189	2.03563	0.244233	2.4217	2.06313	2.00453	1.96102	0.44227	2.26263	1.79025	2.46671	1.88832	2.66498	2.0075	1.11359	0.994502	0.927443	1.19029	1.36408	1.01794	1.31023	0.814718	1.18685	1.39984	0.205607	1.29342	1.44039	1.66758	1.42004	1.69528	0.757776	0.972498	0.857138	1.03949	0.802405	1.07556	1.12524	1.03595	0.954136	1.07859	0.883146	1.0055	0.917588	0.914106	0.950488	0.711387
Tricin	Flavonoids	0.768268	0.643138	1.07002	0.93268	0.891469	0.717165	0.958832	0.953403	0.579076	1.09494	0.702728	0.691126	1.10122	1.30393	1.14758	1.17401	1.41117	1.13524	1.25002	1.59958	1.15041	0.955435	1.0978	0.903898	0.947091	1.07894	1.11505	1.00428	0.742101	1.60137	0.739692	1.0668	1.93864	2.47997	2.19697	2.32008	1.46881	1.79415	1.78867	1.83278	1.46195	1.59315	1.3815	1.23209	1.049	1.30561	1.37384	0.866082
Tri-4'O-ery-gua	Flavonoids	0.585673	0.507827	0.473551	0.66513	0.375898	0.46017	0.489826	0.397696	0.469606	0.466185	0.601237	0.449073	0.765329	0.816915	0.600358	0.538386	1.4666	0.933298	0.951675	1.19957	1.30284	0.9077	1.09144	0.821034	1.23331	0.941267	0.900897	1.12515	0.994805	1.50451	0.71011	0.787681	1.59288	1.34391	1.20883	1.17282	1.2158	1.00597	1.08861	0.922715	0.998826	1.0502	1.05314	0.772016	0.796346	0.835335	0.701663	0.653286
Tri-4'O-ery-gua 7O-glu	Flavonoids	0.731858	0.699357	0.531294	0.917907	0.594934	0.772972	0.721641	0.712526	0.635295	0.881273	0.782893	0.709699	0.624095	0.596545	0.631929	0.582981	1.14365	0.898635	0.953391	0.971285	1.06286	0.840248	1.07678	1.03961	0.836894	1.00753	0.902632	1.03877	0.816821	0.863878	0.768581	0.865941	1.46046	1.57809	1.46473	1.33506	1.26991	1.16149	1.33544	1.23376	1.00465	1.31347	1.42566	0.961671	0.826032	1.39235	1.14127	0.856183
Tri-4'O-ery-gua 9''O-glu	Flavonoids	0.798724	0.957172	0.794252	0.888835	0.716539	1.082	1.0065	1.02769	0.784495	0.965985	0.998374	0.776955	0.828133	0.912769	1.05025	0.950825	1.39646	1.18901	1.21486	1.29331	1.43332	1.18523	1.4066	1.35939	1.27373	1.43674	1.33058	1.36773	1.3268	1.33323	1.22647	1.39574	1.02706	1.02052	0.980683	0.960326	0.973742	0.933069	1.0754	1.02118	0.89881	1.10624	1.15627	0.972674	0.877169	1.17166	0.981629	0.901927
Tri-4'O-syr-O-hex	Flavonoids	1.23011	1.27859	0.935373	1.49541	1.13161	1.51202	1.44202	1.30007	1.44324	1.80346	1.18807	1.18557	1.28923	1.12468	1.28972	1.19562	2.86777	3.57258	3.43889	3.82553	3.9496	3.53586	4.6216	3.98311	2.56603	4.2088	3.73137	4.38286	3.8116	4.29912	3.91363	2.3777	0.999077	0.817042	0.860912	0.80826	0.947296	0.828986	0.947187	0.892304	0.804352	0.915617	1.0359	0.977427	0.726808	0.87922	0.788227	0.796158
Tri-4'O-thr-4-hyd	Flavonoids	0.506721	0.597447	0.486135	0.680519	0.295155	0.506417	0.536053	0.407509	0.352876	0.461845	0.535557	0.446379	0.517515	0.662517	0.533452	0.52763	1.46854	1.20372	1.13519	1.44624	1.18707	1.0597	1.34651	1.03562	1.17242	1.12165	1.1822	1.30486	0.790932	1.76488	0.802981	0.882135	1.22576	1.20424	1.06523	1.06991	0.911966	0.942441	0.964381	0.796815	0.605671	0.895816	0.954142	0.699779	0.544964	0.594556	0.526258	0.459663
Tri-4'O-thr-gua	Flavonoids	0.514539	0.555758	0.493513	0.744555	0.322084	0.492121	0.522186	0.43007	0.393731	0.50369	0.617314	0.485429	0.628234	0.830264	0.648869	0.567486	1.22568	0.974308	0.999746	1.24563	1.07508	0.949931	1.15292	0.887979	1.00025	0.993429	0.961173	1.19957	0.810923	1.5876	0.740962	0.802868	1.39232	1.36496	1.29569	1.23291	1.00948	1.03115	1.1541	0.984105	0.786959	1.08174	1.14126	0.841067	0.643012	0.88289	0.724228	0.688345
Tri-4'O-thr-gua 7O-glu	Flavonoids	0.868462	0.830018	0.58156	0.966374	0.778855	0.809699	0.76667	0.840873	0.853528	1.05027	0.893584	0.844924	0.90026	0.790859	0.659296	0.833493	1.03819	0.844609	0.883984	0.95943	1.32553	0.790504	1.37685	1.30584	1.18955	1.36267	1.24556	1.31092	1.24184	1.28907	1.17463	1.31729	1.11629	1.10217	1.04965	0.983548	1.04353	0.960608	0.205179	1.05866	0.188387	0.268496	1.23679	0.206924	0.213284	1.29527	1.07915	0.21056
Tri-4'O-thr-syr 7''O-glu	Flavonoids	0.480831	0.493293	0.981958	1.01606	0.443677	0.492912	0.827041	0.485549	0.397798	0.550998	0.969609	0.429288	0.440707	0.769793	0.882693	0.798226	0.942804	0.778368	1.63992	1.58806	0.738422	0.684225	0.814903	0.878221	0.759396	0.873563	1.37761	0.66537	0.690931	0.516966	1.61564	0.714967	1.6878	0.781914	1.65887	1.61604	1.55799	1.59021	1.6952	1.73879	1.44786	0.6893	1.56334	1.5629	1.36483	1.52682	1.32558	0.622121
Tri-5O-glu	Flavonoids	1.40979	1.35758	1.37898	1.29929	1.12099	1.222	1.26809	1.22154	1.35069	1.24343	1.1383	1.199	1.21223	1.03423	1.21718	1.16274	1.98103	1.93279	1.74976	2.07527	1.86776	1.96748	1.90502	2.02128	1.91233	2.01851	1.93277	1.89149	1.83627	1.81849	1.82598	1.70232	0.644876	0.75028	0.771274	0.709189	0.815236	0.939209	0.957471	0.851062	0.932621	1.01052	0.921014	0.903294	1.04874	0.976421	1.00193	0.946227
Tri-7O-2''O-glu-glu	Flavonoids	0.550091	0.550951	0.552876	0.666723	0.437593	0.520319	0.565893	0.512832	0.541143	0.693485	0.60756	0.643811	0.497615	0.349169	0.530396	0.389183	1.17101	1.00617	0.985062	1.10906	0.961643	0.776705	0.936564	0.890898	0.746309	0.998191	0.812057	0.783637	0.830104	0.716398	0.733573	0.766951	2.30132	1.88026	1.95888	2.00185	1.40429	1.50831	1.77807	1.86345	1.42738	1.53057	1.72394	1.70201	1.33117	1.41197	1.43966	1.37184
Tri-7O-neo	Flavonoids	0.441706	0.527938	0.55735	0.620658	0.502543	0.591859	0.62274	0.522444	0.77377	0.799904	0.606734	1.58178	0.65716	0.603238	0.711153	0.630191	2.42035	2.24574	1.99129	0.503681	2.34918	1.82866	0.658108	0.580246	0.758298	2.59159	0.717407	0.685909	2.22704	2.24534	0.706754	2.18053	0.697942	0.785704	9.97158	9.64338	0.92935	8.81789	0.978322	0.927844	8.3229	9.44911	8.92153	1.02168	0.925426	8.68327	8.25926	8.73296
Tri-7O-glu	Flavonoids	4.85466	4.31201	0.861644	4.54964	4.72674	4.80142	4.6242	0.779698	5.23774	5.65776	5.08479	5.06031	5.35788	4.43715	5.44486	5.09531	1.13608	4.87893	1.04869	4.95188	5.05024	4.87512	4.94798	4.84273	4.74519	1.04905	1.00269	0.979104	1.00747	0.888042	5.05828	0.902792	1.26535	1.47018	1.4156	1.40168	0.91231	1.05704	6.05322	0.944805	0.911405	0.983908	0.921713	0.837576	0.88722	0.824534	5.39926	0.80958
Tri-C-glu I	Flavonoids	1.06592	0.980252	0.171729	1.11458	1.00135	1.13397	1.03076	1.10057	1.13281	1.40257	1.05618	1.04077	1.11107	0.971202	1.12364	1.04259	1.11302	1.01383	0.169165	0.198312	1.10366	1.01643	1.10366	1.00081	1.06491	1.178	1.12909	0.17147	1.10319	1.10374	1.07127	1.12059	1.20332	1.25922	0.252115	0.262487	1.13134	1.22419	0.191862	0.174733	1.26006	1.29241	0.169091	0.165449	1.22809	1.19105	1.07661	1.06025
Tri-C-glu II	Flavonoids	1.06977	1.00827	1.11354	1.14999	0.88	1.04643	0.977954	1.02603	0.985277	1.19209	0.9195	0.916208	0.892376	0.763431	0.937934	0.841894	1.13198	1.00309	1.08654	1.27736	1.09532	0.997467	1.12941	1.06741	1.02791	1.17966	1.16397	1.09269	1.01914	1.05459	1.04647	1.11035	1.41207	1.52857	1.61103	1.65429	1.06525	1.16593	1.24494	1.11785	1.09995	1.09745	1.07464	1.05643	1.04522	0.943447	0.875887	0.883625
Tri der I	Flavonoids	6.1379	5.20716	2.52032	2.56561	7.50705	7.60604	3.25142	3.94525	7.53943	8.70824	3.44542	2.73426	6.77035	5.91541	3.3152	3.64275	6.6162	5.81534	1.98749	2.35641	7.01231	5.65792	3.67253	1.76856	6.26783	5.79539	2.19283	2.73177	6.81159	5.43399	2.3667	2.30002	0.397474	0.404212	0.10067	0.0526357	0.397909	0.687725	0.0526357	0.0526357	0.771093	0.828632	0.0526357	0.0526357	0.975041	0.883971	0.0526357	0.197296
Tri der III	Flavonoids	0.971747	0.931346	0.494556	1.05166	0.767962	0.930942	1.04004	0.831661	0.875067	0.851931	0.90261	0.838695	0.922656	0.776321	0.95085	0.872502	1.4195	1.23299	1.26362	1.37165	1.40257	1.30002	1.51041	1.49684	1.32859	1.46382	1.38946	1.47079	1.33384	1.34004	1.29048	1.37855	1.10264	1.15144	0.0420142	0.954896	1.00998	0.936732	1.16826	0.0420142	0.972978	1.1243	0.0420142	0.919194	0.904529	1.2008	0.995511	0.960554
Tri-O-glu-O-gua	Flavonoids	1.39629	2.18856	1.74966	2.58806	1.27487	2.44366	2.30921	2.24503	1.31375	2.69944	1.83813	1.72208	1.26251	1.79574	1.99282	1.86918	3.11769	2.54842	2.66559	2.88118	2.91486	2.38698	2.93586	2.70981	2.40552	2.81406	2.64736	2.83701	2.39452	2.52556	2.23136	2.55476	0.465466	0.457964	2.93459e-05	0.413809	0.573819	0.565241	0.617605	0.497012	0.566934	0.808173	0.78968	0.622891	0.640493	0.878125	0.797704	0.638264
Tri-O-gua-O-glu der	Flavonoids	0.712786	1.07638	0.85661	1.22863	0.567296	1.09501	1.07581	1.09303	0.630712	1.14919	0.655031	0.976387	0.682761	0.588443	0.70068	0.629176	1.40358	1.25535	0.912273	1.3529	1.4383	1.28007	1.41064	1.39497	0.974436	1.44885	1.36389	1.40593	1.30746	1.34188	1.22239	1.33744	1.20752	1.13806	1.07789	1.0237	1.01759	1.00629	1.14838	1.07473	0.731163	1.13518	1.18177	0.670774	0.672996	0.891301	0.735615	0.893623
Tri-O-hex der	Flavonoids	0.671998	0.851643	0.78388	1.1785	0.580732	1.01817	0.98411	0.957969	0.584933	1.17801	0.924998	0.831434	0.582191	0.743752	0.914248	0.805253	0.916872	0.959649	1.08722	1.23753	0.889726	0.868845	1.36344	1.12719	0.694651	1.11622	1.2259	1.30201	0.689081	1.05743	0.978374	1.16842	1.01589	1.26195	1.34281	1.33074	0.767609	1.01935	1.29854	1.12987	0.692238	1.22021	1.3821	1.14776	0.623648	1.18368	1.0569	0.900325
Api-6C-glu	Flavonoids	7.6632	1.29176	19.4003	7.52293	12.7422	13.2094	7.52729	9.32212	9.21452	15.1543	7.49119	8.43142	9.05666	6.55695	7.6049	6.02117	3.65601	0.780457	0.800615	0.943754	2.96796	1.06817	1.47372	0.988064	3.11941	0.724956	2.47876	2.46951	2.80074	1.37757	0.915907	0.94099	0.395181	0.383334	0.426036	0.434156	0.521013	0.69074	0.59851	0.460041	1.39775	1.09293	0.498164	0.73412	1.83455	0.923463	0.77351	1.2302
Api-6C-glu-8C-ara IV	Flavonoids	16565.8	15381.7	15890.9	20984.7	17959	19739.5	17561.5	20122.7	16067.1	25590.5	14805.8	12954.2	17264.3	17463.1	17285.9	16989.3	11631.2	10416.8	13166.9	13269	12752.9	9990.53	14830.6	7738.36	9541.44	12026.5	13070.7	12857.2	12549.2	14023.8	10996.7	13547.2	1	1	1	1	1	1	1	1	1	1	1	1	1	1	1	1
Chr-C-glu der	Flavonoids	3.15879	2.76348	2.23936	3.06638	2.5753	2.604	2.46506	2.42295	2.98901	3.06996	1.82245	1.79621	2.35988	1.89954	1.98124	1.97921	3.5203	2.62679	2.50891	2.7138	3.34233	2.09937	2.32063	2.46804	2.78294	2.41571	2.21236	2.33277	2.84463	2.13682	2.23125	2.30961	1.34587	0.941162	0.625311	0.97281	0.950632	0.916982	0.981493	1.04576	0.996656	0.938782	0.800274	0.91143	1.00334	0.860803	0.803545	0.623582
Api-C-pen-O-fer-hex	Flavonoids	13.9911	13.2963	26.6709	15.4725	13.3333	14.0134	11.6841	15.3796	15.2171	18.1212	9.62909	10.9931	13.2177	11.9802	13.6412	13.6204	36.2491	29.8483	30.507	32.2072	30.7942	27.0061	27.0724	33.1278	30.6646	37.3545	28.1328	26.2693	26.7291	26.5203	26.8856	27.9202	0.148025	0.144125	0.00347167	0.00347167	0.0572973	0.00347167	0.00347167	0.00347167	0.00347167	0.00347167	0.00347167	0.00347167	0.00347167	0.00347167	0.00347167	0.00347167
Nar cha-C-pen-O-hex	Flavonoids	2.07721	2.17947	1.89289	2.82905	2.05389	2.36637	2.25795	2.35902	2.65061	3.39277	1.97893	2.0505	2.24865	2.08375	2.22624	2.42937	2.28962	2.18455	2.21943	2.3132	2.35034	1.86551	1.97032	2.12455	2.14564	2.28147	2.02703	2.13898	2.24518	2.06864	2.27111	2.34831	0.94625	0.859466	0.594943	0.777443	0.83159	0.864782	0.878368	1.05789	0.494213	1.06085	0.51069	0.547394	0.591431	1.03125	0.515028	0.617771
Tri-7O-6''-mal-glu	Flavonoids	33.0613	28.8011	30.9791	30.3975	23.9414	23.894	24.5838	26.2385	25.3277	25.6747	17.0526	18.8452	18.9144	17.0139	19.5731	18.7526	31.2797	29.785	27.5226	4.18864	27.0195	25.8437	25.1757	27.049	23.9562	27.4482	23.9748	23.6788	21.8912	18.2523	19.4019	19.6617	0.546374	1.00421	0.555257	0.52339	0.540484	0.565857	0.544665	0.570675	0.458653	0.554352	1.04113	0.546595	0.945961	0.452362	0.552045	0.887381
Tri der II	Flavonoids	726.472	721.833	578.89	810.55	604.617	720.461	715.778	700.056	611.277	724.226	546.046	520.421	558.713	519.557	573.941	539.716	1016.48	841.651	863.845	952.025	927.346	791.403	973.492	903.914	785.159	875.917	852.279	914.74	788.012	774.135	683.594	755.921	1	1	1	1	1	1	1	1	1	1	1	1	1	1	1	1
Tricin isomer	Flavonoids	2.42752	2.31217	2.49933	2.20557	2.14469	2.25892	2.2329	2.30905	2.49012	2.43261	2.02717	2.08415	2.2804	1.90116	2.23574	2.19045	2.56033	2.56172	2.27507	2.48645	2.52425	2.4714	2.42118	2.50929	2.49329	2.65735	2.51492	2.50934	2.64969	2.50554	2.54036	2.51296	0.505112	0.585328	0.618955	0.551206	0.710445	0.832416	0.794979	0.747551	0.808338	0.952312	0.840936	0.849986	1.01558	0.940335	1.03538	0.897444
Chr-C-glu	Flavonoids	19.521	17.695	20.9311	19.5417	19.489	21.9334	20.246	20.1135	20.0147	23.5387	19.9812	18.7501	19.5717	17.247	19.7886	18.65	4.04434	4.33823	4.39293	5.56429	5.10866	4.38701	6.94558	3.14398	4.62317	3.96881	5.3629	5.8394	6.33311	5.84149	4.95368	5.3814	0.0616872	0.0269283	0.000799818	0.000799818	0.000799818	0.000799818	0.00985959	0.000799818	0.059871	0.000799818	0.000799818	0.000799818	0.0888948	0.000799818	0.0459741	0.26313
Api-C-pen-C-pen	Flavonoids	2.29685	11.5456	6.8196	12.5103	6.9298	2.34212	7.74357	7.72245	2.42429	3.01902	5.20008	5.57346	2.35661	2.35985	6.69577	6.7989	2.18644	1.9742	15.2466	17.269	2.02314	12.0031	1.5153	13.1645	2.02543	15.2665	11.488	11.2731	1.9307	10.0436	9.67126	11.345	0.0301973	0.0301973	0.0301973	0.0301973	0.0301973	0.0301973	0.0301973	0.0301973	0.0301973	0.100239	0.0301973	0.0301973	0.0301973	0.0301973	0.0301973	0.0301973
Isoo-7,3'-dimeth	Flavonoids	34.3629	32.1448	27.021	35.4232	33.4825	34.9567	34.1759	36.2328	33.1208	37.4411	35.118	31.3197	34.7707	31.3851	34.5129	33.9255	2.68999	2.78665	3.14422	3.44849	3.22576	3.05497	3.60942	2.39003	2.82464	3.05852	3.74073	3.77686	3.26263	4.44919	3.10165	3.54281	0.0916429	0.0378941	0.00301418	0.00301418	0.0294101	0.0195522	0.00301418	0.00301418	0.0705316	0.0279136	0.00301418	0.00301418	0.0810746	0.02952	0.00301418	0.181408
Isoscoparin (Chrysoeriol 6-C-glucoside)	Flavonoids	18.7116	17.1848	30.8152	22.1799	21.046	23.2691	19.6006	25.3004	20.096	28.1305	23.0189	19.4339	22.1772	20.354	22.7358	19.7823	8.54547	7.97645	7.23023	8.48317	1.04318	7.48577	8.05234	7.60607	7.52691	0.885118	7.56598	7.7463	7.107	7.31692	7.03191	6.96989	0.452074	0.479042	0.539978	0.310719	0.582237	0.777531	0.687098	0.56098	0.988925	0.937537	0.730238	0.76196	1.01108	0.809068	0.970647	1.11877
Schaftoside	Flavonoids	16.5516	10.3347	54.8842	12.1539	6.78981	7.11644	6.95483	8.60351	5.60828	8.09483	4.38299	3.39369	5.17142	5.88747	5.34011	4.58473	64.5346	63.8235	64.8417	76.1315	63.752	58.8823	65.4904	50.4965	59.261	57.5722	66.0195	63.2375	67.3499	58.7693	44.7729	57.1418	0.0337181	0.0337181	0.0337181	0.0337181	0.0337181	0.0337181	0.0337181	0.0337181	0.0337181	0.0337181	0.0337181	0.0337181	0.0337181	0.0337181	0.297328	0.0337181
4-Coumarate	Hydroxycinnamate derivants	0.903597	1.04361	1.26557	1.11866	0.980542	0.954832	1.07855	1.1083	0.718645	1.26703	0.88246	0.877509	1.02534	0.723872	1.01946	0.827108	0.651874	0.583553	0.682999	0.654251	0.610408	0.732102	0.897512	0.621933	0.639215	0.533784	0.631795	0.511938	0.390019	0.457274	0.519062	0.437533	0.776675	0.828316	0.979795	0.969211	0.939489	0.938302	0.947855	1.38224	1.71591	1.53592	1.21919	1.28209	1.36765	1.92512	2.22735	1.69351
Ferulate	Hydroxycinnamate derivants	0.881468	0.751621	1.10283	0.97646	1.74704	1.49993	1.38429	1.41717	1.19581	2.05309	1.35642	1.54794	2.63957	1.19532	2.62563	1.41987	0.293488	0.466955	0.65644	0.593958	0.471544	0.647353	0.641823	0.543495	0.497197	0.513041	0.52082	0.469808	0.451437	0.4295	0.502831	0.477453	0.873686	0.790331	1.10695	0.940525	1.13509	0.951371	1.07855	1.42921	2.2958	0.225209	1.38558	1.26921	2.36526	2.67103	3.86026	2.47793
Sinapate	Hydroxycinnamate derivants	0.50886	1.71247	0.271265	0.921346	0.592969	0.730301	1.04282	0.670548	0.719557	1.07293	0.737759	0.737633	0.424186	0.563982	0.615439	0.72005	0.617669	0.559262	0.614122	0.79143	0.667401	1.3797	0.633024	0.528241	0.34984	0.377523	0.381617	1.42491	1.22849	0.778433	1.36106	0.517482	2.5392	2.41185	2.39459	2.57751	1.74746	1.49215	1.82183	2.73023	2.98667	2.41628	2.08684	2.15517	2.4019	1.8386	2.74704	0.503165
Zinolol	Hydroxycinnamate derivants	0.689793	0.794425	0.862332	0.803872	1.01872	0.923506	0.883218	0.981683	0.0515094	0.951332	1.14495	0.989854	0.387069	0.40055	0.42003	0.519394	0.782631	0.675214	0.659735	0.671104	0.68661	0.573717	0.592957	0.580817	0.930762	0.862556	0.893771	1.02699	1.00554	0.849342	0.813599	0.887648	0.82092	0.647363	0.691145	0.577657	1.06844	1.44112	1.42993	1.24	1.40497	1.71524	1.35506	1.62032	1.75247	1.39629	1.42062	1.57566
1O-Fer-glu	Hydroxycinnamate derivants	1.37348	1.18234	1.6144	1.39179	2.79549	3.20159	3.50763	3.16486	2.06995	4.89818	0.252227	0.394403	1.08892	0.266771	1.1044	3.20432	0.149375	0.133556	0.688469	0.770653	0.134335	0.130261	2.25304	1.38401	2.31242	1.07329	2.38721	2.52742	2.11485	2.34993	2.64214	2.82321	0.577261	0.633364	0.633429	0.712415	0.375365	0.376854	0.341412	0.314246	0.130445	0.145072	0.687854	0.719453	2.38412	2.06248	2.1015	0.158994
1O-Fer-glu I	Hydroxycinnamate derivants	1.29591	1.11532	1.52288	1.31601	2.63701	3.018	3.30488	2.98595	1.88049	4.54631	3.48246	0.371678	1.01939	0.246359	1.03803	3.02174	0.140907	0.125985	0.653513	0.724607	0.131792	0.122877	2.12355	1.30555	2.18592	1.00648	2.2533	2.38675	1.99569	2.21671	2.49236	2.66171	0.540665	0.597458	0.60202	0.677104	0.354086	0.142134	0.319682	0.298299	0.123057	0.136848	0.648859	0.679073	2.24896	1.94556	1.98227	0.149984
1O-Fer-glu II	Hydroxycinnamate derivants	1.27997	1.10202	1.5037	1.30096	2.60545	2.98408	3.26014	2.9511	1.91826	4.5503	0.225263	2.37646	1.00552	0.101465	1.02937	2.98827	0.477549	0.12034	0.641696	0.713776	0.125209	1.42115	2.09795	1.28518	2.15575	0.994484	2.22408	2.35506	1.96651	2.18271	2.45327	2.62427	0.534023	0.590335	0.59361	0.670065	0.351123	0.351251	0.317792	0.294742	0.119449	0.134107	0.640252	0.670575	2.22229	1.92236	1.95913	0.147691
1O-Sin-glu	Hydroxycinnamate derivants	0.869359	0.807132	0.0354025	0.984512	0.839572	1.10185	0.934627	0.868783	1.14456	1.63471	1.05226	1.16283	0.913131	0.806293	0.907649	1.14225	0.772115	0.718262	0.716977	0.797079	0.934134	0.847477	1.05459	0.745372	0.9531	0.896263	0.936287	0.955468	0.963779	0.985371	1.01463	0.911155	1.05342	0.663858	0.835736	0.701382	0.720545	0.785192	0.745847	0.713917	1.18609	1.17317	1.10409	1.19752	1.80444	1.47033	1.67801	2.03351
3O-Fer-qui	Hydroxycinnamate derivants	0.776032	0.805952	1.01812	1.28552	2.2201	2.55292	1.92923	2.64475	3.49579	5.52511	4.39602	4.73182	4.88508	2.27183	5.029	3.1614	0.173381	0.153115	0.209634	0.191064	0.324207	0.299781	0.485894	0.298668	0.362774	0.356947	0.309427	0.259489	0.574661	0.44939	0.867096	0.410149	0.544718	0.425956	0.436337	0.446269	0.398223	0.51825	0.42229	0.358109	0.687153	0.612513	0.424118	0.545655	6.63879	5.72077	5.87671	4.9078
Fer-Put I	Hydroxycinnamate derivants	2.81324	2.94353	4.55657	0.418646	3.26996	1.58772	0.418646	0.418646	3.43518	2.09293	0.418646	0.418646	2.09275	0.85489	0.418646	0.418646	3.1331	3.21078	2.89771	5.0717	4.8437	3.24872	14.1814	7.5673	3.6886	2.18776	3.41192	1.94019	1.64383	0.418646	0.418646	0.418646	2.02507	0.696294	0.418646	0.418646	1.20258	1.01877	0.418646	0.418646	0.957612	0.418646	0.418646	0.418646	1.28847	0.762328	0.418646	0.418646
Sal-2C-glu	Hydroxycinnamate derivants	1.76097	2.01269	1.69332	2.28147	3.28326	3.17193	2.13934	2.49967	2.41109	3.10209	2.90105	2.91446	5.80866	3.07057	5.85959	3.61866	0.513729	0.50545	0.485845	0.628227	0.658164	0.869127	0.701726	0.65101	1.384	1.64216	0.933564	1.10858	0.73247	0.696394	1.77408	0.941742	0.277675	0.321125	0.290413	0.271283	0.275568	0.255804	0.219016	0.242167	0.786678	0.914986	0.881862	1.02425	0.886441	0.981743	1.18087	0.942857
Sal-2O-glu	Hydroxycinnamate derivants	1.45724	1.64726	1.47892	1.88014	1.63616	2.0376	1.85336	1.63039	1.88486	2.54865	1.40034	1.48633	1.33438	1.14886	1.3658	1.38796	1.99896	1.49416	1.49804	1.72589	1.8107	1.45046	1.87626	1.43369	1.73438	1.72875	1.65957	1.72875	1.40385	1.47203	1.30797	1.44997	0.991588	0.659598	0.670122	0.589369	0.756935	0.746266	0.973268	0.48606	0.775204	0.996382	0.90233	0.61521	0.706518	0.835559	0.600812	0.702997
9,13-DHOME	Lipids	0.961117	0.926948	0.871913	0.990187	0.735531	0.903759	0.857122	0.859378	1.14304	1.37373	1.70933	1.54402	2.82863	2.91658	2.63765	2.34391	0.93082	0.775246	0.891373	1.30912	1.08746	1.291	1.07566	1.04414	0.849391	1.47649	0.824328	0.760908	1.13276	1.42814	1.29784	1.14662	0.989568	0.943542	0.758658	0.738626	0.933498	0.877648	1.06096	0.843895	0.90996	0.820376	0.739336	0.757485	1.10704	1.06693	1.02845	0.906941
1-LysoPE(18:2)	Lipids	2.22533	2.02972	1.23481	1.35359	1.14495	0.882617	0.97247	1.06807	1.90821	0.638142	0.786339	1.24262	1.07573	0.742826	0.821803	0.589586	1.00422	1.19148	0.951706	1.17171	2.62679	6.11089	1.51137	2.52624	1.92432	2.7994	1.03499	1.19405	1.37292	0.557858	0.648369	0.363528	1.81128	1.72208	1.24853	1.33051	1.54995	1.11169	1.45737	1.66771	0.847239	0.640954	0.86933	1.16595	1.22561	0.969604	0.766067	0.757114
1-LysoPC(18:2)	Lipids	1	1	1.59061	1	1.34742	1	1.30456	1.72858	4.46286	2.1012	1.07014	2.70507	2.15198	1	1.75804	1	1	1	1	1	6.55077	22.2398	3.39454	6.19295	5.0546	7.9533	1.89154	2.12616	1	1	1	1	1	1	1	1	1	1	1	1	1	1	1	2.00287	1	1	1	1
1-LysoPC(18:1)	Lipids	4.97549	4.38072	1	1	3.18983	1	1	1	1	1	1	1	1	1	1	1	1	1	1	1	1	1	1	1	1	1	1	1	1	1	1	1	2.66526	1	1	1	3.49461	2.6304	1	1	1	1	1	1	4.21218	2.76034	1	1
1O-Pal-hex	Lipids	1.43277	1.36684	1.15126	1.32452	1.27645	1.22246	1.21615	1.29308	1.26851	1.3394	1.10721	1.16407	1.06239	0.99989	1.07249	1.21074	1.03799	1.09906	0.970598	0.951466	0.990036	0.938932	0.874137	1.03735	0.931714	1.00011	0.837096	0.873481	0.919509	0.729723	0.976991	0.831736	0.767061	0.80179	0.829571	0.727508	0.806635	0.795472	0.757379	0.831612	0.695533	0.883817	0.976483	0.771178	0.741597	0.897723	0.820176	0.726095
1-LysoPC(16:0)	Lipids	2.33298	1.27698	1.23804	1.62969	1.30005	1.06186	0.960934	0.917672	0.840247	1.00046	1.02215	0.819475	1.42568	0.990855	0.993468	1.0897	1.16778	1.14089	1.52635	1.43834	1.1796	1.0353	1.15873	1.0939	0.879487	1.03444	0.795102	0.864972	1.27848	0.963944	0.862938	0.780665	1.07394	1.02541	0.935135	0.954141	1.39409	1.03316	1.41571	1.38954	1.14675	0.91499	1.27518	1.04572	1.7116	1.57007	1.3063	1.0443
1-LysoPE(16:0)	Lipids	2.12847	1.48842	1.12323	1.89235	1.26382	1.02686	1.04696	0.959701	0.908424	0.463099	1.0409	0.951818	1.51055	0.957026	1.12611	0.915364	1.25548	1.07536	1.4352	1.66096	1.14442	1.09355	1.17106	1.0606	0.765985	0.972135	0.823917	1.09063	1.17316	0.98487	1.03091	0.83313	1.66406	1.50375	1.03267	1.05856	1.46759	1.17245	1.44419	1.42014	1.00525	0.828265	1.13233	1.00952	1.6803	1.64824	1.25434	1.07442
2-LysoPE(18:2)	Lipids	1.71443	1.69977	0.997564	0.999715	1.0157	0.879699	0.87958	0.908295	1.66601	0.835963	0.839839	1.33295	1.24782	1.00028	1.16849	0.828625	0.937559	1.11285	0.866731	1.10408	1.79084	4.60326	1.28886	2.12277	1.68156	2.44881	0.998722	1.13797	0.93417	0.946717	1.01489	0.557438	1.59005	1.59095	1.19302	1.10067	1.17529	1.10222	1.14977	1.36623	0.754781	0.650252	0.804784	1.03039	1.02227	1.05324	0.928992	0.960117
2-LysoPC(18:2)	Lipids	2.33537	1.5401	1.41713	1.1905	1.24105	0.849427	0.873761	0.847821	1.00709	0.671838	0.686884	0.631893	1.27901	0.816392	0.745756	0.687634	1.06237	1.33085	1.27637	1.41296	2.59369	5.67883	1.55839	2.6443	1.59022	2.38882	0.944521	0.969899	1.08107	0.857513	0.610852	0.437976	1.44477	1.20259	1.11482	1.22973	1.64097	1.05547	1.40686	1.62294	0.78855	0.57544	0.875001	0.923589	1.38416	1.10184	0.814418	0.814933
2-LysoPC(18:1)	Lipids	0.60611	0.60611	1.00628	0.926184	0.60611	0.954289	0.796411	1.16529	4.11341	2.04288	1.17623	2.54285	1.67071	1.75359	1.37517	0.981931	0.951276	1.58075	1.18315	1.46385	3.9578	12.9801	2.4275	3.38582	4.29227	3.68833	1.71621	2.05035	1.26006	1.58879	1.24589	0.800437	0.60611	0.900235	0.969476	0.847388	0.60611	0.60611	0.85857	0.993725	0.881033	0.732926	0.951855	1.67161	0.60611	0.60611	1.14389	1.0267
2-PG	Lipids	1	9.114	9.08443	9.63669	1	1	8.42311	8.55979	1	4.10871	1	1	1	1	1	1	7.61777	10.0903	9.60093	1	1	12.3838	7.21856	1	1	1	1	1	2.13139	1	1	1	12.3456	9.41696	11.1561	12.2506	13.8099	10.4039	1	23.8218	1	1	1	13.156	1	1	1	1
2-LysoPC(16:0)	Lipids	2.07379	1.28296	0.456436	1.74194	0.945445	1.17593	1.18931	0.456436	1.06579	1.01869	0.884375	0.932133	0.902501	0.744524	1.13506	0.754813	0.456436	0.456436	1.6457	1.6866	1.37556	0.456436	1.45595	1.53813	0.456436	1.34731	1.00092	0.840208	0.456436	0.968656	0.84493	0.614086	1.33087	1.35234	0.456436	1.20336	1.38433	0.456436	1.79754	0.456436	1.15568	0.456436	0.456436	0.456436	1.05137	1.13239	0.999076	0.80937
2-LysoPE(16:0)	Lipids	2.18557	1.827	1.4652	2.24325	1.36243	1.02409	1.1701	1.16405	0.929179	0.513362	1.09869	1.02126	1.28813	0.880629	1.02945	0.73868	1.40231	1.16742	1.60939	1.75934	1.19563	1.14086	1.26729	1.1637	0.859525	1.02713	0.925102	1.05378	0.873477	0.762315	0.820528	0.665162	1.80384	1.77955	1.23807	1.25379	1.5742	1.13578	1.6546	1.55427	0.984778	0.780932	1.20797	1.03515	1.59301	1.49241	0.970912	0.957948
9-HOTrE	Lipids	0.680152	0.478473	0.893129	1.97457	0.605186	1.21494	1.35706	1.4918	1.28918	1.71231	2.75105	1.49329	7.68827	10.9069	8.81771	8.67033	0.372871	0.556552	0.636644	0.771833	1.02167	0.893245	1.44604	1.01073	0.627913	1.15665	0.899585	0.481261	1.38027	3.31984	2.15496	2.81986	0.724606	0.663646	0.711007	0.825868	0.823236	0.658674	0.994799	1.26708	1.0052	0.960832	0.911299	0.929969	0.878522	0.695922	1.03609	0.640831
9-HOTrE isomer	Lipids	0.574205	0.421793	0.842675	0.20495	0.424482	0.611959	0.540525	0.20495	1.36491	2.08578	3.1242	2.24464	6.44261	7.65817	6.94778	6.00841	0.573576	0.481279	1.76565	0.784587	0.754716	0.723992	1.66469	0.953826	0.584855	0.759759	0.668925	0.493004	0.868666	2.05598	2.02824	2.14291	1.31703	1.18633	1.24817	1.07278	1.19215	0.701609	2.07397	1.37629	0.625457	0.450391	0.550876	0.699927	1.47262	0.857596	2.99246	0.949401
Glycerol	Lipids	1.15241	1.07902	0.869009	2.96602	0.999398	1.08631	1.18348	0.928474	0.951977	1.2011	1.73977	1.2637	1.52377	3.35374	1.52544	1.73985	0.892014	1.03618	0.597731	1.25782	1.63303	1.60989	1.58823	0.97611	1.31969	1.49004	0.757416	0.431701	0.652714	0.790936	0.808241	0.605945	1.468	0.861798	0.922914	0.872173	1.95874	1.4874	1.19618	1.72327	1.17853	0.983551	1.23724	1.27908	1.06187	1.40654	1.63518	1.25455
Linoleate	Lipids	1.34702	0.904198	0.965483	0.993923	0.802661	0.85708	0.926566	0.884812	1.60502	0.955766	2.36069	1.50019	5.59303	6.35897	5.06468	5.72799	0.876044	0.865185	0.840195	2.81938	1.35343	2.48206	1.15344	1.22742	1.40117	3.9738	1.26514	0.915895	2.31342	3.07677	2.62062	2.00126	0.829233	0.801245	0.757522	0.7062	1.07209	0.839871	0.951719	0.898353	0.916871	0.850427	0.763191	0.733687	0.814635	0.840729	0.921408	0.792076
Linolenate	Lipids	0.659709	0.418195	0.607165	0.667341	0.694151	0.985988	0.785706	0.822641	2.30686	0.781854	5.63894	2.01008	10.8987	9.95126	10.2985	11.1871	0.422444	0.49058	0.560759	0.564772	1.08284	1.58593	0.824575	0.68443	1.81882	2.4034	1.79155	1.05737	4.30486	8.28773	6.2129	6.11545	0.575577	0.536488	0.490293	0.508087	0.675744	0.567397	0.697152	0.909508	1.268	0.834077	0.680343	0.881584	0.968983	0.772172	1.00205	1.12872
1-LysoPE(18:3)	Lipids	0.661566	0.796825	0.582928	0.85837	0.582928	0.582928	0.582928	0.88042	1.82689	1.23109	0.925595	0.582928	0.885638	0.774077	0.883876	0.856808	0.582928	0.721335	0.739293	0.747068	1.52391	4.09443	1.08399	1.5224	1.65075	2.08563	0.94361	0.977253	0.582928	0.890866	0.780667	0.776978	0.774424	0.655663	0.649715	0.740457	1.14137	0.898685	1.25991	1.61567	1.17473	0.967698	1.21394	1.60417	1.43546	1.54169	1.38603	1.27108
2-LysoPC(18:3)	Lipids	0.508976	0.640696	0.517347	0.526946	0.677766	0.785506	0.687896	1.03059	4.41036	2.42531	1.05283	2.83391	1.76703	1.1431	1.6283	1.06468	0.347226	0.51589	0.407721	0.384416	1.81374	6.25567	1.09248	1.41183	2.4088	3.1296	1.02501	1.22226	0.813629	1.07622	0.909093	0.603643	0.508715	0.469126	0.458777	0.479182	1.00283	0.774466	0.923003	1.31646	0.967436	0.916018	1.06394	2.11994	0.970674	0.820399	1.20971	1.06598
Octadecanoate	Lipids	1.57094	1.43861	1.86532	1.42656	0.970508	1.36137	0.983214	1.17681	0.989853	1.20226	1.13104	1.20865	0.947183	2.32532	0.739085	0.896931	0.785482	0.907403	0.664692	1.03898	1.10002	1.02162	1.01015	0.957462	1.04325	1.10773	0.903074	0.482086	1.02816	1.09409	0.983016	0.956791	1.16225	1.29866	1.03255	1.18394	1.03525	1.19415	1.17994	6.31348	1.51055	0.974583	1.04117	0.932113	1.41066	1.15264	1.2431	0.850401
Oleate	Lipids	0.844257	1.11674	1.04731	0.929363	0.890449	0.889722	1.08884	1.136	0.965355	0.836335	1.56012	1.54874	2.86049	5.18693	2.67266	3.51404	0.888993	1.02132	0.847387	2.55055	0.83682	1.73639	1.06747	1.22355	0.647273	3.14167	0.917973	0.746377	0.912909	1.43467	1.09008	1.27743	0.700325	0.987249	0.83589	0.725612	0.852282	0.838961	0.895432	0.987663	0.854999	1.0823	1.13729	0.935557	0.754718	0.977679	0.961506	1.29125
Palmitate	Lipids	1.62381	0.921793	0.851774	0.96018	0.899018	0.798711	0.959834	0.862708	1.32285	0.754831	1.42791	1.23986	2.62518	2.5886	2.30521	2.65589	0.832463	1.17941	0.62608	1.21101	0.984929	1.18886	1.07408	1.03116	0.848688	1.42254	0.951514	0.860499	1.11197	1.59089	1.20224	1.30838	0.697927	0.718836	0.757802	0.712124	1.02651	0.837743	1.16895	0.894694	1.05065	1.04524	1.02267	0.851114	0.928024	0.989226	0.962138	1.07505
Punicate	Lipids	0.74351	0.729451	0.697431	0.762931	1.11979	0.584331	1.07568	1.16991	1.39391	1.57212	1.88001	5.11724	4.07104	4.01716	6.37924	5.74028	0.683684	0.707491	0.584331	0.893114	0.86046	1.1389	1.04905	0.86904	0.853167	1.07156	0.975255	0.839554	1.39837	3.01226	1.84936	2.03681	0.848615	0.710229	0.7626	1.02474	1.90022	0.584331	0.584331	0.584331	0.946932	0.584331	0.584331	0.584331	1.91404	2.3032	2.1555	0.584331
GPC	Lipids	2.42698	3.08648	2.61149	2.19374	1.50349	1.6083	2.31141	1.15159	1.45047	0.677029	0.581109	1.03897	0.0535856	0.449653	0.293737	0.541598	1.21675	0.973007	1.03776	1.28349	1.04973	1.00586	1.12449	1.00973	0.772266	0.771966	0.734254	0.767676	1.18633	0.945534	0.73746	0.803239	2.85141	2.55708	2.15273	1.74265	1.10178	1.34727	1.88286	0.841954	1.19285	0.994141	1.49297	0.529262	1.02625	1.07483	0.69341	1.12612
SAdo	Nucleotides	0.370696	0.941922	0.370696	0.733802	1.30985	1.42976	1.23097	1.44652	2.07427	2.14806	1.86209	1.81615	3.08086	2.40012	2.01261	1.50323	0.965309	0.70094	1.01966	0.370696	0.370696	0.370696	0.605448	0.370696	0.370696	0.370696	0.370696	0.370696	2.85552	3.86634	4.36626	2.79085	0.370696	0.370696	0.721386	0.370696	0.370696	0.370696	1.003	0.370696	0.370696	1.54279	1.30336	1.23195	0.370696	1.74281	1.62166	1.82831
Adenine	Nucleotides	4.84058	5.38586	5.73867	6.90217	2.48271	2.20714	2.61054	2.78094	1.12641	1.72887	1.6515	2.34294	2.04273	1.52159	1.45112	2.14756	0.498282	0.579541	0.742223	0.542374	0.561801	0.660588	0.764747	0.672394	0.461219	0.443681	0.619038	0.342374	0.418088	0.285578	0.622519	0.830493	4.13374	4.90917	5.01133	7.94934	3.87581	2.60451	3.56485	5.96117	4.08318	3.44017	2.30163	2.57107	3.2838	2.35529	4.82473	2.49804
Adenosine	Nucleotides	1.32961	0.862817	0.715925	1.80707	0.946323	0.543175	0.697495	1.00756	0.761191	0.948407	1.10901	0.937776	0.75858	0.405858	0.751343	0.544305	0.730696	1.19327	1.24801	1.0791	1.26263	1.68464	2.08989	1.52927	1.31043	1.32564	1.08769	1.06767	0.800239	0.691068	1.25306	0.746456	0.446388	0.627182	0.583171	0.791767	1.31366	0.954155	0.996071	1.82749	0.880361	1.04775	0.600486	1.57101	0.955704	0.507693	1.77129	0.992452
Guanosine	Nucleotides	1.00416	1.00929	1.15376	1.28506	0.857863	0.80818	0.899662	0.998904	0.990222	1.93114	0.53338	1.4288	1.20166	0.53338	0.848156	0.53338	0.738483	0.933884	0.731233	0.946774	0.776912	1.04326	1.07691	0.822267	1.06765	1.23394	0.827348	0.70211	1.0011	0.53338	0.53338	0.53338	1.12449	1.24677	0.979797	1.23233	1.36543	1.28058	1.39873	1.44529	1.25794	1.35043	1.10963	1.35598	0.53338	0.53338	0.53338	0.53338
Inosine	Nucleotides	0.448361	0.504227	0.488869	0.4391	0.661762	0.872659	0.586944	0.597274	1.09988	1.0486	1.17522	1.14016	1.16224	0.733256	1.12923	1.17271	0.354247	0.323262	0.301358	0.318497	0.366431	0.360616	0.436119	0.373285	0.500663	0.522122	0.44013	0.443528	0.794084	0.837366	1.06848	0.889487	0.540847	0.582281	0.568119	0.526151	0.766992	0.915483	0.884633	0.881441	1.35451	1.39655	1.25102	1.37858	2.38099	2.16809	2.2752	2.32684
Uracil	Nucleotides	1.85939	1.02587	1.42261	2.62101	1.80157	0.756487	1.64801	1.32103	0.696076	0.994662	0.736056	0.625509	0.890447	0.992433	1.16576	1.19064	1.27291	0.766545	1.49499	0.946067	0.605938	1.22784	0.907218	0.610625	0.23523	0.47614	0.26703	0.233517	0.426307	1.51485	0.652649	0.858815	2.48741	2.12181	2.18044	2.43854	2.41894	0.841353	1.34356	2.49606	2.97815	2.43803	2.44147	1.50619	0.877887	1.93388	2.80635	1.20366
Uridine	Nucleotides	0.889651	0.935402	0.885486	2.34757	0.638763	0.653438	0.617428	0.778057	0.974903	1.87406	1.30144	1.22086	1.71666	1.51443	1.88974	1.85713	0.826677	0.985521	1.08318	1.19334	1.16333	1.46632	3.12244	1.17626	1.01146	1.15432	0.814688	0.66554	1.13868	1.19171	1.97907	1.22578	0.513491	0.661567	0.574479	0.814785	1.15607	0.841522	0.824107	1.71093	0.762572	0.871089	0.732327	1.64608	0.992894	0.70576	1.82235	0.886278
MTA	Nucleotides	1.38357	1.65248	1.36716	1.42682	1.15165	1.21751	1.27069	1.2424	0.844527	0.759464	0.770088	0.82329	0.659702	0.540703	0.666138	0.72971	1.03562	1.13261	1.09591	1.18754	0.960827	0.977505	0.932936	0.894666	0.957777	1.11717	0.896071	0.973715	0.618701	0.441383	0.719803	0.503226	1.14476	1.05956	1.1234	1.02972	0.927367	1.02159	1.00066	1.1109	0.952883	0.961135	0.950211	1.08379	1.12305	0.981097	1.0202	1.08121
Threonate	Organic acids	1.8121	1.23359	1.86457	1.67004	1.49347	1.82112	1.35199	1.57727	1.07772	1.00693	0.960859	1.17376	0.773279	0.657176	1.14901	0.590998	0.800485	0.790027	0.736869	0.874171	0.665983	0.676628	0.645931	0.793634	0.611132	0.718185	0.671427	0.627479	0.288886	0.358984	0.518956	0.444538	2.56867	2.05331	2.20444	2.09993	2.31506	2.38848	2.54709	2.71934	2.00381	1.99726	1.69935	2.17322	2.08098	1.76723	2.02231	1.94289
Quinate	Organic acids	0.899454	1.1613	1.72319	0.995842	0.392101	0.572277	0.548485	0.441946	0.361446	0.547565	0.722329	0.410308	0.845211	0.488964	0.796478	0.452176	1.08006	0.81928	0.833457	0.928384	1.25942	1.35161	1.66164	1.35433	0.951056	0.813426	1.2269	0.7771	1.28139	1.82283	2.24951	2.23212	3.17534	4.69239	5.62106	6.03677	0.826635	1.44803	0.889251	0.669043	1.08396	0.937637	0.796412	1.11211	1.34756	1.25305	1.20366	1.22336
Azelate	Organic acids	1.1957	0.928838	1.37019	1.20905	0.996675	1.01349	0.985239	0.946424	2.01457	1.609	1.33992	1.50929	1.33056	1.41788	1.60764	1.34436	0.928684	0.920806	0.815805	0.951669	1.09203	1.23953	1.43783	1.10386	1.01734	0.924491	0.973772	1.00789	0.890173	1.1329	1.0003	0.931202	0.991591	0.943525	0.96802	0.973128	0.946953	1.13109	1.10319	1.03487	1.1287	1.09304	1.13282	0.958916	1.0338	1.19185	0.958973	1.10846
Glycolate	Organic acids	1.11625	1.04778	1.35631	1.24538	1.04106	1.50663	1.05208	1.12583	0.727971	0.810007	0.932459	0.85214	0.81619	0.91617	0.921499	0.913017	1.31082	1.2627	1.09956	1.2195	1.01697	1.1984	1.09786	1.25239	0.812529	0.788842	0.792352	0.798796	0.614797	0.625235	0.624856	0.76462	1.39731	1.28728	1.39234	1.26152	1.15091	1.17886	1.39325	1.47796	1.44627	1.31439	1.12767	1.24074	0.882426	1.04787	1.52419	1.03475
GHB	Organic acids	4.63071	3.68979	4.22654	4.826	3.26968	3.97951	2.86388	3.28373	3.51407	4.62702	2.19083	2.82221	3.12724	2.86381	2.95259	2.79337	1.06295	0.958043	0.973491	1.17365	1.01714	1.07454	0.954054	0.992048	1.27694	1.74578	1.13191	1.31581	0.794499	1.42605	1.00403	0.858966	1.58624	0.0681462	1.13429	1.25008	0.99832	0.791399	0.935817	0.891441	0.995729	1.02898	1.07885	0.986159	0.870894	0.637931	0.546783	0.556411
Ind 5-car	Organic acids	0.80907	0.430023	1.17218	3.22414	0.430023	0.430023	1.43817	0.430023	1.7073	0.430023	1.42571	1.63422	0.430023	0.430023	1.31761	0.430023	1.74786	1.01235	1.59211	2.21412	1.70507	0.430023	1.73785	0.959851	0.963901	0.430023	2.42532	0.987651	2.06367	1.19685	1.67474	1.61836	1.09155	0.430023	1.20893	0.430023	0.430023	0.762768	0.430023	0.789314	0.430023	1.03807	0.866142	0.916151	1.42747	1.78414	1.52631	1.20164
Ind 3-car	Organic acids	1.46249	1.40504	1.90847	1.37515	1.67193	1.83495	1.77092	1.42276	1.03539	1.04606	0.834977	1.10208	1.00675	1.00439	1.04341	1.25116	1.1315	0.941491	0.862104	1.1343	0.919608	1.0114	0.981437	0.921678	0.867748	1.1314	0.994409	0.769963	0.635236	0.617094	0.705239	0.779008	1.65391	1.56208	1.4937	1.3052	1.00807	1.18871	1.2401	2.00331	1.34633	1.35779	1.85796	1.31206	1.04873	1.30741	0.847367	0.885196
Phenoxyacetate	Organic acids	1.97496	1.56215	1.19554	1.60289	1.73365	2.13348	1.52093	1.72255	1.63674	2.02136	1.24564	1.57613	2.20218	1.99502	1.96042	1.5144	0.237177	0.237177	0.545252	0.890758	0.237177	0.605713	0.732705	0.974192	0.988036	0.237177	0.864094	0.87294	0.237177	1.1016	1.13629	0.863726	0.237177	0.237177	0.843659	0.237177	0.981054	0.237177	0.581028	0.796241	1.31866	1.18793	0.792123	0.786392	1.28374	1.59177	1.34024	1.03236
Benzoate	Organic acids	0.924666	0.72932	0.622632	0.749157	0.491238	0.524227	0.479753	0.621643	0.523771	0.462785	0.55784	0.531806	0.617149	0.717251	0.43386	0.6334	1.09609	0.882432	0.492736	0.653733	0.705768	0.672231	0.728112	0.616065	0.652774	0.725361	0.746344	0.456136	0.521829	0.430125	0.641612	0.404068	1.87355	1.7259	1.87191	1.92414	2.14416	1.89944	2.33372	2.00997	1.73447	1.53491	1.713	1.54402	1.06698	0.989999	1.20555	1.15625
Salicilate	Organic acids	1.51419	1.69421	1.51333	1.8985	1.54088	1.93273	1.86681	1.61847	1.87512	2.31754	1.41577	1.52586	1.34935	1.1943	1.37558	1.40526	1.98198	1.53871	1.50177	1.71685	1.822	1.46589	1.84554	1.45651	1.64513	1.6643	1.62625	1.65613	1.38927	1.47668	1.33803	1.43674	0.962092	0.669538	0.646632	0.58088	0.759976	0.762392	0.996599	0.505326	0.819506	1.00312	0.908664	0.632112	0.708052	0.833123	0.639906	0.773138
2-coumarate	Organic acids	1.60417	1.3249	1.56762	1.33112	1.59177	1.78141	2.15114	1.97988	1.03572	1.58113	1.04079	1.14374	0.885838	0.787492	0.878757	2.34793	1.22709	1.20484	1.14905	1.22235	1.19861	1.23804	1.28304	0.91948	1.44454	1.20386	1.69297	2.36596	1.2305	1.33477	1.17199	1.17542	0.204633	0.204633	0.204633	0.204633	0.796042	0.204633	0.204633	0.81497	0.995244	0.848548	1.29196	0.665137	0.728261	1.38703	0.91884	1.08067
2-Amino-1,3,4,5-eicosanetetrol	Others	1.80684	0.887518	1.02046	1.20531	1.73372	1.02924	2.06699	0.891199	1.86278	1.50901	1.45692	1.79692	1.55483	1.9142	1.55721	0.947742	0.825789	0.563735	0.509646	1.01825	0.748188	0.548445	0.516774	0.656854	0.86931	0.550891	1.35863	0.688827	1.27203	0.866358	0.862473	0.727543	0.849949	0.606385	0.520057	0.57023	1.96358	0.865799	1.98175	0.532104	1.51384	0.988001	1.43046	0.681417	0.939413	1.61912	0.644595	0.608138
2-Amino-1,3,4-tetradecanetriol	Others	2.7467	1.70064	2.2573	1.61036	3.36876	2.56861	1.85034	2.94528	6.48188	2.70841	4.16885	3.19446	1.81243	1.61267	4.48718	0.892822	1.67819	0.899033	1.11023	1.18526	0.613754	1.02374	0.674973	0.692034	0.704369	1.72217	0.976256	0.816374	1.03231	0.728014	0.745507	1.16128	0.927917	0.584608	0.63985	0.896185	0.925545	1.70926	0.963779	0.544864	1.395	1.1969	0.848677	0.820788	2.0984	0.744424	2.08263	0.96633
2-Amino-1,3-eicosanediol	Others	2.74516	1.01743	1.25192	1.60621	1.28207	1.82417	2.06992	1.17329	4.32979	2.25261	2.91928	2.20504	1.31363	1.16204	1.62025	0.785011	1.16837	0.623828	0.67347	0.997933	0.882516	0.686851	0.595069	0.597021	0.648365	0.688438	1.0509	0.925493	2.29878	1.04346	0.791489	0.892875	0.67368	0.642151	0.499504	0.565949	0.801074	1.0866	0.976822	0.459699	1.00207	1.10799	0.907781	0.632448	1.11857	0.984758	0.737556	0.664778
2-Amino-1,3-octadecanediol	Others	2.73989	1.19139	1.34854	1.84775	1.46973	2.07171	2.21453	1.51182	4.66746	2.25203	3.01653	2.33641	1.27736	1.10186	1.65294	0.801866	1.47351	0.791343	0.767727	1.13851	0.921463	0.790809	0.760442	0.750126	0.745659	0.87487	0.960723	0.867707	1.9965	1.08625	0.864033	0.970946	0.782499	0.660464	0.652486	0.732469	0.773643	1.23779	1.04965	0.540839	1.13338	1.23136	0.963249	0.698361	1.24284	0.960597	0.863123	0.775139
dimethyl amine oxide	Others	1.39458	0.912702	0.944082	1.14581	1.44935	0.816951	1.72037	0.952941	1.09506	1.26132	0.90223	1.2278	1.29862	1.40893	1.16932	1.12253	0.791307	0.69358	0.707184	1.10232	0.827958	0.823513	0.610219	0.767973	1.00566	0.605183	1.20756	0.801668	0.982702	0.868448	0.994344	0.821389	1.00886	0.767588	0.634525	0.665536	1.7628	0.701212	1.5761	0.647715	1.91848	0.912725	1.39017	0.676261	0.950513	1.54385	0.801863	0.705943
Pregna-5,20-dien-3-ol	Others	1.48781	1.41897	1.18719	1.36876	1.28657	1.23654	1.26638	1.31815	1.22821	1.30245	1.09396	1.13836	1.03615	0.972905	1.06081	1.17103	1.00691	1.06633	0.96818	0.93559	0.923099	0.894526	0.830227	0.997801	0.926744	1.0022	0.826096	0.866358	0.94418	0.696144	0.983147	0.865725	0.787971	0.812831	0.825448	0.72944	0.818636	0.785594	0.754336	0.859636	0.689383	0.860612	0.972162	0.750094	0.712239	0.91285	0.808584	0.723551
Momilactone A	Terpenoids	0.279319	0.132444	0.0320166	0.133808	0.32358	0.517944	0.181321	0.227711	0.962407	0.896351	1.40928	1.56369	1.00303	0.315391	0.992575	0.509052	0.047087	0.0818819	0.0324988	0.024356	0.296757	0.33894	0.143336	0.192481	0.286628	0.182125	0.0916019	0.0862554	0.0721529	0.246215	0.252855	0.202131	0.4137	0.671049	0.996967	0.401139	3.58303	5.98296	3.56392	5.34411	5.77937	4.63122	4.78334	4.30766	5.10399	5.10031	6.22121	8.19772
Phytocassane C	Terpenoids	0.161	0.141092	0.0548459	0.081135	0.444757	0.812532	0.223361	0.398108	1.8463	1.90166	1.16709	1.28478	7.21294	2.1185	7.42061	2.99099	0.0548459	0.0548459	0.0548459	0.0548459	0.285739	0.387444	0.162384	0.258147	0.380735	0.332636	0.145055	0.0548459	0.264277	0.988106	0.758177	0.894171	0.0686498	0.0548459	0.0804686	0.0548459	0.62392	1.23069	0.64084	1.12596	0.984471	0.639324	0.729484	0.637059	1.52108	1.50168	2.0153	3.1162
Phytocassane D	Terpenoids	1	1	1	1	1	1	1	3.03835	1	1	1	1	3.23659	1	3.73884	1	1	1	1	1	1	1	1	1	1	1	1	1	1	1	1	1	1	1	1	1	1.66002	1.87185	1.99102	2.00302	2.91223	1.87174	2.58529	2.31227	1	1	1	1
[truncated: 33 more columns]
