# Supplementary material for: Dissection of flag leaf metabolic shifts and their relationship with those occurring simultaneously in developing seed by application of non-targeted metabolomics
Source: PLoS One. 2020 Jan 24;15(1):e0227577. doi: 10.1371/journal.pone.0227577 (PMC6980602; doi:10.1371/journal.pone.0227577)
Supplement: S2 Table — (XLSX) [file pone.0227577.s006.xlsx]

## Sheet: S2
S2 Table. List of metabolites identified in flag leaves.
Collision Energy (CE)	Molecular formula	Platform	Ret. Time (min)	Mainfragments	Metabolie Name	Abbreviation of Metabolite Name	Class
	C2H5NO2	GC-MS	228010	102;147;204;176;86	Glycine	Gly	Amino acids
	C3H7NO2	GC-MS	394250	248;290;174;160;100	Beta-Alanine	β-Ala	Amino acids
	C4H12N2	GC-MS	466925	174;142;289;304;115	Putrescine	Put	Amino acids
	C4H9NO3	GC-MS	404940	218;128;292;230;202	Homoserine	HSer	Amino acids
	C4H9NO3	GC-MS	368365	219;291;218;117;320	Threonine	Thr	Amino acids
	C5H12N2O2	GC-MS	490485	142;348;243;216;204	Ornithine	Orn	Amino acids
	C5H5N5	GC-MS	208565	116;190;218;100;233	Alanine	Ala	Amino acids
	C5H7NO3	GC-MS	506483	156;258;230;140;273	5-Oxoproline (Pyroglutamate)	OxoPro	Amino acids
	C6H9N3O2	GC-MS	679450	154;254;356;182;218	Histidine	His	Amino acids
	CH4N2O	GC-MS	340357	189;204;171;87;99	Urea	Urea	Amino acids
	C12H22O11	GC-MS	940280	204;191;433;305;169	Galactinol	Galactinol	Carbohydrates
	C12H22O11	GC-MS	870355	160;480;204;319;300	Maltose	Maltose	Carbohydrates
	C12H22O11	GC-MS	876240	191;169;361;243;331	Trehalose	Trehalose	Carbohydrates
	C18H32O16	GC-MS	1033367	437;451;361;217;204	Raffinose	Raffinose	Carbohydrates
	C3H4O3	GC-MS	222650	174;189;115;89;158	Pyruvate	Pyruvate	Carbohydrates
	C3H6O4	GC-MS	345050	292;189;307;205;133	Glycerate	Glycerate	Carbohydrates
	C4H10O4	GC-MS	409380	217;293;307;205;320;99	Threitol	Threitol	Carbohydrates
	C4H4O4	GC-MS	371255	245;115;217;143	Fumarate	Fumarate	Carbohydrates
	C5H11O8P	GC-MS	708980	357;299;341;387;217	Ribulose-5-Phosphate	Rib-5P	Carbohydrates
	C5H12O5	GC-MS	501603	319;307;422;217;205;333;81	Ribitol	Ribitol	Carbohydrates
	C5H6O5	GC-MS	523847	198;288;304;186;229	2-Oxoglutarate	2-KG	Carbohydrates
	C6H12O6	GC-MS	579380	307;217;277;364;335;84;365	Fructose	Fru	Carbohydrates
	C6H12O6	GC-MS	587270	160;319;229;343;305;83	Galactose	Gal	Carbohydrates
	C6H12O6	GC-MS	590400	160;319;229;343;305;83	Glucose	Glucose	Carbohydrates
	C6H12O6	GC-MS	653910	305;265;318;191;507	Myo-Inositol	myo-Inositol	Carbohydrates
	C6H6O6	GC-MS	624990	316;173;157;245;231	Dehydroascorbate	DHA	Cofactors
	C6H8O6	GC-MS	651990	332;449;464;117;303	Ascorbate	VC	Cofactors
	H3PO4	GC-MS	333520	314;299;211;283;225	Phosphoric acid	Pi	Cofactors
	C18H36O2	GC-MS	771063	341;356;117;129;145	Octadecanoate	Octadecanoate	Lipids
	C3H8O3	GC-MS	291783	293;205;117;103	Glycerol	Glycerol	Lipids
	C4H4N2O2	GC-MS	392490	241;255;99;113;126	Uracil	Uracil	Nucleotides
	C5H5N5	GC-MS	679770	264;279;192;165;237	Adenine	Adenine	Nucleotides
	C2H4O3	GC-MS	206867	177;205;161;133;103	Glycolate	Glycolate	Organic acids
	C4H8O5	GC-MS	458330	292;220;205;117;319	Threonate	Threonate	Organic acids
	C7H12O6	GC-MS	577930	255;345;334;537;419	Quinate	Quinate	Organic acids
	C7H6O2	GC-MS	348220	179;105;135;77;194	Benzoate	Benzoate	Organic acids
5	C10H7NO3	LC-MS neg	5.08	144.0440, 159.8920, 84.0459, 61.9867, 102.0343	Kynurenate	KYNA	Amino acids
20	C4H7NO4	LC-MS neg	1.54	88.0403, 71.0138, 115.0032	Aspartate	Asp	Amino acids
10	C5H10N2O3	LC-MS neg	1.54	101.0727, 74.0245, 58.0298, 127.0515, 84.0463, 109.0398	Glutamine	Gln	Amino acids
30	C5H7NO3	LC-MS neg	2.71	52.0183, 59.4096, 82.1163	5-Oxoproline II	OxoPro II	Amino acids
10	C7H11NO5	LC-MS neg	3.21	102.0549, 128.0353, 170.0473, 144.0444, 59.0137	N-Acetylglutamate	NAcGlu	Amino acids
20	C9H11NO2	LC-MS neg	4.334	103.0553, 72.0088, 147.0451, 78.9588, 91.0550	Phenylalanine	Phe	Amino acids
20	C9H11NO3	LC-MS neg	3.47	119.0500, 72.0086, 92.9941, 163.0399, 68.9955, 136.9829, 103.9188	Tyrosine	Tyr	Amino acids
20	C13H16O9	LC-MS neg	4.51	108.0219, 152.0117	Protocatechuic Acid O-hexoside II	Pro-O-hex II	Benzene derivatives
20	C13H16O9	LC-MS neg	4.9	109.0293, 153.0191	Protocatechuic Acid O-hexoside I	Pro-O-hex I	Benzene derivatives
20	C7H6O3	LC-MS neg	7.384	93.0344, 65.0394, 75.0249	4-Hydroxybenzoic Acid	4H-Ben	Benzene derivatives
10	C12H22O11	LC-MS neg	1.73	89.0245, 179.0562, 119.0350, 59.0137, 71.0137, 101.0245, 161.0456	Sucrose	Sucrose	Carbohydrates
25	C18H32O16	LC-MS neg	2.33	89.0242, 59.0135, 113.0244, 179.0558, 323.0941	Melezitose	Melezitose	Carbohydrates
10	C4H6O4	LC-MS neg	3.48	73.0294, 99.0099	Succinate	Succinate	Carbohydrates
10	C4H6O5	LC-MS neg	1.817	115.0035, 71.0136, 72.9928, 89.0241, 59.0130	Malate	Malate	Carbohydrates
5	C6H10O4	LC-MS neg	4.11	83.0500, 127.0381, 101.0583, 112.0182, 85.0295, 81.0343	Adipic Acid	Adipate	Carbohydrates
10	C6H12O7	LC-MS neg	1.61	75.0083, 129.0187, 87.0081, 99.0082, 59.0135, 159.0298, 177.0377	Gluconic Acid	Gluconate	Carbohydrates
30	C6H13O9P	LC-MS neg	1.58	78.9589, 96.9693	Glucose-6-Phosphate	G6P	Carbohydrates
10	C6H8O7	LC-MS neg	1.82	111.0089, 85.0295, 73.0295, 173.0092, 154.9986, 117.0190, 129.0193	Isocitrate II	Isocitrate II	Carbohydrates
10	C6H8O7	LC-MS neg	2.024	111.0089, 85.0295, 73.0295, 173.0092, 154.9986, 117.0190, 129.0195	Isocitrate I	Isocitrate I	Carbohydrates
30	C6H8O7	LC-MS neg	2.4	87.0086, 57.0342, 67.0188, 111.0089, 85.0292	Citrate	Citrate	Carbohydrates
10	C7H6O4	LC-MS neg	6.09	109.0293, 65.0399, 91.0188, 135.0092, 67.0185	Gentisic Acid	Gentisate	Carbohydrates
25	C20H18O10	LC-MS neg	6.72	327.0505, 357.0596, 381.0578, 297.0396, 285.0399, 311.0531	Isoorientin derivant	Isoo der	Flavonoids
	C20H18O9	LC-MS neg	6.997		Apigenin C-pentoside isomer	Api-C-pen isomer	Flavonoids
30	C20H18O9	LC-MS neg	7.15	311.0553, 283.0607, 323.0556, 341.0655, 269.0456	Apigenin C-pentoside	Api-C-pen	Flavonoids
30	C21H20O10	LC-MS neg	5.81	311.0543, 283.0602, 341.0648, 117.0339	Isovitexin（Apigenin-6-C-glucoside）	Api-6C-glu	Flavonoids
30	C21H20O11	LC-MS neg	5.5	327.0510, 357.0614, 297.0403, 285.0401, 339.0504, 311.0550, 133.0296	Homoorientin (Isoorientin)	isoorientin	Flavonoids
20	C21H20O11	LC-MS neg	5.94	285.0395, 151.003, 327.0505, 174.9561, 357.0616, 98.0018	Luteolin 7-O-glucoside	Lut-7O-glu	Flavonoids
35	C22H22O10	LC-MS neg	5.92	297.0399, 282.0524, 325.0709, 231.0291	Swertisin	Swertisin	Flavonoids
40	C22H22O11	LC-MS neg	5.49	313.0343, 341.0662, 298.0487	Chrysoeriol C-glucoside	Chr-C-glu	Flavonoids
20	C22H22O11	LC-MS neg	5.87	341.0660, 371.0760, 298.0472	Isoscoparin （Chrysoeriol 6-C-glucoside）	Isoscoparin	Flavonoids
20	C22H22O11	LC-MS neg	6	299.055	Chrysoeriol O-glucoside	Chr-O-glu	Flavonoids
40	C23H24O11	LC-MS neg	6.05	297.0398, 327.0505, 269.0451, 460.0994, 445.0755, 355.0456	Isoorientin 7,3'-dimethyl ether	Isoo-7,3'-dimeth	Flavonoids
	C23H24O12	LC-MS neg	6.29		Tricin C-glucopyranoside I	Tri-C-glu I	Flavonoids
	C23H24O12	LC-MS neg	6.42		Tricin C-glucopyranoside II	Tri-C-glu II	Flavonoids
25	C23H24O13	LC-MS neg	6.26	344.0563, 329.0616, 273.0596, 301.0262	Syringetin 3-O-β-D-glucopyranoside	Syr-3O-glu	Flavonoids
	C25H26O13	LC-MS neg	5.421		Apigenin-C-pentosyl-C-pentoside	Api-C-pen-C-pen	Flavonoids
20	C25H26O13	LC-MS neg	5.596	443.0978, 353.0660, 383.0767, 473.1082	Apigenin 6-C-α-L-arabinosyl-8-C-β-L-arabinoside	Api-6C-glu-8C-ara	Flavonoids
40	C25H28O12	LC-MS neg	5.88	313.1077, 295.0961, 298.0844, 280.0743, 249.0547, 357.0949	Chrysoeriol C-hexoside derivant	Chr-C-glu der	Flavonoids
40	C26H24O10	LC-MS neg	8.26	135.0448, 299.0188, 314.0418, 107.0489, 329.0641, 271.0237, 285.0399, 227.0320, 161.0234	Tricin 4'-O-(threo-β-4-hydroxyphenylglyceryl) ether	Tri-4'O-thr-4-hyd	Flavonoids
30	C26H28O14	LC-MS neg	5.17	353.0659, 383.0765, 443.0976, 473.1079, 413.0866, 84.9905	Apigenin-6-C-β-glucoside-8-C-α-arabinoside I	Api-6C-glu-8C-ara I	Flavonoids
30	C26H28O14	LC-MS neg	5.29	383.0764, 353.0658, 413.0870, 353.0658, 473.1078, 443.0985, 84.9904	Apigenin-6-C-β-glucoside-8-C-α-arabinoside II	Api-6C-glu-8C-ara II	Flavonoids
	C26H28O14	LC-MS neg	5.4		Apigenin-6-C-β-glucoside-8-C-α-arabinoside III	Api-6C-glu-8C-ara III	Flavonoids
	C26H28O14	LC-MS neg	5.69		Apigenin-6-C-β-glucoside-8-C-α-arabinoside IV	Api-6C-glu-8C-ara IV	Flavonoids
30	C26H28O15	LC-MS neg	5.01	399.0720, 369.0613, 489.1033, 429.0820, 519.1133, 339.0505	Luteolin 6-C-(2''-O-β-D-glucopyranosyl)-α-L-arabinoside I	Lut-6C-2''O-glu-ara I	Flavonoids
30	C26H28O15	LC-MS neg	5.12	399.0717, 369.0610, 489.1028, 429.0819, 519.1131, 339.0505	Luteolin 6-C-(2''-O-β-D-glucopyranosyl)-α-L-arabinoside II	Lut-6C-2''O-glu-ara II	Flavonoids
15	C26H30O14	LC-MS neg	5.89	403.1025, 519.1499, 475.1284, 359.1490, 313.1074, 233.0457	Naringenin chalcone-C-pentoside-O-hexoside	Nar cha-C-pen-O-hex	Flavonoids
30	C27H26O11	LC-MS neg	8.16	165.0557, 314.0426, 329.0659, 299.0192, 150.0317, 180.0423, 195.0662	Tricin 4'-O-(erythro-β-guaiacylglyceryl) ether	Tri-4'O-ery-gua	Flavonoids
30	C27H26O11	LC-MS neg	8.41	165.0556, 314.0425, 329.0658, 299.0191, 150.0318, 180.0424, 195.0658	Tricin 4'-O-(threo-β-guaiacylglyceryl) ether	Tri-4'O-thr-gua	Flavonoids
30	C27H30O15	LC-MS neg	5.57	293.0451, 383.0758, 413.0866, 473.1086, 503.1162, 443.0945	Chrysoeriol 6-C-β-glucoside-8-C-α-arabinoside	Chr-6C-glu-8C-ara	Flavonoids
30	C27H30O16	LC-MS neg	5.2	489.1037, 429.0824, 298.0482, 309.0405, 327.0507, 339.0504, 357.0613	Isoorientin 2''-O-glucoside	Isoo-2''O-glu	Flavonoids
30	C28H32O16	LC-MS neg	5.65	443.0968, 323.0561, 389.1601, 341.0665	Isoscoparin-2''-O-glucoside	Isos-2''O-glu	Flavonoids
30	C29H34O16	LC-MS neg	6.13	329.0663, 314.0425	Tricin 7-O-neohesperidoside	Tri-7O-neo	Flavonoids
40	C29H34O17	LC-MS neg	5.99	345.0603, 329.0294, 315.0139, 301.0345, 273.0394	Tricin 7-O-(2''-O-β-D-glucopyranosyl)-β-D-glucuronopyranoside	Tri-7O-2''O-glu-glu	Flavonoids
20	C32H34O15	LC-MS neg	6.55	495.1237, 461.1069, 329.0676	Tricin 4'-O-(syringyl alcohol)ether O-hexoside	Tri-4'O-syr-O-hex	Flavonoids
40	C33H34O15	LC-MS neg	6.13	329.0656, 84.9906, 623.1416, 491.0975	Tricin-O-hexoside derivative	Tri-O-hex der	Flavonoids
40	C33H36O16	LC-MS neg	6.11	491.1912, 150.9991, 329.1385	Tricin O-glucoside O-guaiacylglyceryl ether derivant	Tri-O-glu-O-gua der	Flavonoids
25	C33H36O16	LC-MS neg	6.29	491.1177, 329.0664, 195.0661, 165.0549	Tricin O-glucoside O-guaiacylglyceryl ether	Tri-O-glu-O-gua	Flavonoids
20	C33H36O16	LC-MS neg	6.44	525.1395, 329.0660, 491.1180, 195.0663, 165.0555	Tricin 4'-O-(erythro-β-guaiacylglyceryl) ether 7-O-β-D-glucopyranoside	Tri-4'O-ery-gua 7O-glu	Flavonoids
20	C33H36O16	LC-MS neg	6.57	525.1399, 329.0662, 491.1180, 195.0661, 165.0555	Tricin 4'-O-(threo-β-guaiacylglyceryl) ether 7-O-β-D-glucopyranoside	Tri-4'O-thr-gua 7O-glu	Flavonoids
20	C33H36O16	LC-MS neg	6.89	329.0664, 314.0433, 525.1401	Tricin 4'-O-(erythro-β-guaiacylglyceryl) ether 9''-O-β-D-glucopyranoside	Tri-4'O-ery-gua 9''O-glu	Flavonoids
20	C33H36O16	LC-MS neg	6.99	328.0583, 507.1280, 641.3148	Tricin 4'-O-(erythro-β-guaiacylglyceryl) ether 7''-O-β-D-glucopyranoside	Tri-4'O-ery-gua 7''O-glu	Flavonoids
30	C33H40O21	LC-MS neg	5.41	609.1456, 429.0817, 651.1343, 357.0617, 327.0495	Isoorientin-7,2''-di-O-glucoside	Isoo-7,2''O-glu	Flavonoids
20	C34H34O16	LC-MS neg	6.94	329.066	Tricin 7-O-(6''-(E)-sinapoyl)-β-D-glucopyranoside	Tri-7O-6''-sin-glu	Flavonoids
10	C34H38O17	LC-MS neg	6.53	299.0760, 555.1495, 523.3472, 329.0661	Tricin 4'-O-(threo-β-syringylglyceryl) ether 7''-O-β-D-glucopyranoside	Tri-4'O-thr-syr 7''O-glu	Flavonoids
10	C36H36O17	LC-MS neg	6.44	383.0755, 563.1385, 293.0433	Apigenin-C-pentosyl-O-feruloylhexoside	Api-C-pen-O-fer-hex	Flavonoids
40	C36H36O18	LC-MS neg	5.59	429.0816, 309.0380, 635.1378, 609.1437, 489.1023, 327.0519, 298.0495, 339.0526, 357.0604	Isoorientin C-hexoside-C-hexoside I	Isoo-C-hex-C-hex I	Flavonoids
40	C36H36O18	LC-MS neg	5.772	309.0394, 429.0820, 635.1390, 609.1441, 489.1004, 327.0497, 298.0477, 339.0499, 357.0602	Isoorientin C-hexoside-C-hexoside II	Isoo-C-hex-C-hex II	Flavonoids
	C36H36O18	LC-MS neg	6.06		Tricin derivant I	Tri der I	Flavonoids
	C36H36O18	LC-MS neg	6.209		Tricin derivant II	Tri der II	Flavonoids
	C36H36O18	LC-MS neg	6.392		Tricin derivant III	Tri der III	Flavonoids
20	C36H36O18	LC-MS neg	6.59	547.1201, 525.1379, 329.0636, 263.0529, 195.0651, 150.9981, 112.9853, 525.1379, 687.1904, 491.1178, 709.1637	Tricin-O-guaiacylglyceryl ether'-O-glucopyranoside derivant	Tri-O-gua-O-glu der	Flavonoids
	C36H36O18	LC-MS neg	6.798		Tricin derivant IV	Tri der IV	Flavonoids
40	C36H36O18	LC-MS neg	6.89	329.0662, 112.9850, 351.0476, 314.0426, 177.0540, 259.0569	Tricin derivant V	Tri der V	Flavonoids
10	C37H38O18	LC-MS neg	5.95	413.0869, 293.0442, 593.1518	Isovitexin 2''-O-(6'''-(E)- feruloyl)-glucopyranoside	Isov 2''O-6'''-fer-glu	Flavonoids
30	C37H38O19	LC-MS neg	5.65	429.0820, 609.1447, 665.1488, 447.0926, 357.0603	Isoorientin-C-hexoside derivant	Isoo C-hex der	Flavonoids
30	C38H40O19	LC-MS neg	5.93	443.0976, 623.1608, 323.0556	Isoscoparin 2''-O-(6'''-(E)-feruloyl)-glucopyranoside	Isos-2''O-6'''-fer-glu	Flavonoids
10	C10H10O4	LC-MS neg	6.416	134.0368, 178.0261, 149.0604	Ferulate	Ferulate	Hydroxycinnamate derivants
30	C11H12O5	LC-MS neg	6.382	93.0349, 121.0286, 135.0452, 193.0124, 149.0233, 163.0401	Sinapic Acid	Sinapate	Hydroxycinnamate derivants
35	C9H8O3	LC-MS neg	6.19	119.0498, 93.0347, 65.0394, 76.9833	4-Hydroxycinnamate	4-Coumarate	Hydroxycinnamate derivants
10	C13H16O8	LC-MS neg	4.62	137.0240, 59.0136, 89.0243, 179.0344, 239.0543	Salicylic Acid 2-C-β-D-glucopyranoside	Sal-2C-glu	Hydroxycinnamate derivants
10	C13H16O8	LC-MS neg	5.04	137.0242, 93.0343	Salicylic Acid 2-O-β-D-glucopyranoside	Sal-2O-glu	Hydroxycinnamate derivants
	C16H20O9	LC-MS neg	5.206		1-O-Feruloyl-β-D-glucose derivant I	1O-Fer-glu I	Hydroxycinnamate derivants
15	C16H20O9	LC-MS neg	5.305	193.0485, 175.0397, 160.0137	1-O-Feruloyl-β-D-glucose	1O-Fer-glu	Hydroxycinnamate derivants
	C16H20O9	LC-MS neg	5.396		1-O-Feruloyl-β-D-glucose derivant II	1O-Fer-glu II	Hydroxycinnamate derivants
20	C17H20O9	LC-MS neg	5.3	193.0506, 134.0370, 149.0613, 173.0449	3-O-Feruloylquinic Acid	3O-Fer-qui	Hydroxycinnamate derivants
20	C17H22O10	LC-MS neg	5.35	205.0580, 190.0268, 223.0680	1-O-Sinapoyl-β-D-glucose	1O-Sin-glu	Hydroxycinnamate derivants
20	C16H32O2	LC-MS neg	18.88	237.221	Palmitate (16:0)	Palmitate	Lipids
20	C18H30O2	LC-MS neg	16.94	259.2060, 233.2270	Linolenic Acid	Linolenate	Lipids
15	C18H30O3	LC-MS neg	13.485	275.2004, 171.1017, 121.1011, 231.2094	9-hydroxy-10,12,15(E,Z,Z) octadecatrienoic acid	9-HOTrE	Lipids
	C18H30O3	LC-MS neg	13.72		9-hydroxy-10,12,15(E,Z,Z) octadecatrienoic acid isomer	9-HOTrE isomer	Lipids
20	C18H32O2	LC-MS neg	17.81	261.2209, 59.0131, 100.933	Linoleic Acid (18:2)	Linoleate	Lipids
20	C18H32O3	LC-MS neg	14.65	277.2165, 171.1022, 195.1383	13-HODE + 9-HODE	9,13-DHOME	Lipids
30	C18H34O2	LC-MS neg	19.31	100.9334, 57.9747, 71.0136, 96.9598, 118.9239, 261.1534	Oleate	Oleate	Lipids
20	C21H44NO7P	LC-MS neg	13.64	255.2323, 196.0373, 78.95876, 140.0111	2-Lysophosphatidylethanolamine(16:0)	2-LysoPE(16:0)	Lipids
20	C21H44NO7P	LC-MS neg	14.06	255.2327, 196.0376, 78.9586, 140.0112	1-Lysophosphatidylethanolamine(16:0)	1-LysoPE(16:0)	Lipids
30	C23H42O7PN	LC-MS neg	11.81	277.2165, 196.0373, 140.0121, 78.9584	1-Lysophosphatidylethanolamine(18:3)	1-LysoPE(18:3)	Lipids
40	C23H44NO7P	LC-MS neg	12.91	279.2324, 78.9586	2-Lysophosphatidylethanolamine(18:2)	2-LysoPE(18:2)	Lipids
40	C23H44NO7P	LC-MS neg	13.24	279.2326, 78.9587, 140.0115, 196.0374	1-Lysophosphatidylethanolamine(18:2)	1-LysoPE(18:2)	Lipids
15	C10H12N4O5	LC-MS neg	1.71	59.0134, 71.0134, 85.0297, 113.0246	Inosine	Inosine	Nucleotides
10	C9H12N2O6	LC-MS neg	3.35	110.0245, 82.0297, 200.0560, 130.9654, 152.0350, 174.9556, 66.0347	Uridine	Uridine	Nucleotides
10	C4H8O3	LC-MS neg	3.99	59.0135	4-Hydroxybutyric Acid	GHB	Organic acids
20	C7H6O3	LC-MS neg	5.03	93.0345, 65.0394, 116.2486, 75.0227	Salicylic Acid	Salicilate	Organic acids
15	C8H8O3	LC-MS neg	7.08	93.0347, 107.0501, 136.0178, 65.0394	Phenoxyacetic Acid	Phenoxyacetate	Organic acids
10	C9H16O4	LC-MS neg	6.74	125.0976, 123.0818, 97.0661, 140.9876, 169.0875	Azelaic Acid	Azelate	Organic acids
10	C9H7NO	LC-MS neg	7.02	115.0429, 91.5802, 55.1016	Indole-3-Carbaldehyde	Ind 3-car	Organic acids
15	C10H18N4O6	LC-MS pos	1.57	116.0701, 70.0650, 159.0762, 176.0667, 228.0975, 246.1079, 273.1191	Argininosuccinate	ASA	Amino acids
20	C11H12N2O2	LC-MS pos	4.82	146.0597, 188.0699, 118.0648, 132.0805, 159.0914, 170.0600	Tryptophan	Try	Amino acids
10	C3H7NO3	LC-MS pos	1.52	60.0442, 88.0393, 70.0280	Serine	Ser	Amino acids
20	C4H8N2O3	LC-MS pos	1.54	74.0233, 70.0283, 82.0527, 87.0552, 99.0078, 112.0213, 123.0806	Asparagine	Asn	Amino acids
15	C4H9N1O2	LC-MS pos	1.58	87.0437, 69.0331	GABA	GABA	Amino acids
20	C5H11N3O2	LC-MS pos	2.45	86.0599, 87.0439, 69.0329, 60.0552, 104.0687, 110.0960, 128.1077	Gamma-Guanidinobutyric Acid	GBH	Amino acids
10	C5H11NO2	LC-MS pos	1.62	58.0648, 59.0726	Betaine	Betaine	Amino acids
10	C5H11NO2	LC-MS pos	1.85	72.0806, 55.0541	Valine	Val	Amino acids
10	C5H11NO2	LC-MS pos	2.41	72.0806, 55.0540	Norvaline	Norvaline	Amino acids
15	C5H11NO2S	LC-MS pos	2.48	56.0491, 61.0104, 104.0523, 133.0309, 74.0231, 87.0261, 102.0546	Methionine	Met	Amino acids
10	C5H7NO3	LC-MS pos	1.58	84.0440, 56.0490	5-Oxoproline I	OxoPro I	Amino acids
20	C5H9NO2	LC-MS pos	1.7	70.0651	Proline	Pro	Amino acids
10	C5H9NO4	LC-MS pos	1.61	84.0441, 102.0547, 130.0493, 56.0490	Glutamate	Glu	Amino acids
10	C6H11NO2	LC-MS pos	1.85	84.0806, 56.0488, 70.0651	Pipecolic Acid II	Pip II	Amino acids
25	C6H11NO2	LC-MS pos	2.43	84.0807, 56.0490, 70.0649	Pipecolic Acid I	Pip I	Amino acids
20	C6H13NO2	LC-MS pos	3.59	86.0958, 69.0693, 57.0569	Isoleucine	Ile	Amino acids
20	C6H13NO2	LC-MS pos	3.78	86.0961, 69.0694	Leucine	Leu	Amino acids
5	C6H14N2O2	LC-MS pos	1.42	84.0808, 130.0863	Lysine	Lys	Amino acids
10	C7H19N3	LC-MS pos	1.29	72.0807, 129.1379, 112.1117, 58.0647, 84.0809	Spermidine	Spd	Amino acids
15	C8H8O2	LC-MS pos	4.3	121.0277, 91.0539, 79.0535, 65.0374	Methylbenzoate	Meth-ben	Benzene derivatives
5	C6H13NO5	LC-MS pos	1.66	145.0497, 85.0287, 127.0386, 163。0601, 97.0279, 69.0327	Glucosamine	Glucosamine	Carbohydrates
30	C17H20N4O6	LC-MS pos	5.35	243.0870, 316.1292, 172.0852, 198.0669, 149.0200	Riboflavin (Vitamin B2)	VB2	Cofactors
40	C35H36N4O5	LC-MS pos	18.5	533.2540, 505.2228, 460.2246, 431.1857, 403.1911	Pheophorbide A I	Pheophorbide A I	Cofactors
40	C35H36N4O5	LC-MS pos	19.1	533.2539, 505.2230, 460.2243, 431.1845, 403.1872	Pheophorbide A II	Pheophorbide A II	Cofactors
10	C6H5NO2	LC-MS pos	2.47	80.0491, 78.0337, 53.0380, 96.0540, 106.0291	Nicotinate	Nicotinate	Cofactors
30	C6H6N2O	LC-MS pos	2.56	80.0493, 53.0377, 78.0334, 77.0377, 93.0532	Nicotinamide	NicA	Cofactors
25	C7H7NO2	LC-MS pos	1.69	92.0495, 94.0649, 78.0336, 65.0384, 53.0382, 120.0444	Trigonelline (N'-Methylnicotinate)	Meth-Nic	Cofactors
15	C9H17NO5	LC-MS pos	4.46	90.0548, 202.1069, 184.0965, 72.0440, 124.0752, 116.0340	Pantothenic Acid	VB5	Cofactors
30	C11H20N2O3	LC-MS pos	1.87	142.0858, 70.0651, 114.0544, 96.0811	Leucylproline	Leu-pro	Dipeptides
20	C11H20N2O5	LC-MS pos	4.91	132.1014, 244.1158	Glutamylleucine	Glu-leu	Dipeptides
40	C17H14O7	LC-MS pos	6.03	315.0496, 258.0520, 270.0518, 242.0569, 285.0387	Tricin isomer	Tricin isomer	Flavonoids
40	C17H14O7	LC-MS pos	8.35	315.0496, 258.0520, 270.0518, 242.0569, 285.0387	Tricin	Tricin	Flavonoids
40	C23H24O12	LC-MS pos	6.01	331.0809, 315.0496, 270.0516	Tricin 5-O-β-D-glucopyranoside	Tri-5O-glu	Flavonoids
40	C23H24O12	LC-MS pos	6.36	331.0803, 315.0497, 270.0519	Tricin 7-O-β-D-glucopyranoside	Tri-7O-glu	Flavonoids
20	C26H26O15	LC-MS pos	6.66	331.0804, 493.1327, 535.1438, 315.0456, 270.0490	Tricin 7-O-(6''-O-malonyl)-β-D-glucopyranoside	Tri-7O-6''-mal-glu	Flavonoids
30	C26H28O14	LC-MS pos	5.96	403.1011, 367.0806, 385.0903, 337.0696, 313.0698, 283.0584	Schaftoside	Schaftoside	Flavonoids
10	C27H30O15	LC-MS pos	5.49	577.1537, 559.1432, 541.1327, 529.1326, 511.1224, 499.1223, 487.1225, 475.1215	Chrysoeriol-C-hexoside-C-pentoside	Chr-C-hex-C-pen	Flavonoids
20	C27H30O16	LC-MS pos	5.27	449.1071, 431.0965, 329.0652, 383.0757, 299.0545, 353.0651, 413.0861	Isoorientin 7-O-glucoside	Isoo-7O-glu	Flavonoids
25	C14H21NO8	LC-MS pos	2.95	108.0805, 152.0704, 170.0797, 314.1242, 124.0749	Zinolol	Zinolol	Hydroxycinnamate derivants
25	C14H20N2O3	LC-MS pos	4.68	177.0543, 145.0283, 117.0335, 89.0388, 72.0806, 149.0592	N-Feruloylputrescine-I	Fer-Put I	Hydroxycinnamate derivants
25	C18H30O2	LC-MS pos	14.63	67.0537, 81.0695, 95.0851, 149.0224, 196.0601, 223.9754, 109.1004, 123.1170	Punicic Acid (18:3)	Punicate	Lipids
5	C19H38O4	LC-MS pos	13.49	261.2208, 335.2594, 279.6490, 243.2109, 107.0843	2-Palmitoylglycerol	2-PG	Lipids
30	C24H50NO7P	LC-MS pos	13.71	184.0733, 104.1068, 124.9993, 86.0960, 258.1102, 500.3113, 258.1091	1-Lysophosphatidylcholine(16:0)	1-LysoPC(16:0)	Lipids
30	C24H50NO7P	LC-MS pos	14.27	184.0734, 104.1070, 124.9993, 86.0960, 478.3282, 313.2732, 258.1098	2-Lysophosphatidylcholine(16:0)	2-LysoPC(16:0)	Lipids
20	C26H48O7PN	LC-MS pos	11.98	184.0732, 86.0957, 104.1061, 124.9979, 335.2600, 500.3106	2-Lysophosphatidylcholine(18:3)	2-LysoPC(18:3)	Lipids
25	C26H50NO7P	LC-MS pos	13.08	184.0735, 104.1069, 86.0960, 124.9993, 258.1095, 337.2729, 502.3282	1-Lysophosphatidylcholine(18:2)	1-LysoPC(18:2)	Lipids
25	C26H50NO7P	LC-MS pos	13.45	184.0736, 86.0960, 104.1068, 124.9994, 258.1095, 337.2728, 502.3276	2-Lysophosphatidylcholine(18:2)	2-LysoPC(18:2)	Lipids
25	C26H52NO7P	LC-MS pos	14.5	184.0733, 86.0960, 104.1067, 124.9992, 258.1096, 339.2885, 504.3441	2-Lysophosphatidylcholine(18:1)	2-LysoPC(18:1)	Lipids
25	C26H52NO7P	LC-MS pos	14.9	184.0733, 104.1068, 86.0960, 124.9992, 258.1096, 339.2884, 504.3435	1-Lysophosphatidylcholine(18:1)	1-LysoPC(18:1)	Lipids
15	C27H44O7	LC-MS pos	6.8	301.2531, 283.2418, 463.3044, 445.2944	1-O-Palmitoylhexitol	1O-Pal-hex	Lipids
25	C8H20NO6P	LC-MS pos	1.63	104.1067, 124.9993, 86.0960, 184.0734, 166.0626, 60.0802, 98.9838, 240.0568	Sn-Glycero-3-Phosphocholine	GPC	Lipids
25	C14H17N5O8	LC-MS pos	4.32	252.0727, 234.0624, 162.0771, 136.0613, 148.0586	Succinyladenosine	SAdo	Nucleotides
10	C10H13N5O4	LC-MS pos	3.82	136.061	Adenosine	Adenosine	Nucleotides
30	C10H13N5O5	LC-MS pos	3.86	152.0569, 135.0293, 110.0356	Guanosine	Guanosine	Nucleotides
40	C11H15N5O3S	LC-MS pos	4.68	136.0615, 75.0260, 61.0097	5-Methylthioadenosine	MTA	Nucleotides
15	C9H7NO2	LC-MS pos	3.75	144.0442, 134.0596, 116.0488, 107.0486, 84.9592	Indole 5-Carboxylic Acid	Ind 5-car	Organic acids
10	C9H8O3	LC-MS pos	3.49	123.0434, 119.0482, 147.0436, 103.0512, 95.0475, 91.0526, 82.9981, 77.0385	Trans-2-Hydroxycinnamate	2-coumarate	Organic acids
30	C14H31NO	LC-MS pos	9.04	57.0696, 62.0597, 71.0852, 212.2372	Dodecyl (dimethyl) amine oxide	dimethyl amine oxide	Others
20	C14H31NO3	LC-MS pos	6.55	200.2006, 88.0752, 70.0650, 244.2260, 102.0910	2-Amino-1,3,4-tetradecanetriol	2-Amino-1,3,4-tetradecanetriol	Others
25	C18H39NO2	LC-MS pos	10.609	88.0755, 284.2948, 106.0859, 70.0647, 57.0693	2-Amino-1,3-octadecanediol	2-Amino-1,3-octadecanediol	Others
25	C20H43NO2	LC-MS pos	12.193	312.3256, 106.0862, 88.0755, 70.0649, 286.3106	2-Amino-1,3-eicosanediol	2-Amino-1,3-eicosanediol	Others
30	C20H43NO4	LC-MS pos	9.2	300.2895, 256.2627, 238.2530, 212.2373, 146.1171, 132.1014, 88.0755	2-Amino-1,3,4,5-eicosanetetrol	2-Amino-1,3,4,5-eicosanetetrol	Others
10	C21H32O	LC-MS pos	6.81	283.2419, 241.1961, 119.0824, 105.0681	Pregna-5,20-dien-3-ol	Pregna-5,20-dien-3-ol	Others
10	C20H26O3	LC-MS pos	13.99	271.2052, 297.1838, 269.1893, 241.1950, 121.0639	Momilactone A	Momilactone A	Terpenoids
15	C20H28O3	LC-MS pos	12.82	299.2000, 281.1900, 173.1313, 147.0797	Phytocassane D	Phytocassane D	Terpenoids
10	C20H30O3	LC-MS pos	11.12	301.2161, 283.2043, 255.2101	Phytocassane C	Phytocassane C	Terpenoids
