# Supplementary material for: Dissection of flag leaf metabolic shifts and their relationship with those occurring simultaneously in developing seed by application of non-targeted metabolomics
Source: PLoS One. 2020 Jan 24;15(1):e0227577. doi: 10.1371/journal.pone.0227577 (PMC6980602; doi:10.1371/journal.pone.0227577)
Supplement: S3 Table — (XLSX) [file pone.0227577.s007.xlsx]

## Sheet: S4
S3 Table. Metabolite changes during flag leaf maturation.
Metabolite Name	Metabolite Class	Ratio (7 DAF vs 0 DAF)				P-value (7 DAF vs 0 DAF)
		Q	9311	Nip	N	Q	9311	Nip	N
Methionine	Amino acids	0.448455	0.42535	0.556513	0.677311	0.00506947	4.81968e-06	0.00318814	0.00460051
Gamma-Guanidinobutyric Acid	Amino acids	0.233472	0.407022	0.71811	0.777189	0.00468298	0.000954032	0.000384795	0.0414569
Phosphoric acid	Cofactors	0.225004	0.327143	0.468339	0.258687	0.000450552	0.00120775	0.000179526	4.52065e-05
Trigonelline (N'-Methylnicotinate)	Cofactors	0.238717	0.625603	0.628332	0.493444	0.00408512	0.00411006	0.000344157	6.73573e-06
Phenylalanine	Amino acids	1.82386	1.62231	1.41704	1.63647	0.00259122	0.00513418	0.0142251	7.1021e-05
Isoorientin-C-hexoside derivant	Flavonoids	1.71744	1.28213	1.49385	1.35884	0.000132354	0.0208022	0.00842766	0.00167793
2-Lysophosphatidylcholine(18:3)	Lipids	1.45023	6.38797	2.09665	1.37112	0.017306	0.00661251	0.000679964	0.000223354
Linolenic Acid	Lipids	1.39792	2.04938	1.35033	3.70827	0.0402633	0.013579	0.0320066	0.0425529
Inosine	Nucleotides	1.44566	1.18429	1.55522	1.56052	0.0105417	0.0228367	6.93082e-05	5.93433e-05
Phytocassane C	Terpenoids	4.28868	4.9854	13.9925	14.7415	0.00747438	0.000130902	1.38826e-05	2.33813e-05
Pipecolic Acid I	Amino acids	0.311052	0.504803	0.603785	1.51105	0.000103811	0.000427754	0.00327904	0.000558155
Pipecolic Acid II	Amino acids	0.235014	0.761104	0.66605	1.83148	0.0147338	0.00270626	0.0013446	0.000231463
Citrate	Carbohydrates	1.53606	0.632578	1.47309	1.13882	0.00638752	0.0210858	0.000103156	0.0210816
Salicylic Acid 2-C-β-D-glucopyranoside	Hydroxycinnamate derivants	1.4318	1.35006	0.855284	5.9424	0.0283578	0.0149753	0.041684	4.28186e-06
Apigenin-6-C-β-glucoside-8-C-α-arabinoside I	Flavonoids	0.850834	0.842227	0.714855	0.766997	0.257371	0.0067333	1.17386e-05	0.000122608
Tricin	Flavonoids	1.03127	0.76122	0.770442	0.771444	0.755865	0.0281291	0.0121504	0.00605993
Tricin 7-O-(2''-O-β-D-glucopyranosyl)-β-D-glucuronopyranoside	Flavonoids	0.877619	0.83483	0.804946	0.831532	0.116758	0.0275199	0.0328833	0.0109949
Succinate	Carbohydrates	1.04089	1.27355	1.21472	1.51079	0.507989	0.00949984	0.0117074	2.8152e-06
1-Lysophosphatidylethanolamine(18:3)	Lipids	0.906719	2.94727	1.74297	1.52647	0.474217	0.0177707	0.00598223	0.000150575
Ribitol	Carbohydrates	0.65984	2.97745	0.549378	1.74495	0.430633	1.34305e-05	0.00149827	0.00163255
Adenosine	Nucleotides	0.677469	1.54465	2.07938	1.90915	0.213081	0.0341003	0.00939997	0.00179481
Norvaline	Amino acids	0.949325	2.30694	1.84203	2.86449	0.873202	0.000126004	0.00223561	0.000159872
Putrescine	Amino acids	0.560746	2.17606	2.04247	3.67575	0.075277	0.000425878	0.0110979	1.48606e-05
Leucine	Amino acids	1.21553	2.90774	2.75608	4.01888	0.165162	6.84862e-05	0.00266636	6.29051e-05
Isoleucine	Amino acids	1.18757	2.90305	2.38711	4.26276	0.214227	2.10689e-05	0.0016116	8.48198e-06
Momilactone A	Terpenoids	2.16513	5.22815	7.44063	8.16977	0.112153	0.00203316	0.000197676	8.03854e-05
Sn-Glycero-3-Phosphocholine	Lipids	0.637172	0.928799	0.556099	0.711715	0.0254752	0.366472	0.0223941	0.00260065
Tricin 5-O-β-D-glucopyranoside	Flavonoids	0.887426	1.00293	1.23903	1.08625	0.00864425	0.916177	0.00818447	0.0279294
Zinolol	Hydroxycinnamate derivants	1.20845	0.872849	1.89234	1.2298	0.0148382	0.0556771	0.000766791	0.000181362
Guanosine	Nucleotides	0.800626	1.11013	1.19781	1.45136	0.0250971	0.386166	0.0238887	4.9342e-05
Isoorientin C-hexoside-C-hexoside II	Flavonoids	1.90827	1.60765	1.61686	1.53381	0.0378263	0.376853	0.0251739	0.0103787
2-Oxoglutarate	Carbohydrates	0.747714	1.10374	1.77351	1.55955	0.0186532	0.349812	0.00157808	0.000734534
GABA	Amino acids	0.504848	0.724808	1.82588	2.13425	0.00638156	0.0554104	0.0361156	0.000107958
1-O-Feruloyl-β-D-glucose derivant I	Hydroxycinnamate derivants	2.27534	2.23936	0.460938	3.56484	4.4447e-05	0.653448	0.00817309	2.7267e-05
1-O-Feruloyl-β-D-glucose	Hydroxycinnamate derivants	2.27787	2.23968	0.550711	3.57444	4.45102e-05	0.661804	6.65527e-05	2.8266e-05
1-O-Feruloyl-β-D-glucose derivant II	Hydroxycinnamate derivants	2.27522	2.52359	0.550624	3.58291	4.3604e-05	0.37712	7.93232e-05	2.70593e-05
Tricin derivant V	Flavonoids	1.19261	0.945263	0.809359	0.746885	0.40771	0.952893	0.00622337	0.00180988
Tricin 4'-O-(erythro-β-guaiacylglyceryl) ether 7''-O-β-D-glucopyranoside	Flavonoids	0.997947	0.947373	0.839368	0.759655	0.853386	0.663939	0.031311	0.0142508
Apigenin-6-C-β-glucoside-8-C-α-arabinoside II	Flavonoids	2.47092	1.23644	0.715276	0.766997	0.265521	0.376764	1.13989e-05	0.000122608
Tricin C-glucopyranoside II	Flavonoids	0.905298	0.953466	0.740251	0.768905	0.0810959	0.460629	0.000774729	0.000228928
Tricin 4'-O-(erythro-β-guaiacylglyceryl) ether 7-O-β-D-glucopyranoside	Flavonoids	0.972802	1.01324	0.85651	0.781812	0.917565	0.879722	0.0138604	0.0101972
Tricin 4'-O-(threo-β-guaiacylglyceryl) ether	Flavonoids	0.765243	0.914641	0.790565	0.817161	0.105514	0.354957	0.00183845	0.00478098
Tricin 4'-O-(threo-β-4-hydroxyphenylglyceryl) ether	Flavonoids	0.768503	0.881075	0.792005	0.830492	0.122273	0.204858	0.00627294	0.0128471
Tricin isomer	Flavonoids	0.947161	1.0043	1.36485	1.15421	0.141016	0.862777	0.00137071	0.0034997
Isoscoparin (Chrysoeriol 6-C-glucoside)	Flavonoids	1.00365	0.750337	1.46359	1.27035	0.864992	0.321596	0.0321431	0.0387238
Protocatechuic Acid O-hexoside II	Benzene derivatives	0.319022	1.55582	1.7467	1.44941	0.50369	0.51978	0.00156242	0.000872591
Lysine	Amino acids	1.02718	1.07097	1.54528	1.87488	0.718104	0.715627	0.00144572	0.000202465
Glutamylleucine	Dipeptides	0.730576	1.24867	2.32505	2.17726	0.259194	0.464085	7.63668e-07	0.00880702
Uridine	Nucleotides	0.531362	1.6945	1.76757	2.81851	0.0698713	0.119399	0.0346158	9.60311e-05
Proline	Amino acids	0.655402	0.821807	0.736685	2.87874	0.0946247	0.212313	0.000409464	6.60916e-05
Riboflavin (Vitamin B2)	Cofactors	1.37312	1.19687	7.1894	4.83384	0.888361	0.910754	0.025008	0.00834915
Nicotinate	Cofactors	0.545549	0.681387	0.785067	0.445767	0.00046661	0.000413005	0.258201	0.003186
N-Acetylglutamate	Amino acids	0.54869	0.510282	0.957305	0.642304	0.000123779	0.000170144	0.728049	0.00159926
Aspartate	Amino acids	0.76018	0.682356	0.848762	0.752009	0.0453956	0.00428296	0.294544	0.00299615
5-Methylthioadenosine	Nucleotides	0.837433	0.845957	0.931862	1.16344	0.0112834	0.00299168	0.158981	0.00555781
L-5-Oxoproline I	Amino acids	0.716982	1.14532	1.01254	1.19845	0.00645637	0.0125616	0.805134	0.0150071
Beta-Alanine	Amino acids	0.607749	1.30786	1.01257	1.50535	0.000106611	0.00391169	0.782019	0.00620349
Glycine	Amino acids	0.361303	1.3679	0.791172	1.78101	0.000589372	0.00852536	0.161369	0.0022841
Tryptophan	Amino acids	0.484329	2.53366	0.704297	2.71209	0.0320751	0.00100006	0.157436	0.000117439
3-O-Feruloylquinic Acid	Hydroxycinnamate derivants	2.40554	1.93697	0.915604	3.86528	0.000638198	0.00294823	0.372639	3.43824e-06
Threonate	Organic acids	0.94887	0.869009	1.11691	1.31894	0.700983	0.0498856	0.118382	0.00651602
Dehydroascorbate	Cofactors	0.978844	1.55287	1.37893	1.37262	0.901579	0.00270257	0.054147	0.0414981
Histidine	Amino acids	0.562168	1.90767	1.26236	1.67587	0.0696158	0.00178688	0.249147	0.00189464
Glucose	Carbohydrates	0.841589	4.1898	0.96401	2.28846	0.0520265	3.44171e-05	0.269938	0.000410439
Fructose	Carbohydrates	0.867195	3.30218	0.973844	2.35127	0.255034	1.05634e-05	0.760044	0.000268911
Valine	Amino acids	0.828594	1.27264	1.40744	2.41185	0.28617	0.00853113	0.105876	0.000967083
9-hydroxy-10,12,15(E,Z,Z) octadecatrienoic acid	Lipids	1.15962	1.86992	1.27987	3.9006	0.537555	0.0133971	0.181808	0.00388315
Isoorientin C-hexoside-C-hexoside I	Flavonoids	1.63484	1.86478	1.31289	1.21293	0.0447848	0.0620501	0.123405	0.0454361
Threonine	Amino acids	0.575765	0.94433	1.06102	1.32894	0.00478777	0.156589	0.561622	0.0432631
Malate	Carbohydrates	1.3754	0.816865	1.15758	1.3728	0.0248567	0.0653753	0.269644	0.00843941
2-Lysophosphatidylethanolamine(16:0)	Lipids	0.611404	0.802814	0.974258	1.3762	0.00555089	0.0642989	0.887004	0.0426399
1-Lysophosphatidylethanolamine(16:0)	Lipids	0.647926	0.823593	1.04665	1.45153	0.0365562	0.105378	0.64724	0.0372832
Adenine	Nucleotides	0.440863	1.12576	0.727443	1.54852	9.63949e-05	0.28893	0.183627	0.038392
Alanine	Amino acids	0.484046	1.23985	1.71493	2.02478	6.06473e-05	0.234733	0.114478	0.000783887
Ferulate	Hydroxycinnamate derivants	1.62926	1.1459	1.23784	2.39417	0.00219618	0.4099	0.106985	0.0183522
Serine	Amino acids	0.268282	1.09213	0.720155	2.43847	0.000188794	0.181242	0.0780753	0.000226401
Raffinose	Carbohydrates	0.301083	3.31193	1.98038	34.2058	0.0299589	0.196199	0.19859	0.00231277
Isoscoparin-2''-O-glucoside	Flavonoids	0.522588	0.979725	0.971422	0.728048	0.66181	0.80986	0.955888	0.0233882
Tricin 7-O-β-D-glucopyranoside	Flavonoids	1.02429	1.64088	1.61492	0.756315	0.999104	0.133151	0.834521	6.11435e-05
Protocatechuic Acid O-hexoside I	Benzene derivatives	0.89872	0.910953	0.885041	0.777273	0.19511	0.394863	0.520626	0.0154217
Chrysoeriol-C-hexoside-C-pentoside	Flavonoids	0.783221	1.07718	1.07596	0.79536	0.0514884	0.495331	0.48606	0.0199873
Salicylic Acid 2-O-β-D-glucopyranoside	Hydroxycinnamate derivants	1.10737	0.978272	1.01781	0.819646	0.244691	0.830331	0.964656	0.0292618
Salicylic Acid	Organic acids	1.05116	0.977837	1.05776	0.821792	0.541049	0.811339	0.801203	0.0334698
Apigenin-6-C-β-glucoside-8-C-α-arabinoside III	Flavonoids	0.980255	0.951331	0.974973	0.951117	0.693081	0.236223	0.469028	0.0350343
Tricin O-glucoside O-guaiacylglyceryl ether	Flavonoids	1.0442	0.976334	1.68528	1.15564	0.855115	0.722213	0.314953	0.00345283
5-Oxoproline (Pyroglutamate)	Amino acids	0.690384	0.94282	0.959013	1.20099	0.127142	0.592298	0.725125	0.0465175
Tyrosine	Amino acids	1.20272	0.909006	0.948153	1.2988	0.134676	0.385079	0.646365	0.000465862
Homoorientin (Isoorientin)	Flavonoids	0.20217	0.142007	1.02659	1.37338	0.783858	0.642037	0.463869	0.0288594
Naringenin chalcone-C-pentoside-O-hexoside	Flavonoids	1.00653	0.922716	1.14302	1.37591	0.864601	0.156156	0.252451	0.00121983
L-5-Oxoproline II	Amino acids	0.823073	1.0922	0.88517	1.39567	0.0610556	0.123566	0.239938	0.00322955
2-Amino-1,3-eicosanediol	Others	0.959027	0.79728	1.39597	1.51276	0.991527	0.291363	0.202293	0.0431364
1-O-Sinapoyl-β-D-glucose	Hydroxycinnamate derivants	1.38883	1.19209	0.911229	1.54509	0.329947	0.0744275	0.495658	0.000441336
2-Amino-1,3-octadecanediol	Others	1.01967	0.772661	1.2737	1.66444	0.800628	0.217832	0.333031	0.0316765
1-Lysophosphatidylcholine(18:1)	Lipids	0.545061	1	1.43418	1.80973	0.400969	#DIV/0!	0.476162	0.0423788
4-Hydroxycinnamate	Hydroxycinnamate derivants	0.951699	1.11244	1.18399	1.8545	0.596959	0.354642	0.204914	0.00157312
9-hydroxy-10,12,15(E,Z,Z) octadecatrienoic acid isomer	Lipids	0.87194	1.13651	1.10773	2.3658	0.816985	0.575339	0.889642	0.00438738
Galactinol	Carbohydrates	0.852279	0.676879	1.02445	2.59621	0.284956	0.0864446	0.834328	0.000419462
Phenoxyacetic Acid	Organic acids	1.12234	1.33471	1.66893	3.07372	0.359643	0.488009	0.25223	0.0170901
Betaine	Amino acids	0.763185	1.1792	0.662548	1.17585	0.034105	0.0264744	0.000552396	0.0848574
Pantothenic Acid	Cofactors	1.22709	0.558547	1.4538	0.916007	0.021651	0.00449265	0.00106933	0.109091
Kynurenate	Amino acids	2.55039	1.75341	1.32289	1.13844	0.00199498	0.00187484	0.0349279	0.275938
Quinate	Organic acids	0.408974	1.53694	0.196304	0.908897	0.00204587	0.00262312	0.000281278	0.279165
Gluconic Acid	Carbohydrates	1.23463	1.61193	1.2995	1.16465	0.0915551	0.00210203	0.00104113	0.0643885
Ribulose-5-Phosphate	Carbohydrates	0.64455	0.73211	0.786107	0.839146	0.0568999	0.0383323	0.0208962	0.0912145
Gentisic Acid	Carbohydrates	0.836965	0.672266	2.09292	1.08396	0.602991	0.0108487	0.0142131	0.187926
Glucosamine	Carbohydrates	0.349255	3.47691	0.402643	2.36093	0.056515	1.90106e-05	0.000218942	0.208212
Pheophorbide A I	Cofactors	1.05381	1.43522	1.4836	1.15914	0.740127	0.0225976	0.0173368	0.457194
Tricin 4'-O-(erythro-β-guaiacylglyceryl) ether	Flavonoids	0.772156	0.90593	0.795928	0.836748	0.0396861	0.535713	0.0469348	0.167589
Glycerate	Carbohydrates	0.430556	1.09013	0.468795	0.884316	0.000142505	0.607231	4.81283e-06	0.247841
Myo-Inositol	Carbohydrates	0.395627	1.03448	0.709283	1.02097	0.000673399	0.593834	0.000105708	0.428274
Maltose	Carbohydrates	0.51892	0.62168	0.550643	0.785433	0.00621209	0.160278	1.7191e-05	0.476441
Glutamate	Amino acids	0.741603	1.06494	1.08994	1.008	0.011619	0.336721	0.0382581	0.813428
Benzoate	Organic acids	0.699609	0.8711	1.13411	1.01297	0.0125129	0.612322	0.0485505	0.934997
Ornithine	Amino acids	0.486985	0.382712	1.96289	0.942466	0.0111653	0.0712491	0.000569659	0.996617
Linoleic Acid (18:2)	Lipids	0.82437	1.151	1.21583	1.3576	0.0993854	0.506963	0.0213965	0.0777923
Urea	Amino acids	0.659878	67.0801	2.67754	0.0647358	0.426468	0.160405	0.00937906	0.0809462
1-Lysophosphatidylcholine(16:0)	Lipids	0.654634	0.847191	1.31185	1.27321	0.0525223	0.0907296	0.0183966	0.108156
Methylbenzoate	Benzene derivatives	0.906769	0.810171	0.735994	0.885969	0.942063	0.057382	0.013107	0.111273
Tricin O-glucoside O-guaiacylglyceryl ether derivant	Flavonoids	1.03171	1.00694	0.00177741	551.517	0.708927	0.921597	0.0240244	0.133985
Phytocassane D	Terpenoids	1.50959	1	1.88148	2.79948	0.355918	#DIV/0!	6.91874e-06	0.137362
Palmitate (16:0)	Lipids	0.807855	1.11174	1.36069	1.19862	0.279281	0.424076	0.00763211	0.139159
Tricin derivant IV	Flavonoids	0.39707	0.768187	0.822856	0.838873	0.355918	0.356338	0.00578411	0.155575
Isovitexin（Apigenin-6-C-glucoside）	Flavonoids	1.19296	1.0513	1.38542	1.5542	0.401223	0.68527	0.0143207	0.165953
Homoserine	Amino acids	0.631692	0.571538	0.354162	1.86042	0.557619	0.132145	0.0175081	0.176732
Glycerol	Lipids	0.691947	1.53479	1.54322	1.09459	0.406935	0.0705499	0.0365777	0.301014
2-Lysophosphatidylcholine(18:2)	Lipids	0.587999	2.45452	1.1471	1.14785	0.0237763	0.027436	0.317699	0.514747
1-Lysophosphatidylethanolamine(18:2)	Lipids	0.594453	2.95785	0.946719	1.13043	0.0197765	0.0175138	0.691871	0.627824
Azelaic Acid	Organic acids	0.838013	1.34733	1.08767	1.18875	0.0896535	0.00684148	0.0924294	0.0719394
Ascorbate	Cofactors	0.86393	1.43185	1.37276	1.26855	0.834504	0.0165263	0.0535672	0.0798516
2-Amino-1,3,4-tetradecanetriol	Others	1.2908	0.616598	1.35915	2.3205	0.204309	0.0320146	0.383503	0.110373
Punicic Acid (18:3)	Lipids	1.3465	1.36562	1.09175	0.571333	0.163018	0.0302362	0.864862	0.140495
Glutamine	Amino acids	0.879247	1.5981	1.03801	1.07111	0.500298	0.000482791	0.76065	0.30388
Asparagine	Amino acids	0.578265	1.15498	0.959932	1.08738	0.0845979	0.0105021	0.691155	0.329557
2-Lysophosphatidylcholine(18:1)	Lipids	1.12002	4.39296	0.922155	0.993962	0.583288	0.0159149	0.602162	0.355918
1-Lysophosphatidylcholine(18:2)	Lipids	1.17208	9.5945	1	1.21091	0.354297	0.00224159	#DIV/0!	0.355918
2-Lysophosphatidylethanolamine(18:2)	Lipids	0.68064	2.43849	0.875577	0.935282	0.0687254	0.0305709	0.295143	0.517997
Threitol	Carbohydrates	0.606428	3.25102	1.47051	1.16691	0.18261	0.00782851	0.1711	0.548501
Swertisin	Flavonoids	1.14822	0.886259	4.36357	1.19527	0.383919	0.0472365	0.355918	0.63504
Galactose	Carbohydrates	0.774153	4.35322	0.867506	1.06728	0.244739	5.26799e-05	0.280835	0.676369
Sucrose	Carbohydrates	0.962942	1.13039	1.12175	1.01349	0.420154	0.0140438	0.0514659	0.702966
Nicotinamide	Cofactors	1.04448	0.826874	1.15182	1.04102	0.702217	0.0091017	0.356202	0.73494
Luteolin 6-C-(2''-O-β-D-glucopyranosyl)-α-L-arabinoside II	Flavonoids	0.188543	1.08769	1.99379	0.838901	0.0148036	0.518859	0.599487	0.0574567
Tricin 7-O-(6''-O-malonyl)-β-D-glucopyranoside	Flavonoids	0.800539	1.13271	0.844992	0.622832	0.000821619	0.475637	0.43749	0.0922347
Succinyladenosine	Nucleotides	2.24114	0.56191	1.1536	2.06718	0.0103227	0.0908022	0.79238	0.172523
4-Hydroxybutyric Acid	Organic acids	0.771125	0.968728	0.895566	1.5693	0.0272022	0.59887	0.641466	0.244555
Pyruvate	Carbohydrates	0.598956	1.12096	1.26441	1.10687	0.000586996	0.626199	0.34589	0.382598
Glucose-6-Phosphate	Carbohydrates	0.444001	1.27195	1.07632	1.08262	0.00370155	0.054427	0.923811	0.747879
Octadecanoate	Lipids	0.712839	1.20394	2.07868	1.0063	0.0151539	0.0952052	0.389112	0.957762
Luteolin 7-O-glucoside	Flavonoids	1.65485	1.55904	1.22608	1.01363	0.0424811	0.113285	0.315454	0.97977
Trans-2-Hydroxycinnamate	Organic acids	1.28765	0.965822	2.46817	1	0.0236006	0.601318	0.133998	#DIV/0!
Indole-3-Carbaldehyde	Organic acids	1.08932	0.942184	0.904454	1.3325	0.37826	0.489041	0.431682	0.0546092
Luteolin 6-C-(2''-O-β-D-glucopyranosyl)-α-L-arabinoside I	Flavonoids	1.10766	1.12739	0.827153	0.839433	0.428928	0.341548	0.164905	0.0561719
13-HODE + 9-HODE	Lipids	0.894838	1.15146	1.08326	1.23381	0.074253	0.24288	0.383102	0.0629932
Spermidine	Amino acids	0.982784	1.3638	1.0152	1.42485	0.699263	0.166591	0.968336	0.0671881
Tricin-O-hexoside derivative	Flavonoids	1.01576	1.01141	0.85135	0.799388	0.943216	0.994632	0.229235	0.0715467
Isoorientin derivant	Flavonoids	2.2307	1.21893	0.426651	6.5366	0.0929649	0.94878	0.211724	0.097473
Uracil	Nucleotides	0.797689	0.748045	0.769372	1.81843	0.462621	0.231184	0.227735	0.0994966
Chrysoeriol 6-C-β-glucoside-8-C-α-arabinoside	Flavonoids	0.981265	0.681422	1.10222	0.808602	0.934001	0.273327	0.478774	0.111324
Apigenin 6-C-α-L-arabinosyl-8-C-β-L-arabinoside	Flavonoids	0.669916	3.57248	0.80997	0.581458	0.0540968	0.136422	0.368703	0.11145
Tricin 7-O-(6''-(E)-sinapoyl)-β-D-glucopyranoside	Flavonoids	1.56924	0.663467	0.962362	0.961699	0.0942606	0.274419	0.443321	0.137143
Tricin 4'-O-(threo-β-guaiacylglyceryl) ether 7-O-β-D-glucopyranoside	Flavonoids	0.984501	1.28783	0.768634	0.624012	0.993939	0.14628	0.315364	0.137745
Argininosuccinate	Amino acids	1.00273	1.02375	0.914042	1.15182	0.669349	0.815901	0.34752	0.13928
Pregna-5,20-dien-3-ol	Others	0.934996	0.916682	1.01981	0.960725	0.25151	0.112247	0.635966	0.139616
Leucylproline	Dipeptides	1.06729	1.13098	1.07408	1.33432	0.288046	0.483442	0.592768	0.146629
Isoscoparin 2''-O-(6'''-(E)-feruloyl)-glucopyranoside	Flavonoids	1.04643	0.986071	0.978812	0.882626	0.611191	0.737088	0.719308	0.163426
Tricin-O-guaiacylglyceryl ether'-O-glucopyranoside derivant	Flavonoids	0.988834	1.12183	0.954986	0.911193	0.905652	0.25521	0.366442	0.174488
Trehalose	Carbohydrates	1.17506	0.819741	0.992207	1.11768	0.778202	0.0825844	0.814246	0.185252
1-O-Palmitoylhexitol	Lipids	0.949341	0.946133	1.02085	0.955815	0.359761	0.301593	0.559604	0.187147
Apigenin C-pentoside isomer	Flavonoids	1.06956	1.17365	0.302328	3.99413	0.549596	0.435497	0.193208	0.223067
Indole 5-Carboxylic Acid	Organic acids	0.484125	0.735985	0.763205	0.714703	0.28366	0.309551	0.575719	0.246244
Apigenin C-pentoside	Flavonoids	1.13647	1.18638	0.619245	3.36652	0.557548	0.501678	0.163709	0.289729
Fumarate	Carbohydrates	1.22025	0.803947	1.08951	1.1027	0.242978	0.11294	0.433958	0.319292
Pheophorbide A II	Cofactors	1.63169	1.11097	2.61046	1.30369	0.264955	0.219402	0.409934	0.339817
Apigenin-C-pentosyl-O-feruloylhexoside	Flavonoids	0.783663	0.916071	0.226392	0.376039	0.270092	0.231162	0.398829	0.355918
Tricin 4'-O-(erythro-β-guaiacylglyceryl) ether 9''-O-β-D-glucopyranoside	Flavonoids	1.11449	1.05711	1.00371	0.945803	0.378628	0.366435	0.940646	0.372845
2-Palmitoylglycerol	Lipids	0.658326	0.763089	1.0856	0.804332	0.497066	0.561915	0.604519	0.391866
Tricin 4'-O-(threo-β-syringylglyceryl) ether 7''-O-β-D-glucopyranoside	Flavonoids	0.756754	0.629557	1.1458	1.14361	0.361763	0.0766425	0.375465	0.413569
Chrysoeriol C-hexoside derivant	Flavonoids	0.896626	0.899785	1.0025	0.933228	0.253115	0.406417	0.822647	0.446442
Tricin 4'-O-(syringyl alcohol)ether O-hexoside	Flavonoids	1.09034	1.17406	1.03744	1.03601	0.450401	0.0981884	0.528321	0.448796
Sinapic Acid	Hydroxycinnamate derivants	0.889483	1.24236	0.785201	1.11241	0.848586	0.523962	0.0853005	0.452709
Isoorientin 7,3'-dimethyl ether	Flavonoids	1.07674	1.01747	0.40564	3.32302	0.256449	0.917565	0.687665	0.461932
Glycolate	Organic acids	0.991583	0.93317	0.974248	1.0448	0.887397	0.284601	0.662599	0.524901
Tricin 7-O-neohesperidoside	Flavonoids	1.04281	0.756339	0.552331	0.695232	0.620757	0.580129	0.618198	0.541798
Syringetin 3-O-β-D-glucopyranoside	Flavonoids	1.01347	1.06653	1.11366	1.04993	0.636389	0.72868	0.340902	0.547098
Melezitose	Carbohydrates	1.2799	1.3268	1.15019	1.06847	0.119623	0.281593	0.499644	0.547158
Isocitrate II	Carbohydrates	1.43267	0.725835	0.979865	0.948229	0.168306	0.126782	0.839263	0.573591
Tricin derivant III	Flavonoids	1.03517	1.07982	0.971085	0.955453	0.726284	0.162254	0.984471	0.576431
Oleate	Lipids	1.0171	0.916351	1.10011	0.921424	0.861141	0.978706	0.279281	0.590581
Chrysoeriol C-glucoside	Flavonoids	1.05269	1.06791	0.135887	0.657119	0.268002	0.859642	0.345927	0.601667
Tricin derivant I	Flavonoids	1.35779	1.07963	1.24703	1.16391	0.36097	0.842868	0.97372	0.645003
4-Hydroxybenzoic Acid	Benzene derivatives	0.82864	0.730155	2.04802	1.05451	0.735831	0.158682	0.241435	0.655299
2-Amino-1,3,4,5-eicosanetetrol	Others	1.16281	0.846727	2.09816	1.05057	0.633093	0.480054	0.120998	0.675844
Adipic Acid	Carbohydrates	0.856906	1.28318	1.29802	1.21132	0.806264	0.355918	0.372137	0.680754
N-Feruloylputrescine-I	Hydroxycinnamate derivants	0.530653	2.08486	0.859493	0.709367	0.370449	0.123962	0.942451	0.731878
Chrysoeriol O-glucoside	Flavonoid	0.902836	0.95314	1.01136	0.947309	0.152706	0.31441	0.853332	0.772
Isovitexin 2''-O-(6'''-(E)- feruloyl)-glucopyranoside	Flavonoids	1.17003	1.09196	1.01335	0.964195	0.336149	0.0823426	0.947584	0.775982
Tricin C-glucopyranoside I	Flavonoids	1.28032	1.69367	0.914341	0.875096	0.345425	0.137805	0.793267	0.845897
2-Lysophosphatidylcholine(16:0)	Lipids	0.678134	1.13684	0.942834	1.08383	0.470296	0.655576	0.730283	0.892875
Isoorientin 2''-O-glucoside	Flavonoids	0.919878	1.19912	1.52169	1.01991	0.99001	0.119848	0.0809496	0.921047
Isoorientin 7-O-glucoside	Flavonoids	0.870411	1.27912	1.58596	1.00923	0.996665	0.0916055	0.0989398	0.93508
Isocitrate I	Carbohydrates	1.42337	0.937383	1.03108	0.996821	0.377751	0.651685	0.9212	0.98271
Dodecyl (dimethyl) amine oxide	Others	1.12336	0.919642	1.52375	0.943351	0.682836	0.592013	0.277673	0.985791
Schaftoside	Flavonoids	0.313706	0.885977	1	1	0.0526272	0.137277	#DIV/0!	#DIV/0!
Isoorientin-7,2''-di-O-glucoside	Flavonoids	0.928872	1.36196	1	1	0.355918	0.465362	#DIV/0!	#DIV/0!
Apigenin-6-C-β-glucoside-8-C-α-arabinoside IV	Flavonoids	1.09531	0.934586	1	1	0.260456	0.569497	#DIV/0!	#DIV/0!
Tricin derivant II	Flavonoids	0.965877	0.978812	1	1	0.726791	0.742398	#DIV/0!	#DIV/0!
Apigenin-C-pentosyl-C-pentoside	Flavonoids	0.745741	0.782687	1	1	0.678976	0.804749	#DIV/0!	#DIV/0!
