# Supplementary material for: Dissection of flag leaf metabolic shifts and their relationship with those occurring simultaneously in developing seed by application of non-targeted metabolomics
Source: PLoS One. 2020 Jan 24;15(1):e0227577. doi: 10.1371/journal.pone.0227577 (PMC6980602; doi:10.1371/journal.pone.0227577)
Supplement: S4 Table — (XLSX) [file pone.0227577.s008.xlsx]

## Sheet: S4
S4 Table. Metabolite changes during flag leaf senescence.
Metabolite Name	Metabolite Class	ratio												P-value												LOG2(relative_individual)
		Q-14-L/Q-7-L	Q-28-L/Q-7-L	Q-28-L/Q-14-L	9311-14-L/9311-7-L	9311-28-L/9311-7-L	9311-28-L/9311-14-L	Nip-14-L/Nip-7-L	Nip-28-L/Nip-7-L	Nip-28-L/Nip-14-L	N-14-L/N-7-L	N-28-L/N-7-L	N-28-L/N-14-L	Q-14-L/Q-7-L	Q-28-L/Q-7-L	Q-28-L/Q-14-L	9311-14-L/9311-7-L	9311-28-L/9311-7-L	9311-28-L/9311-14-L	Nip-14-L/Nip-7-L	Nip-28-L/Nip-7-L	Nip-28-L/Nip-14-L	N-14-L/N-7-L	N-28-L/N-7-L	N-28-L/N-14-L	Q-7-L-1	Q-7-L-2	Q-7-L-3	Q-7-L-4	Q-14-L-1	Q-14-L-2	Q-14-L-3	Q-14-L-4	Q-28-L-1	Q-28-L-2	Q-28-L-3	Q-28-L-4	9311-7-L-1	9311-7-L-2	9311-7-L-3	9311-7-L-4	9311-14-L-1	9311-14-L-2	9311-14-L-3	9311-14-L-4	9311-28-L-1	9311-28-L-2	9311-28-L-3	9311-28-L-4
Pip II	Amino acids	0.281964	0.427186	1.51504	0.201734	0.123336	0.611378	0.174132	0.379754	2.18084	0.318865	0.0815929	0.255886	0.0948043	0.280251	0.280806	0.00626942	0.000284894	0.739109	0.0101509	0.000201554	0.107794	0.000213423	0.00472208	0.0427518	#REF!	#REF!	#REF!	#REF!	#REF!	#REF!	#REF!	#REF!	#REF!	#REF!	#REF!	#REF!	#REF!	#REF!	#REF!	#REF!	#REF!	#REF!	#REF!	#REF!	#REF!	#REF!	#REF!	#REF!
Pip I	Amino acids	0.426973	0.427726	1.00176	0.268037	0.1735	0.647298	0.270499	0.383094	1.41625	0.377883	0.121724	0.322121	0.0977517	0.00458576	0.624049	0.0310368	0.00712951	0.786244	0.000707821	0.000480947	0.15923	0.000523585	0.000273096	0.00932995	#REF!	#REF!	#REF!	#REF!	#REF!	#REF!	#REF!	#REF!	#REF!	#REF!	#REF!	#REF!	#REF!	#REF!	#REF!	#REF!	#REF!	#REF!	#REF!	#REF!	#REF!	#REF!	#REF!	#REF!
Asn	Amino acids	0.608428	0.127806	0.21006	0.914344	0.2859	0.312683	0.578972	0.292706	0.505562	0.673286	0.311417	0.462533	0.00539939	6.17898e-07	1.4337e-06	0.113766	6.54153e-05	0.00013319	0.0171274	3.06856e-05	0.0159476	0.00133382	0.000263726	0.00251161	#REF!	#REF!	#REF!	#REF!	#REF!	#REF!	#REF!	#REF!	#REF!	#REF!	#REF!	#REF!	#REF!	#REF!	#REF!	#REF!	#REF!	#REF!	#REF!	#REF!	#REF!	#REF!	#REF!	#REF!
GBH	Amino acids	1.48802	0.71873	0.483011	0.689874	0.379527	0.55014	0.594941	0.382919	0.643625	0.989806	0.464404	0.469186	0.338518	0.466593	0.071117	0.114723	0.00866017	0.121203	0.0128545	0.000160721	0.0653764	0.992952	0.00295584	0.00152568	#REF!	#REF!	#REF!	#REF!	#REF!	#REF!	#REF!	#REF!	#REF!	#REF!	#REF!	#REF!	#REF!	#REF!	#REF!	#REF!	#REF!	#REF!	#REF!	#REF!	#REF!	#REF!	#REF!	#REF!
Norvaline	Amino acids	0.515566	0.345172	0.669501	0.736201	0.465158	0.631836	0.687358	0.419187	0.609853	0.758914	0.41218	0.543118	0.00342936	0.0010191	0.104473	0.00649939	0.000410133	0.00232831	0.0150735	0.000406285	0.0229454	0.0636583	0.00203364	0.00810411	#REF!	#REF!	#REF!	#REF!	#REF!	#REF!	#REF!	#REF!	#REF!	#REF!	#REF!	#REF!	#REF!	#REF!	#REF!	#REF!	#REF!	#REF!	#REF!	#REF!	#REF!	#REF!	#REF!	#REF!
Asp	Amino acids	0.467841	0.228747	0.488941	0.758938	0.341303	0.44971	0.57651	0.496378	0.861005	0.788765	0.454401	0.576092	0.00282331	2.29432e-06	0.00234323	0.137124	0.000191289	0.00845938	0.000252701	0.000945972	0.241778	0.00890642	0.000604641	0.00311954	#REF!	#REF!	#REF!	#REF!	#REF!	#REF!	#REF!	#REF!	#REF!	#REF!	#REF!	#REF!	#REF!	#REF!	#REF!	#REF!	#REF!	#REF!	#REF!	#REF!	#REF!	#REF!	#REF!	#REF!
Ile	Amino acids	0.452947	0.440298	0.972074	0.998957	0.729883	0.730645	0.730634	0.548862	0.751213	1.3817	0.802601	0.580879	0.000120498	0.00997709	0.642074	0.898347	0.0485061	0.129833	0.0650999	5.44999e-05	0.140622	0.0400937	0.286828	0.0491963	#REF!	#REF!	#REF!	#REF!	#REF!	#REF!	#REF!	#REF!	#REF!	#REF!	#REF!	#REF!	#REF!	#REF!	#REF!	#REF!	#REF!	#REF!	#REF!	#REF!	#REF!	#REF!	#REF!	#REF!
Thr	Amino acids	0.680685	0.488376	0.717478	1.00992	0.445299	0.440925	0.62488	0.301695	0.482805	0.641962	0.384505	0.598952	0.00881705	0.00900672	0.140922	0.911091	0.000544182	0.00408085	0.00264576	5.56773e-06	0.000408982	0.0127181	0.00216306	0.0422987	#REF!	#REF!	#REF!	#REF!	#REF!	#REF!	#REF!	#REF!	#REF!	#REF!	#REF!	#REF!	#REF!	#REF!	#REF!	#REF!	#REF!	#REF!	#REF!	#REF!	#REF!	#REF!	#REF!	#REF!
Val	Amino acids	0.414573	0.39304	0.948059	0.72598	0.562022	0.774157	0.839152	0.541956	0.645837	0.781977	0.486747	0.622456	0.00512034	0.00598936	0.538485	0.0016014	0.000148569	0.02501	0.415405	0.00946345	0.0222451	0.212605	0.0118698	0.0307777	#REF!	#REF!	#REF!	#REF!	#REF!	#REF!	#REF!	#REF!	#REF!	#REF!	#REF!	#REF!	#REF!	#REF!	#REF!	#REF!	#REF!	#REF!	#REF!	#REF!	#REF!	#REF!	#REF!	#REF!
Gly	Amino acids	0.971639	0.942377	0.969883	0.727347	0.336458	0.462583	0.946195	1.05445	1.11441	0.483623	0.307178	0.63516	0.861725	0.702909	0.811794	0.0383779	0.000408138	0.00329881	0.754719	0.978121	0.828562	0.000893646	1.79154e-05	0.00344978	#REF!	#REF!	#REF!	#REF!	#REF!	#REF!	#REF!	#REF!	#REF!	#REF!	#REF!	#REF!	#REF!	#REF!	#REF!	#REF!	#REF!	#REF!	#REF!	#REF!	#REF!	#REF!	#REF!	#REF!
Glu	Amino acids	0.656786	0.313007	0.476574	0.975338	0.449724	0.461095	0.802892	0.503769	0.627443	0.885673	0.572009	0.645847	0.00461209	0.000180402	0.00423459	0.73969	5.03017e-05	0.000214496	0.000578059	0.000140112	0.00116941	0.00219248	0.000506456	0.00186143	#REF!	#REF!	#REF!	#REF!	#REF!	#REF!	#REF!	#REF!	#REF!	#REF!	#REF!	#REF!	#REF!	#REF!	#REF!	#REF!	#REF!	#REF!	#REF!	#REF!	#REF!	#REF!	#REF!	#REF!
Tyr	Amino acids	0.716294	0.648947	0.905978	1.43805	1.05838	0.735984	1.20399	1.32767	1.10272	1.92912	1.30548	0.676724	0.119441	0.0923716	0.671733	0.114431	0.587947	0.131515	0.291436	0.108589	0.628273	0.000111281	0.0766282	0.0220876	#REF!	#REF!	#REF!	#REF!	#REF!	#REF!	#REF!	#REF!	#REF!	#REF!	#REF!	#REF!	#REF!	#REF!	#REF!	#REF!	#REF!	#REF!	#REF!	#REF!	#REF!	#REF!	#REF!	#REF!
Gln	Amino acids	0.732252	0.50156	0.684955	0.770544	0.434681	0.564122	0.817991	0.58121	0.710534	0.74082	0.577924	0.780115	0.0134888	0.00344597	0.0389424	0.00234854	5.81036e-05	0.000501932	0.181388	0.00545716	0.0617131	0.0039944	0.000909796	0.0291336	#REF!	#REF!	#REF!	#REF!	#REF!	#REF!	#REF!	#REF!	#REF!	#REF!	#REF!	#REF!	#REF!	#REF!	#REF!	#REF!	#REF!	#REF!	#REF!	#REF!	#REF!	#REF!	#REF!	#REF!
Met	Amino acids	0.980731	1.60795	1.63954	1.39209	2.30991	1.65931	1.24426	1.2403	0.996823	1.17053	1.94118	1.65838	0.899641	0.538913	0.511149	0.0284685	0.0368346	0.196914	0.173194	0.0655904	0.948278	0.0937293	0.014942	0.0333222	#REF!	#REF!	#REF!	#REF!	#REF!	#REF!	#REF!	#REF!	#REF!	#REF!	#REF!	#REF!	#REF!	#REF!	#REF!	#REF!	#REF!	#REF!	#REF!	#REF!	#REF!	#REF!	#REF!	#REF!
β-Ala	Amino acids	1.5413	1.47278	0.955545	0.871716	2.9498	3.38389	0.923095	1.05323	1.14097	0.701674	2.4269	3.45873	0.0387116	0.18712	0.75336	0.28133	0.0337354	0.0227054	0.23758	0.850468	0.480052	0.0134404	0.0122332	0.00177949	#REF!	#REF!	#REF!	#REF!	#REF!	#REF!	#REF!	#REF!	#REF!	#REF!	#REF!	#REF!	#REF!	#REF!	#REF!	#REF!	#REF!	#REF!	#REF!	#REF!	#REF!	#REF!	#REF!	#REF!
KYNA	Amino acids	1.17278	1.18646	1.01166	1.33862	2.34274	1.75011	1.47541	2.37499	1.60972	1.33712	4.84855	3.62611	0.540899	0.183899	0.753727	0.0138231	0.000581494	0.00188073	0.0957525	0.012825	0.163324	0.0917766	8.63746e-06	5.04318e-05	#REF!	#REF!	#REF!	#REF!	#REF!	#REF!	#REF!	#REF!	#REF!	#REF!	#REF!	#REF!	#REF!	#REF!	#REF!	#REF!	#REF!	#REF!	#REF!	#REF!	#REF!	#REF!	#REF!	#REF!
Leu	Amino acids	0.594976	0.602668	1.01293	1.23748	1.05409	0.851803	1.18187	0.605141	0.512022	1.52856	1.02669	0.67167	0.000133494	0.0680185	0.672362	0.311319	0.89637	0.475741	0.719665	0.00147771	0.0500961	0.0208361	0.914803	0.0997433	#REF!	#REF!	#REF!	#REF!	#REF!	#REF!	#REF!	#REF!	#REF!	#REF!	#REF!	#REF!	#REF!	#REF!	#REF!	#REF!	#REF!	#REF!	#REF!	#REF!	#REF!	#REF!	#REF!	#REF!
ASA	Amino acids	0.779056	0.731363	0.93878	0.679539	0.656532	0.966143	0.909599	0.817922	0.899212	0.626238	0.536017	0.855932	0.00760918	0.0247954	0.482118	0.0239122	0.0024636	0.872213	0.316553	0.146611	0.288465	0.000555279	0.000772564	0.100262	#REF!	#REF!	#REF!	#REF!	#REF!	#REF!	#REF!	#REF!	#REF!	#REF!	#REF!	#REF!	#REF!	#REF!	#REF!	#REF!	#REF!	#REF!	#REF!	#REF!	#REF!	#REF!	#REF!	#REF!
Put	Amino acids	0.730241	2.05695	2.81681	3.54192	1.56289	0.441256	0.310718	0.704785	2.26824	1.18439	0.642437	0.542418	0.346089	0.305113	0.121168	0.00105751	0.0373468	0.0156883	0.000251489	0.0113966	0.000701879	0.145805	0.176167	0.102871	#REF!	#REF!	#REF!	#REF!	#REF!	#REF!	#REF!	#REF!	#REF!	#REF!	#REF!	#REF!	#REF!	#REF!	#REF!	#REF!	#REF!	#REF!	#REF!	#REF!	#REF!	#REF!	#REF!	#REF!
Betaine	Amino acids	1.11941	1.50536	1.34478	0.933323	1.17805	1.26221	0.699141	0.75371	1.07805	0.880433	0.989784	1.1242	0.628315	0.00670346	0.086244	0.269441	0.034938	0.00316666	0.00634921	0.0110059	0.444543	0.164273	0.944219	0.103906	#REF!	#REF!	#REF!	#REF!	#REF!	#REF!	#REF!	#REF!	#REF!	#REF!	#REF!	#REF!	#REF!	#REF!	#REF!	#REF!	#REF!	#REF!	#REF!	#REF!	#REF!	#REF!	#REF!	#REF!
Lys	Amino acids	1.06459	0.944166	0.886884	1.44493	1.33989	0.927304	1.65433	1.71422	1.0362	1.37758	1.18258	0.858446	0.438402	0.55997	0.425243	0.0513209	0.131279	0.594798	0.00408177	0.000841526	0.753057	0.0016459	0.197871	0.138102	#REF!	#REF!	#REF!	#REF!	#REF!	#REF!	#REF!	#REF!	#REF!	#REF!	#REF!	#REF!	#REF!	#REF!	#REF!	#REF!	#REF!	#REF!	#REF!	#REF!	#REF!	#REF!	#REF!	#REF!
Ser	Amino acids	2.25563	1.34972	0.598378	0.765709	0.349223	0.456079	2.25397	2.53011	1.12251	0.444666	0.35271	0.793202	0.00463366	0.153611	0.0271061	0.156121	0.000218647	0.019309	0.000702773	0.000337479	0.337857	0.000321012	0.000255038	0.181961	#REF!	#REF!	#REF!	#REF!	#REF!	#REF!	#REF!	#REF!	#REF!	#REF!	#REF!	#REF!	#REF!	#REF!	#REF!	#REF!	#REF!	#REF!	#REF!	#REF!	#REF!	#REF!	#REF!	#REF!
NAcGlu	Amino acids	0.738784	0.812893	1.10031	0.822801	0.531429	0.645878	0.389364	0.359816	0.924112	0.592863	0.739249	1.24691	0.0113035	0.277221	0.920095	0.326582	0.00118456	0.275244	1.28443e-05	1.5871e-05	0.26467	0.00212137	0.0556932	0.190797	#REF!	#REF!	#REF!	#REF!	#REF!	#REF!	#REF!	#REF!	#REF!	#REF!	#REF!	#REF!	#REF!	#REF!	#REF!	#REF!	#REF!	#REF!	#REF!	#REF!	#REF!	#REF!	#REF!	#REF!
GABA	Amino acids	1.33875	1.05313	0.786653	0.995681	0.841485	0.845135	0.480181	0.375008	0.780973	0.688143	0.550137	0.799451	0.00476161	0.611611	0.0162312	0.969637	0.362405	0.393087	0.0366934	0.00412006	0.427796	0.016774	0.00164592	0.203302	#REF!	#REF!	#REF!	#REF!	#REF!	#REF!	#REF!	#REF!	#REF!	#REF!	#REF!	#REF!	#REF!	#REF!	#REF!	#REF!	#REF!	#REF!	#REF!	#REF!	#REF!	#REF!	#REF!	#REF!
Pro	Amino acids	0.490031	0.54699	1.11623	0.386758	0.370454	0.957846	0.782464	0.730659	0.933793	0.443714	0.394572	0.889248	0.00454485	0.0318318	0.858513	0.00050518	0.00144497	0.691881	0.0172857	0.0039463	0.463408	0.000249125	0.00062769	0.250474	#REF!	#REF!	#REF!	#REF!	#REF!	#REF!	#REF!	#REF!	#REF!	#REF!	#REF!	#REF!	#REF!	#REF!	#REF!	#REF!	#REF!	#REF!	#REF!	#REF!	#REF!	#REF!	#REF!	#REF!
Ala	Amino acids	1.35116	1.24604	0.922203	1.10579	0.829707	0.750332	0.395717	0.392671	0.992305	0.981225	0.835197	0.851178	0.00039066	0.00171757	0.00229377	0.650445	0.355798	0.180927	0.0137903	0.0118164	0.992087	0.881229	0.261444	0.366657	#REF!	#REF!	#REF!	#REF!	#REF!	#REF!	#REF!	#REF!	#REF!	#REF!	#REF!	#REF!	#REF!	#REF!	#REF!	#REF!	#REF!	#REF!	#REF!	#REF!	#REF!	#REF!	#REF!	#REF!
Orn	Amino acids	1.18358	0.915273	0.773312	1.67998	1.09678	0.652851	1.21088	1.2333	1.01851	1.42452	1.82958	1.28436	0.372412	0.672935	0.114971	0.579022	0.904611	0.663402	0.133368	0.0407911	0.851347	0.736341	0.131356	0.418907	#REF!	#REF!	#REF!	#REF!	#REF!	#REF!	#REF!	#REF!	#REF!	#REF!	#REF!	#REF!	#REF!	#REF!	#REF!	#REF!	#REF!	#REF!	#REF!	#REF!	#REF!	#REF!	#REF!	#REF!
His	Amino acids	0.968622	0.396345	0.409184	1.16408	0.983631	0.844985	0.658011	1.09265	1.66054	1.13412	0.935307	0.8247	0.782447	0.000335747	0.00132814	0.189875	0.814267	0.282399	0.0452981	0.443998	0.00974437	0.607616	0.619018	0.419497	#REF!	#REF!	#REF!	#REF!	#REF!	#REF!	#REF!	#REF!	#REF!	#REF!	#REF!	#REF!	#REF!	#REF!	#REF!	#REF!	#REF!	#REF!	#REF!	#REF!	#REF!	#REF!	#REF!	#REF!
Urea	Amino acids	1.03493	0.957795	0.925471	0.980652	1.09492	1.11653	1.2438	1.38793	1.11588	0.534076	0.373832	0.699961	0.85692	0.760084	0.643494	0.801738	0.925813	0.877163	0.780764	0.415885	0.706317	0.11118	0.0086528	0.434698	#REF!	#REF!	#REF!	#REF!	#REF!	#REF!	#REF!	#REF!	#REF!	#REF!	#REF!	#REF!	#REF!	#REF!	#REF!	#REF!	#REF!	#REF!	#REF!	#REF!	#REF!	#REF!	#REF!	#REF!
Phe	Amino acids	0.552074	0.531395	0.962544	1.58491	1.3428	0.847239	0.887395	0.805794	0.908044	1.72939	1.53772	0.889167	0.0115915	0.0306936	0.718608	0.08782	0.0987505	0.551646	0.385084	0.0679374	0.592849	0.00289241	0.0980643	0.504714	#REF!	#REF!	#REF!	#REF!	#REF!	#REF!	#REF!	#REF!	#REF!	#REF!	#REF!	#REF!	#REF!	#REF!	#REF!	#REF!	#REF!	#REF!	#REF!	#REF!	#REF!	#REF!	#REF!	#REF!
HSer	Amino acids	0.586605	0.358871	0.611777	0.909936	0.217255	0.238759	2.25342	1.26374	0.560813	1.13527	0.964801	0.849841	0.098992	0.00479769	0.167389	0.927245	0.0579359	0.0449672	0.0412731	0.311819	0.0462868	0.612381	0.861876	0.559772	#REF!	#REF!	#REF!	#REF!	#REF!	#REF!	#REF!	#REF!	#REF!	#REF!	#REF!	#REF!	#REF!	#REF!	#REF!	#REF!	#REF!	#REF!	#REF!	#REF!	#REF!	#REF!	#REF!	#REF!
OxoPro II	Amino acids	1.72719	0.900124	0.521149	1.29331	0.930217	0.719254	2.1336	3.43957	1.6121	0.745734	0.824219	1.10525	0.000161727	0.468499	0.139441	0.346166	0.480421	0.23993	0.00571829	0.00239305	0.174544	0.0374951	0.15304	0.565865	#REF!	#REF!	#REF!	#REF!	#REF!	#REF!	#REF!	#REF!	#REF!	#REF!	#REF!	#REF!	#REF!	#REF!	#REF!	#REF!	#REF!	#REF!	#REF!	#REF!	#REF!	#REF!	#REF!	#REF!
Try	Amino acids	1.30871	2.02867	1.55013	1.23865	1.7443	1.40822	2.08572	3.06347	1.46878	1.65408	1.92464	1.16357	0.0427611	0.0457571	0.203859	0.239074	0.0519954	0.154649	0.00181551	1.12672e-05	0.0438628	0.0068021	0.0231931	0.567613	#REF!	#REF!	#REF!	#REF!	#REF!	#REF!	#REF!	#REF!	#REF!	#REF!	#REF!	#REF!	#REF!	#REF!	#REF!	#REF!	#REF!	#REF!	#REF!	#REF!	#REF!	#REF!	#REF!	#REF!
OxoPro I	Amino acids	0.919176	0.764407	0.831622	0.86104	0.659042	0.765402	0.841918	0.621413	0.738092	0.764905	0.75972	0.993222	0.29842	0.101253	0.259748	0.212386	0.00165591	0.116754	0.0249937	0.00294467	0.0237101	0.00102394	0.0523635	0.831364	#REF!	#REF!	#REF!	#REF!	#REF!	#REF!	#REF!	#REF!	#REF!	#REF!	#REF!	#REF!	#REF!	#REF!	#REF!	#REF!	#REF!	#REF!	#REF!	#REF!	#REF!	#REF!	#REF!	#REF!
Spd	Amino acids	0.753366	0.679685	0.902197	1.52026	2.29107	1.50703	0.935783	1.56514	1.67255	0.939797	0.997934	1.06186	0.717013	0.485716	0.596444	0.117739	0.040167	0.280391	0.735089	0.028213	0.0386877	0.672189	0.681279	0.91978	#REF!	#REF!	#REF!	#REF!	#REF!	#REF!	#REF!	#REF!	#REF!	#REF!	#REF!	#REF!	#REF!	#REF!	#REF!	#REF!	#REF!	#REF!	#REF!	#REF!	#REF!	#REF!	#REF!	#REF!
OxoPro	Amino acids	0.752486	0.88341	1.17399	0.973314	0.951044	0.97712	0.798633	1.16658	1.46072	0.699627	0.747919	1.06902	0.551599	0.925234	0.401323	0.784566	0.598752	0.79736	0.0195737	0.61252	0.14918	0.00162883	0.132532	0.938328	#REF!	#REF!	#REF!	#REF!	#REF!	#REF!	#REF!	#REF!	#REF!	#REF!	#REF!	#REF!	#REF!	#REF!	#REF!	#REF!	#REF!	#REF!	#REF!	#REF!	#REF!	#REF!	#REF!	#REF!
Meth-ben	Benzene derivatives	2.37756	0.932344	0.392144	0.86082	0.605409	0.703293	0.744091	0.543247	0.730081	0.862502	0.611021	0.708428	0.654216	0.629685	0.841209	0.154371	0.0244011	0.0942066	0.0489937	0.00149252	0.0417534	0.168521	0.00326935	0.0242639	#REF!	#REF!	#REF!	#REF!	#REF!	#REF!	#REF!	#REF!	#REF!	#REF!	#REF!	#REF!	#REF!	#REF!	#REF!	#REF!	#REF!	#REF!	#REF!	#REF!	#REF!	#REF!	#REF!	#REF!
Pro-O-hex I	Benzene derivatives	0.945938	0.646016	0.682937	0.926059	0.777675	0.839769	1.02732	0.770701	0.750203	0.977927	0.944838	0.966164	0.591624	0.00052321	0.0995174	0.541123	0.0545104	0.0102857	0.809223	0.117918	0.0288971	0.580328	0.269773	0.539791	#REF!	#REF!	#REF!	#REF!	#REF!	#REF!	#REF!	#REF!	#REF!	#REF!	#REF!	#REF!	#REF!	#REF!	#REF!	#REF!	#REF!	#REF!	#REF!	#REF!	#REF!	#REF!	#REF!	#REF!
4H-Ben	Benzene derivatives	0.940907	1.91457	2.03481	0.490915	0.795266	1.61997	0.991092	0.86831	0.876115	0.848429	0.80032	0.943296	0.947633	0.0173039	0.00177114	0.00325091	0.220067	0.0871424	0.916981	0.878687	0.98061	0.358093	0.211525	0.897852	#REF!	#REF!	#REF!	#REF!	#REF!	#REF!	#REF!	#REF!	#REF!	#REF!	#REF!	#REF!	#REF!	#REF!	#REF!	#REF!	#REF!	#REF!	#REF!	#REF!	#REF!	#REF!	#REF!	#REF!
Pro-O-hex II	Benzene derivatives	4.66775	10.3787	2.2235	1.35505	1.20759	0.891183	1.38983	1.75281	1.26117	1.03134	1.03253	1.00115	0.310331	0.0395233	0.287882	0.323462	0.40954	0.029872	4.14426e-05	7.98107e-05	0.0101456	0.539757	0.717882	0.960302	#REF!	#REF!	#REF!	#REF!	#REF!	#REF!	#REF!	#REF!	#REF!	#REF!	#REF!	#REF!	#REF!	#REF!	#REF!	#REF!	#REF!	#REF!	#REF!	#REF!	#REF!	#REF!	#REF!	#REF!
Raffinose	Carbohydrates	1.0151	2.45738	2.42083	0.0991785	0.160186	1.61512	0.404718	0.738487	1.8247	2.48748	0.311503	0.125229	0.806996	0.418383	0.459006	0.0296101	0.0851535	0.149043	0.0645805	0.565858	0.252148	0.203267	0.2373	0.00853195	#REF!	#REF!	#REF!	#REF!	#REF!	#REF!	#REF!	#REF!	#REF!	#REF!	#REF!	#REF!	#REF!	#REF!	#REF!	#REF!	#REF!	#REF!	#REF!	#REF!	#REF!	#REF!	#REF!	#REF!
Glycerate	Carbohydrates	0.500085	0.308437	0.616769	0.813708	0.281253	0.345644	0.475351	0.141165	0.296969	0.727005	0.21658	0.297908	0.00576933	0.000114638	0.0616149	0.235134	0.000293015	0.000418046	3.65822e-05	6.43623e-07	2.17752e-05	0.0325412	4.71714e-05	3.42568e-05	#REF!	#REF!	#REF!	#REF!	#REF!	#REF!	#REF!	#REF!	#REF!	#REF!	#REF!	#REF!	#REF!	#REF!	#REF!	#REF!	#REF!	#REF!	#REF!	#REF!	#REF!	#REF!	#REF!	#REF!
2-KG	Carbohydrates	0.266129	0.114498	0.430235	1.97519	0.906652	0.459021	0.580737	0.167719	0.288804	1.38547	0.413375	0.298366	5.55364e-06	0.000144721	0.0136444	0.000195697	0.44462	0.000203298	0.0076577	1.25251e-05	0.000315758	0.00280671	0.000182983	1.02741e-05	#REF!	#REF!	#REF!	#REF!	#REF!	#REF!	#REF!	#REF!	#REF!	#REF!	#REF!	#REF!	#REF!	#REF!	#REF!	#REF!	#REF!	#REF!	#REF!	#REF!	#REF!	#REF!	#REF!	#REF!
Succinate	Carbohydrates	0.568868	0.405436	0.712706	1.31727	0.855344	0.64933	0.71493	0.359897	0.503401	1.04926	0.53268	0.50767	0.00116053	1.18972e-05	0.0279757	0.000916833	0.160377	0.00386573	0.00335323	5.09471e-05	0.000630069	0.158238	3.04832e-06	7.27816e-06	#REF!	#REF!	#REF!	#REF!	#REF!	#REF!	#REF!	#REF!	#REF!	#REF!	#REF!	#REF!	#REF!	#REF!	#REF!	#REF!	#REF!	#REF!	#REF!	#REF!	#REF!	#REF!	#REF!	#REF!
Galactinol	Carbohydrates	0.208215	0.483482	2.32204	0.728426	0.217028	0.297941	0.368001	3.83441	10.4196	0.869824	0.462553	0.531778	0.52521	0.875584	0.0218484	0.260088	0.000395013	0.0063461	0.00028418	2.21889e-05	5.76169e-07	0.365885	0.00857055	0.0220189	#REF!	#REF!	#REF!	#REF!	#REF!	#REF!	#REF!	#REF!	#REF!	#REF!	#REF!	#REF!	#REF!	#REF!	#REF!	#REF!	#REF!	#REF!	#REF!	#REF!	#REF!	#REF!	#REF!	#REF!
myo-Inositol	Carbohydrates	1.22684	0.759305	0.618913	0.696905	0.295619	0.424188	0.690119	0.89313	1.29417	0.731246	0.504323	0.689677	0.0179091	0.0439295	0.00703587	0.000723121	2.67629e-05	0.000220076	0.00205498	0.0439335	0.0100293	0.000491328	0.00117546	0.0233909	#REF!	#REF!	#REF!	#REF!	#REF!	#REF!	#REF!	#REF!	#REF!	#REF!	#REF!	#REF!	#REF!	#REF!	#REF!	#REF!	#REF!	#REF!	#REF!	#REF!	#REF!	#REF!	#REF!	#REF!
Citrate	Carbohydrates	0.932105	0.475972	0.510642	1.14171	1.53658	1.34586	1.09182	0.802658	0.735153	0.881764	0.624432	0.708162	0.376853	0.0054191	0.0117837	0.410522	0.0603478	0.136924	0.0357388	0.0118748	0.00193764	0.0342536	0.000857991	0.00257104	#REF!	#REF!	#REF!	#REF!	#REF!	#REF!	#REF!	#REF!	#REF!	#REF!	#REF!	#REF!	#REF!	#REF!	#REF!	#REF!	#REF!	#REF!	#REF!	#REF!	#REF!	#REF!	#REF!	#REF!
Pyruvate	Carbohydrates	0.759563	0.757874	0.997777	0.756177	0.525127	0.69445	0.601582	0.397813	0.661278	0.97553	0.703177	0.720815	0.045439	0.132023	0.884414	0.190357	0.0108362	0.0124196	0.050283	0.00482627	0.0211729	0.858637	0.020666	0.0273976	#REF!	#REF!	#REF!	#REF!	#REF!	#REF!	#REF!	#REF!	#REF!	#REF!	#REF!	#REF!	#REF!	#REF!	#REF!	#REF!	#REF!	#REF!	#REF!	#REF!	#REF!	#REF!	#REF!	#REF!
Fumarate	Carbohydrates	0.744866	0.989141	1.32794	1.10325	1.87381	1.69846	0.976456	0.700043	0.716923	0.916898	0.735982	0.802687	0.0117512	0.611298	0.848838	0.170418	0.00418268	0.0125793	0.656978	0.000449284	0.00199969	0.375479	0.0421864	0.0450833	#REF!	#REF!	#REF!	#REF!	#REF!	#REF!	#REF!	#REF!	#REF!	#REF!	#REF!	#REF!	#REF!	#REF!	#REF!	#REF!	#REF!	#REF!	#REF!	#REF!	#REF!	#REF!	#REF!	#REF!
Sucrose	Carbohydrates	0.922614	0.854844	0.926546	1.06216	1.01771	0.95815	0.924065	1.00979	1.09277	0.983228	1.11726	1.13632	0.265744	0.126327	0.502337	0.0405017	0.470978	0.126433	0.25884	0.823493	0.150348	0.459506	0.00674775	0.00127258	#REF!	#REF!	#REF!	#REF!	#REF!	#REF!	#REF!	#REF!	#REF!	#REF!	#REF!	#REF!	#REF!	#REF!	#REF!	#REF!	#REF!	#REF!	#REF!	#REF!	#REF!	#REF!	#REF!	#REF!
Isocitrate II	Carbohydrates	2.58374	1.25175	0.484471	1.66239	4.05384	2.43856	1.53133	2.21936	1.4493	1.09421	1.62517	1.48524	0.00507709	0.273088	0.0131909	0.0606132	0.00113286	0.00145052	0.000371917	1.01689e-05	0.00222388	0.386147	0.0181083	0.020111	#REF!	#REF!	#REF!	#REF!	#REF!	#REF!	#REF!	#REF!	#REF!	#REF!	#REF!	#REF!	#REF!	#REF!	#REF!	#REF!	#REF!	#REF!	#REF!	#REF!	#REF!	#REF!	#REF!	#REF!
Isocitrate I	Carbohydrates	2.05723	0.846882	0.411661	1.91549	4.42181	2.30845	1.66394	2.62668	1.57859	1.09792	1.95178	1.77771	0.717476	0.424149	0.786254	0.0433688	0.000720189	0.00743461	0.0112311	0.000572691	0.011519	0.362174	0.0345527	0.0701782	#REF!	#REF!	#REF!	#REF!	#REF!	#REF!	#REF!	#REF!	#REF!	#REF!	#REF!	#REF!	#REF!	#REF!	#REF!	#REF!	#REF!	#REF!	#REF!	#REF!	#REF!	#REF!	#REF!	#REF!
Gal	Carbohydrates	0.659463	0.505265	0.766176	0.966261	1.13088	1.17037	0.404371	0.880614	2.17774	2.53391	4.02552	1.58866	0.00644585	0.00915558	0.191465	0.74509	0.359311	0.386255	0.000504661	0.421869	0.000889498	0.0345767	0.0152882	0.0836791	#REF!	#REF!	#REF!	#REF!	#REF!	#REF!	#REF!	#REF!	#REF!	#REF!	#REF!	#REF!	#REF!	#REF!	#REF!	#REF!	#REF!	#REF!	#REF!	#REF!	#REF!	#REF!	#REF!	#REF!
Rib-5P	Carbohydrates	0.531086	0.164217	0.309211	0.933247	1.17075	1.25449	0.801295	1.1366	1.41845	0.662306	0.428569	0.647086	0.00843513	1.6983e-05	0.000582486	0.555416	0.372038	0.229743	0.192332	0.246724	0.0631079	0.021981	0.0174511	0.134234	#REF!	#REF!	#REF!	#REF!	#REF!	#REF!	#REF!	#REF!	#REF!	#REF!	#REF!	#REF!	#REF!	#REF!	#REF!	#REF!	#REF!	#REF!	#REF!	#REF!	#REF!	#REF!	#REF!	#REF!
Gentisate	Carbohydrates	1.23857	1.0214	0.824661	0.763424	0.730905	0.957404	0.422509	0.304074	0.719687	0.712376	0.576114	0.808722	0.489512	0.939095	0.540295	0.153334	0.0971058	0.890129	0.0245401	0.000411411	0.475891	0.0244581	0.00020624	0.170865	#REF!	#REF!	#REF!	#REF!	#REF!	#REF!	#REF!	#REF!	#REF!	#REF!	#REF!	#REF!	#REF!	#REF!	#REF!	#REF!	#REF!	#REF!	#REF!	#REF!	#REF!	#REF!	#REF!	#REF!
Glucose	Carbohydrates	0.854574	0.837289	0.979773	0.400522	0.351422	0.87741	0.831903	0.885744	1.06472	0.863618	1.42193	1.64648	0.00127741	0.0124655	0.656596	0.00694497	0.00101896	0.696656	0.000402306	0.0145089	0.107236	0.256927	0.374884	0.184915	#REF!	#REF!	#REF!	#REF!	#REF!	#REF!	#REF!	#REF!	#REF!	#REF!	#REF!	#REF!	#REF!	#REF!	#REF!	#REF!	#REF!	#REF!	#REF!	#REF!	#REF!	#REF!	#REF!	#REF!
Malate	Carbohydrates	0.510472	0.598776	1.17299	1.6228	2.27938	1.40459	0.87374	0.684113	0.782971	0.773573	0.594587	0.768625	0.00103851	0.010876	0.325286	0.000670176	0.00330593	0.116203	0.303916	0.0383018	0.0882486	0.00127239	0.0401194	0.187178	#REF!	#REF!	#REF!	#REF!	#REF!	#REF!	#REF!	#REF!	#REF!	#REF!	#REF!	#REF!	#REF!	#REF!	#REF!	#REF!	#REF!	#REF!	#REF!	#REF!	#REF!	#REF!	#REF!	#REF!
Threitol	Carbohydrates	2.59726	5.84056	2.24874	0.461656	0.405158	0.877619	0.409623	0.438503	1.0705	0.859303	0.57506	0.669217	0.0331719	0.000106771	0.01938	0.0338599	0.0234184	0.47166	0.00825148	0.0150789	0.633806	0.531298	0.0556531	0.193667	#REF!	#REF!	#REF!	#REF!	#REF!	#REF!	#REF!	#REF!	#REF!	#REF!	#REF!	#REF!	#REF!	#REF!	#REF!	#REF!	#REF!	#REF!	#REF!	#REF!	#REF!	#REF!	#REF!	#REF!
Ribitol	Carbohydrates	0.608869	6.47585	10.6359	1.53491	1.14374	0.745151	0.531787	0.988657	1.85912	1.89695	1.52285	0.80279	0.00979509	7.23592e-05	5.04498e-05	0.0454295	0.506508	0.192813	0.00412597	0.878976	0.00458291	1.1863e-05	0.0907594	0.201866	#REF!	#REF!	#REF!	#REF!	#REF!	#REF!	#REF!	#REF!	#REF!	#REF!	#REF!	#REF!	#REF!	#REF!	#REF!	#REF!	#REF!	#REF!	#REF!	#REF!	#REF!	#REF!	#REF!	#REF!
Trehalose	Carbohydrates	0.822761	0.947526	1.15164	1.2672	2.65166	2.09254	1.02057	1.99047	1.95035	0.775347	1.34978	1.74087	0.871379	0.81958	0.405176	0.622689	0.000131456	0.0202816	0.907738	0.00986824	0.00923108	0.0131399	0.642188	0.239653	#REF!	#REF!	#REF!	#REF!	#REF!	#REF!	#REF!	#REF!	#REF!	#REF!	#REF!	#REF!	#REF!	#REF!	#REF!	#REF!	#REF!	#REF!	#REF!	#REF!	#REF!	#REF!	#REF!	#REF!
Glucosamine	Carbohydrates	0.902753	1.05164	1.16492	0.380263	0.309536	0.814005	0.606421	1.62961	2.68726	0.883453	1.54215	1.74559	0.848734	0.955949	0.906667	0.00414714	0.000211322	0.524979	0.0863676	0.687376	0.207541	0.848223	0.34843	0.24314	#REF!	#REF!	#REF!	#REF!	#REF!	#REF!	#REF!	#REF!	#REF!	#REF!	#REF!	#REF!	#REF!	#REF!	#REF!	#REF!	#REF!	#REF!	#REF!	#REF!	#REF!	#REF!	#REF!	#REF!
Maltose	Carbohydrates	0.751619	0.754008	1.00318	0.984188	2.21171	2.24724	0.532709	0.694142	1.30304	0.466361	0.547593	1.17418	0.175316	0.136747	0.9129	0.886329	0.110988	0.0906056	0.00157822	0.0158045	0.157653	0.0149885	0.0571799	0.531132	#REF!	#REF!	#REF!	#REF!	#REF!	#REF!	#REF!	#REF!	#REF!	#REF!	#REF!	#REF!	#REF!	#REF!	#REF!	#REF!	#REF!	#REF!	#REF!	#REF!	#REF!	#REF!	#REF!	#REF!
Adipate	Carbohydrates	0.896144	1.01759	1.13552	0.859311	0.779312	0.906903	0.785928	0.59453	0.756469	0.995123	0.900253	0.904665	0.692814	0.842536	0.884834	0.636923	0.355918	0.355918	0.416349	0.0600416	0.192092	0.835787	0.840828	0.608086	#REF!	#REF!	#REF!	#REF!	#REF!	#REF!	#REF!	#REF!	#REF!	#REF!	#REF!	#REF!	#REF!	#REF!	#REF!	#REF!	#REF!	#REF!	#REF!	#REF!	#REF!	#REF!	#REF!	#REF!
Fru	Carbohydrates	0.734751	0.613205	0.834575	0.349238	0.278452	0.797311	0.657213	0.780105	1.18699	0.855678	1.23039	1.43792	0.000101819	0.00190258	0.101026	0.00615683	0.000282215	0.620562	2.71094e-05	0.00077304	0.000582496	0.285908	0.906079	0.622008	#REF!	#REF!	#REF!	#REF!	#REF!	#REF!	#REF!	#REF!	#REF!	#REF!	#REF!	#REF!	#REF!	#REF!	#REF!	#REF!	#REF!	#REF!	#REF!	#REF!	#REF!	#REF!	#REF!	#REF!
G6P	Carbohydrates	0.650648	0.659669	1.01386	0.777424	0.621927	0.799985	0.537539	0.631076	1.17401	0.74687	0.738023	0.988155	0.0296083	0.0889356	0.866237	0.119395	0.00112719	0.168691	0.141483	0.293562	0.307293	0.147829	0.137562	0.892259	#REF!	#REF!	#REF!	#REF!	#REF!	#REF!	#REF!	#REF!	#REF!	#REF!	#REF!	#REF!	#REF!	#REF!	#REF!	#REF!	#REF!	#REF!	#REF!	#REF!	#REF!	#REF!	#REF!	#REF!
Gluconate	Carbohydrates	1.10748	0.947712	0.855736	0.790435	1.07662	1.36206	1.14601	1.2572	1.09703	0.861809	0.876438	1.01697	0.28326	0.685798	0.159295	0.0587638	0.420259	0.00340923	0.031879	0.00268234	0.0337804	0.00433987	0.190953	0.963227	#REF!	#REF!	#REF!	#REF!	#REF!	#REF!	#REF!	#REF!	#REF!	#REF!	#REF!	#REF!	#REF!	#REF!	#REF!	#REF!	#REF!	#REF!	#REF!	#REF!	#REF!	#REF!	#REF!	#REF!
Melezitose	Carbohydrates	1.18417	1.06731	0.901312	1.03914	1.52112	1.46383	1.01759	1.57535	1.54812	0.998584	1.38061	1.38257	0.295707	0.51514	0.538338	0.791947	0.044664	0.0225083	0.895495	0.018645	0.0996776	0.927815	0.958513	0.968865	#REF!	#REF!	#REF!	#REF!	#REF!	#REF!	#REF!	#REF!	#REF!	#REF!	#REF!	#REF!	#REF!	#REF!	#REF!	#REF!	#REF!	#REF!	#REF!	#REF!	#REF!	#REF!	#REF!	#REF!
VB2	Cofactors	2.18534	0.306536	0.140269	0.979077	0.622238	0.635535	0.139094	0.139094	1	1.09378	0.0730208	0.0667599	0.479222	0.355918	0.134826	0.99091	0.551763	0.557214	0.025008	0.025008	#DIV/0!	0.636085	1.09169e-07	0.0240641	#REF!	#REF!	#REF!	#REF!	#REF!	#REF!	#REF!	#REF!	#REF!	#REF!	#REF!	#REF!	#REF!	#REF!	#REF!	#REF!	#REF!	#REF!	#REF!	#REF!	#REF!	#REF!	#REF!	#REF!
Meth-Nic	Cofactors	0.27358	0.200647	0.733411	0.322684	0.235913	0.731097	0.351457	0.109871	0.312615	0.598011	0.19603	0.327803	0.0279173	0.00878326	0.47627	0.000764201	0.00407903	0.264268	0.02069	7.86843e-06	0.116796	0.0338099	2.77056e-06	0.00300783	#REF!	#REF!	#REF!	#REF!	#REF!	#REF!	#REF!	#REF!	#REF!	#REF!	#REF!	#REF!	#REF!	#REF!	#REF!	#REF!	#REF!	#REF!	#REF!	#REF!	#REF!	#REF!	#REF!	#REF!
Pi	Cofactors	0.180926	0.156626	0.865691	0.448161	0.140813	0.314202	0.429849	0.339587	0.790014	0.6501	0.355438	0.546743	0.000420259	1.88837e-05	0.708824	0.00829604	9.98495e-05	0.000514651	0.000769476	0.000410981	0.200189	0.00165654	0.000189704	0.00113729	#REF!	#REF!	#REF!	#REF!	#REF!	#REF!	#REF!	#REF!	#REF!	#REF!	#REF!	#REF!	#REF!	#REF!	#REF!	#REF!	#REF!	#REF!	#REF!	#REF!	#REF!	#REF!	#REF!	#REF!
NicA	Cofactors	0.620496	0.34176	0.550786	0.774953	0.447784	0.577821	0.946424	0.531323	0.561401	0.573978	0.332356	0.57904	0.0145063	2.17225e-05	0.00438571	0.0403227	8.78417e-05	0.0055225	0.769295	0.00227517	3.53583e-05	0.00210885	0.000344995	0.00856024	#REF!	#REF!	#REF!	#REF!	#REF!	#REF!	#REF!	#REF!	#REF!	#REF!	#REF!	#REF!	#REF!	#REF!	#REF!	#REF!	#REF!	#REF!	#REF!	#REF!	#REF!	#REF!	#REF!	#REF!
VB5	Cofactors	1.09364	0.324517	0.29673	0.95335	1.2642	1.32606	1.01091	0.696873	0.689349	1.04447	0.789488	0.755872	0.441028	7.18479e-06	2.32035e-05	0.741533	0.0452316	6.32088e-06	0.858907	0.00454565	0.00544878	0.457866	0.0558349	0.0279267	#REF!	#REF!	#REF!	#REF!	#REF!	#REF!	#REF!	#REF!	#REF!	#REF!	#REF!	#REF!	#REF!	#REF!	#REF!	#REF!	#REF!	#REF!	#REF!	#REF!	#REF!	#REF!	#REF!	#REF!
VC	Cofactors	1.316	2.16778	1.64725	1.4824	1.94325	1.31088	0.870856	2.15848	2.47858	1.04195	1.29613	1.24394	0.290201	0.00423278	0.0775033	0.0316404	0.00550357	0.182148	0.427097	0.0584863	0.0413279	0.625625	0.0505874	0.0257627	#REF!	#REF!	#REF!	#REF!	#REF!	#REF!	#REF!	#REF!	#REF!	#REF!	#REF!	#REF!	#REF!	#REF!	#REF!	#REF!	#REF!	#REF!	#REF!	#REF!	#REF!	#REF!	#REF!	#REF!
Nicotinate	Cofactors	0.985665	0.668959	0.678687	0.540452	0.774524	1.4331	0.478252	0.528401	1.10486	0.614082	0.478855	0.77979	0.852943	0.0104609	0.0191135	0.00243725	0.00364122	0.0250449	0.000801255	0.0017922	0.351563	0.0748021	0.00999571	0.160216	#REF!	#REF!	#REF!	#REF!	#REF!	#REF!	#REF!	#REF!	#REF!	#REF!	#REF!	#REF!	#REF!	#REF!	#REF!	#REF!	#REF!	#REF!	#REF!	#REF!	#REF!	#REF!	#REF!	#REF!
Pheophorbide A II	Cofactors	0.547157	0.252311	0.461131	1.64728	1.26473	0.767769	2.58587	0.53022	0.205045	0.428059	0.481311	1.1244	0.075926	0.0145962	0.0597648	0.000438313	0.466599	0.174587	0.0752478	0.516746	0.0109961	0.054585	0.000509185	0.507192	#REF!	#REF!	#REF!	#REF!	#REF!	#REF!	#REF!	#REF!	#REF!	#REF!	#REF!	#REF!	#REF!	#REF!	#REF!	#REF!	#REF!	#REF!	#REF!	#REF!	#REF!	#REF!	#REF!	#REF!
Pheophorbide A I	Cofactors	0.749541	0.652633	0.87071	1.4736	1.08524	0.73645	1.09868	0.588625	0.535754	0.817253	0.855677	1.04702	0.0685047	0.140425	0.40558	0.00379639	0.917266	0.175451	0.695282	0.000327963	0.0087971	0.267433	0.408808	0.770451	#REF!	#REF!	#REF!	#REF!	#REF!	#REF!	#REF!	#REF!	#REF!	#REF!	#REF!	#REF!	#REF!	#REF!	#REF!	#REF!	#REF!	#REF!	#REF!	#REF!	#REF!	#REF!	#REF!	#REF!
DHA	Cofactors	1.03201	1.09754	1.0635	1.24218	1.40883	1.13416	0.819858	1.31737	1.60683	1.02857	1.0469	1.01782	0.779178	0.483335	0.657031	0.259023	0.0528939	0.484556	0.270818	0.0898752	0.0104495	0.709015	0.633321	0.806705	#REF!	#REF!	#REF!	#REF!	#REF!	#REF!	#REF!	#REF!	#REF!	#REF!	#REF!	#REF!	#REF!	#REF!	#REF!	#REF!	#REF!	#REF!	#REF!	#REF!	#REF!	#REF!	#REF!	#REF!
Glu-leu	Dipeptides	1.1125	1.18887	1.06865	1.13072	1.34628	1.19064	0.614108	1.13547	1.84897	1.48399	1.19557	0.805644	0.860064	0.765001	0.903082	0.90966	0.4366	0.591699	0.0575393	0.972416	0.175027	0.0765373	0.77138	0.337558	#REF!	#REF!	#REF!	#REF!	#REF!	#REF!	#REF!	#REF!	#REF!	#REF!	#REF!	#REF!	#REF!	#REF!	#REF!	#REF!	#REF!	#REF!	#REF!	#REF!	#REF!	#REF!	#REF!	#REF!
Leu-pro	Dipeptides	1.21918	0.843052	0.69149	0.906921	0.904722	0.997575	1.136	1.56359	1.3764	1.10381	1.17754	1.06679	0.211386	0.315139	0.141241	0.582298	0.55618	0.966836	0.335765	0.0149168	0.0560873	0.427397	0.403118	0.736648	#REF!	#REF!	#REF!	#REF!	#REF!	#REF!	#REF!	#REF!	#REF!	#REF!	#REF!	#REF!	#REF!	#REF!	#REF!	#REF!	#REF!	#REF!	#REF!	#REF!	#REF!	#REF!	#REF!	#REF!
Chr-O-glu	Flavonoid	0.997237	0.904388	0.906895	0.993913	0.924955	0.930619	2.16914	1.5073	0.694887	0.896	1.50069	1.67488	0.872988	0.102803	0.528313	0.753796	0.00687071	0.00130667	0.0714021	0.686958	0.223268	0.927569	0.197868	0.159657	#REF!	#REF!	#REF!	#REF!	#REF!	#REF!	#REF!	#REF!	#REF!	#REF!	#REF!	#REF!	#REF!	#REF!	#REF!	#REF!	#REF!	#REF!	#REF!	#REF!	#REF!	#REF!	#REF!	#REF!
Tri-7O-6''-mal-glu	Flavonoids	0.880825	0.752643	0.854475	0.94262	0.753722	0.799604	1.17061	1.2773	1.09113	2.23305	1.10018	0.49268	0.228732	0.000258374	0.235007	0.173779	0.00048756	0.00485289	0.581444	0.315727	0.72821	0.000719933	0.242594	0.00232255	#REF!	#REF!	#REF!	#REF!	#REF!	#REF!	#REF!	#REF!	#REF!	#REF!	#REF!	#REF!	#REF!	#REF!	#REF!	#REF!	#REF!	#REF!	#REF!	#REF!	#REF!	#REF!	#REF!	#REF!
Tri-7O-6''-sin-glu	Flavonoids	1.31487	1.02089	0.776421	1.21252	1.29413	1.06731	0.900354	0.805623	0.894785	0.907068	0.641638	0.707376	0.0371858	0.938102	0.106008	0.634601	0.257503	0.579556	0.0830643	0.00104737	0.0645276	0.00527401	0.000284243	0.0013414	#REF!	#REF!	#REF!	#REF!	#REF!	#REF!	#REF!	#REF!	#REF!	#REF!	#REF!	#REF!	#REF!	#REF!	#REF!	#REF!	#REF!	#REF!	#REF!	#REF!	#REF!	#REF!	#REF!	#REF!
Tri-4'O-thr-4-hyd	Flavonoids	1.02952	1.28421	1.24738	1.03289	0.916185	0.887012	0.87272	0.587853	0.673587	0.769045	0.620563	0.806927	0.792305	0.115064	0.0720292	0.613147	0.50273	0.391187	0.237717	0.000236254	0.0181828	0.00301141	8.38904e-05	0.00266841	#REF!	#REF!	#REF!	#REF!	#REF!	#REF!	#REF!	#REF!	#REF!	#REF!	#REF!	#REF!	#REF!	#REF!	#REF!	#REF!	#REF!	#REF!	#REF!	#REF!	#REF!	#REF!	#REF!	#REF!
Tri-4'O-thr-gua	Flavonoids	1.1323	1.51424	1.33732	1.02177	0.969612	0.948952	0.921556	0.703181	0.763037	0.864689	0.733971	0.848827	0.400617	0.0202673	0.053684	0.777459	0.691806	0.604709	0.38314	0.00346728	0.0593934	0.0156871	0.000965953	0.00282541	#REF!	#REF!	#REF!	#REF!	#REF!	#REF!	#REF!	#REF!	#REF!	#REF!	#REF!	#REF!	#REF!	#REF!	#REF!	#REF!	#REF!	#REF!	#REF!	#REF!	#REF!	#REF!	#REF!	#REF!
Lut-6C-2''O-glu-ara I	Flavonoids	0.898598	0.576155	0.641171	0.686858	4.71144	6.85942	0.987431	0.862682	0.873663	0.816965	0.722491	0.884359	0.349354	0.00033575	0.00255316	0.0256543	0.332747	0.177664	0.92236	0.132194	0.109924	0.0412146	0.00422919	0.0393529	#REF!	#REF!	#REF!	#REF!	#REF!	#REF!	#REF!	#REF!	#REF!	#REF!	#REF!	#REF!	#REF!	#REF!	#REF!	#REF!	#REF!	#REF!	#REF!	#REF!	#REF!	#REF!	#REF!	#REF!
Tri-4'O-syr-O-hex	Flavonoids	1.04357	0.909675	0.871699	0.925352	0.895083	0.96729	1.0325	0.882359	0.854583	0.901394	0.998696	1.10795	0.787522	0.258067	0.283483	0.509208	0.398464	0.845226	0.659632	0.046066	0.0595359	0.0441806	0.984869	0.03608	#REF!	#REF!	#REF!	#REF!	#REF!	#REF!	#REF!	#REF!	#REF!	#REF!	#REF!	#REF!	#REF!	#REF!	#REF!	#REF!	#REF!	#REF!	#REF!	#REF!	#REF!	#REF!	#REF!	#REF!
Tricin isomer	Flavonoids	1.00989	0.962236	0.952811	1.02506	1.02845	1.00331	1.11868	1.26037	1.12666	1.04073	1.194	1.14727	0.915367	0.392436	0.510759	0.209567	0.130052	0.869002	0.0638963	0.00297366	0.0489125	0.321833	0.000196144	0.00398359	#REF!	#REF!	#REF!	#REF!	#REF!	#REF!	#REF!	#REF!	#REF!	#REF!	#REF!	#REF!	#REF!	#REF!	#REF!	#REF!	#REF!	#REF!	#REF!	#REF!	#REF!	#REF!	#REF!	#REF!
Tri-O-glu-O-gua	Flavonoids	0.915462	0.836511	0.913758	0.977753	0.886613	0.906786	1.23695	1.31101	1.05987	1.10953	1.28095	1.1545	0.68355	0.410266	0.706843	0.740527	0.0834753	0.0949043	0.0837743	0.0284069	0.632247	0.00300122	5.85696e-05	0.000214632	#REF!	#REF!	#REF!	#REF!	#REF!	#REF!	#REF!	#REF!	#REF!	#REF!	#REF!	#REF!	#REF!	#REF!	#REF!	#REF!	#REF!	#REF!	#REF!	#REF!	#REF!	#REF!	#REF!	#REF!
isoorientin	Flavonoids	5.84453	5.69357	0.97417	0.933224	1.08244	1.15989	1.77506	2.23274	1.25784	0.863472	1.0563	1.22332	0.453384	0.642394	0.85161	0.628592	0.532443	0.374429	0.0405211	0.00500899	0.378308	0.243336	0.629363	0.0448105	#REF!	#REF!	#REF!	#REF!	#REF!	#REF!	#REF!	#REF!	#REF!	#REF!	#REF!	#REF!	#REF!	#REF!	#REF!	#REF!	#REF!	#REF!	#REF!	#REF!	#REF!	#REF!	#REF!	#REF!
Chr-C-glu	Flavonoids	1.00615	0.920219	0.914598	1.01067	1.14932	1.13718	5.07955	32.531	6.4043	0.954828	13.3707	14.0033	0.951445	0.0823094	0.182278	0.835853	0.350529	0.226015	0.730305	0.0770026	0.174511	0.993088	0.0170538	0.016169	#REF!	#REF!	#REF!	#REF!	#REF!	#REF!	#REF!	#REF!	#REF!	#REF!	#REF!	#REF!	#REF!	#REF!	#REF!	#REF!	#REF!	#REF!	#REF!	#REF!	#REF!	#REF!	#REF!	#REF!
Isos-2''O-6'''-fer-glu	Flavonoids	1.00432	0.933675	0.929656	0.987173	0.913637	0.925508	0.993473	1.01191	1.01856	1.10771	1.01771	0.918752	0.98664	0.404648	0.452309	0.836688	0.171082	0.194054	0.967415	0.816221	0.628146	0.144107	0.759322	0.0523757	#REF!	#REF!	#REF!	#REF!	#REF!	#REF!	#REF!	#REF!	#REF!	#REF!	#REF!	#REF!	#REF!	#REF!	#REF!	#REF!	#REF!	#REF!	#REF!	#REF!	#REF!	#REF!	#REF!	#REF!
Isoo-C-hex-C-hex I	Flavonoids	0.971742	0.603685	0.62124	0.762173	0.817584	1.0727	1.29373	1.31095	1.01331	0.85733	0.787427	0.918464	0.822746	0.00196727	0.00651355	0.452989	0.612903	0.723639	0.0844223	0.0487575	0.873876	0.0818293	0.014577	0.0729298	#REF!	#REF!	#REF!	#REF!	#REF!	#REF!	#REF!	#REF!	#REF!	#REF!	#REF!	#REF!	#REF!	#REF!	#REF!	#REF!	#REF!	#REF!	#REF!	#REF!	#REF!	#REF!	#REF!	#REF!
Tri-4'O-ery-gua 9''O-glu	Flavonoids	0.919921	0.976322	1.06131	1.0045	0.981001	0.976605	1.03262	0.982265	0.951232	0.990125	1.10019	1.11116	0.525254	0.891211	0.478856	0.90445	0.740768	0.54223	0.678795	0.759946	0.576238	0.885951	0.188494	0.0911033	#REF!	#REF!	#REF!	#REF!	#REF!	#REF!	#REF!	#REF!	#REF!	#REF!	#REF!	#REF!	#REF!	#REF!	#REF!	#REF!	#REF!	#REF!	#REF!	#REF!	#REF!	#REF!	#REF!	#REF!
Tri der III	Flavonoids	0.971348	0.986479	1.01558	0.989984	0.935736	0.945203	0.968798	1.28648	1.32791	0.941037	1.04913	1.11487	0.748664	0.904868	0.795209	0.835925	0.132344	0.0895893	0.983964	0.37145	0.353593	0.447952	0.546794	0.0956738	#REF!	#REF!	#REF!	#REF!	#REF!	#REF!	#REF!	#REF!	#REF!	#REF!	#REF!	#REF!	#REF!	#REF!	#REF!	#REF!	#REF!	#REF!	#REF!	#REF!	#REF!	#REF!	#REF!	#REF!
Tri-5O-glu	Flavonoids	1.02044	0.957325	0.938145	0.99917	0.925469	0.926237	1.05739	1.11517	1.05465	1.00302	0.962366	0.959464	0.679517	0.369687	0.267069	0.976926	0.0208321	0.0149964	0.259306	0.0470214	0.155293	0.908481	0.250698	0.119891	#REF!	#REF!	#REF!	#REF!	#REF!	#REF!	#REF!	#REF!	#REF!	#REF!	#REF!	#REF!	#REF!	#REF!	#REF!	#REF!	#REF!	#REF!	#REF!	#REF!	#REF!	#REF!	#REF!	#REF!
Isoo der	Flavonoids	2.37139	10.6626	4.49636	1.43819	3.47269	2.41462	2.44992	1.2103	0.494015	0.0815263	6.48246	79.5138	0.262935	8.74459e-05	0.0124619	0.391666	0.119046	0.224209	0.223211	0.668278	0.371153	0.0337044	0.867271	0.121789	#REF!	#REF!	#REF!	#REF!	#REF!	#REF!	#REF!	#REF!	#REF!	#REF!	#REF!	#REF!	#REF!	#REF!	#REF!	#REF!	#REF!	#REF!	#REF!	#REF!	#REF!	#REF!	#REF!	#REF!
Isoo C-hex der	Flavonoids	1.10122	0.897672	0.815165	0.929276	0.665714	0.716379	1.21059	1.32811	1.09707	0.966784	0.893704	0.924408	0.237157	0.189662	0.0415949	0.441132	0.185958	0.237106	0.0537777	0.0108391	0.179969	0.590891	0.122063	0.121867	#REF!	#REF!	#REF!	#REF!	#REF!	#REF!	#REF!	#REF!	#REF!	#REF!	#REF!	#REF!	#REF!	#REF!	#REF!	#REF!	#REF!	#REF!	#REF!	#REF!	#REF!	#REF!	#REF!	#REF!
Api-C-pen-O-fer-hex	Flavonoids	0.991732	0.964145	0.972182	1.03746	0.915718	0.88265	0.205084	0.205084	1	16.5121	1	0.0605616	0.830098	0.629272	0.989801	0.740898	0.153097	0.183065	0.355918	0.355918	#DIV/0!	0.142528	#DIV/0!	0.142528	#REF!	#REF!	#REF!	#REF!	#REF!	#REF!	#REF!	#REF!	#REF!	#REF!	#REF!	#REF!	#REF!	#REF!	#REF!	#REF!	#REF!	#REF!	#REF!	#REF!	#REF!	#REF!	#REF!	#REF!
Tri-4'O-ery-gua	Flavonoids	1.1523	1.57867	1.37001	1.01882	0.969463	0.951551	0.915213	0.705543	0.770906	0.868638	0.772283	0.889073	0.173398	0.00848502	0.0418561	0.842436	0.773123	0.657103	0.371217	0.00523101	0.0328033	0.218007	0.0399836	0.158022	#REF!	#REF!	#REF!	#REF!	#REF!	#REF!	#REF!	#REF!	#REF!	#REF!	#REF!	#REF!	#REF!	#REF!	#REF!	#REF!	#REF!	#REF!	#REF!	#REF!	#REF!	#REF!	#REF!	#REF!
Tri-C-glu II	Flavonoids	1.02103	0.874115	0.85611	1.04071	0.986234	0.947658	0.942205	0.815892	0.865939	0.929155	0.859303	0.924822	0.822119	0.0610367	0.0916783	0.376103	0.691618	0.197539	0.142636	0.00804877	0.0129175	0.101878	0.0188438	0.164211	#REF!	#REF!	#REF!	#REF!	#REF!	#REF!	#REF!	#REF!	#REF!	#REF!	#REF!	#REF!	#REF!	#REF!	#REF!	#REF!	#REF!	#REF!	#REF!	#REF!	#REF!	#REF!	#REF!	#REF!
Tri-4'O-thr-gua 7O-glu	Flavonoids	1.13961	0.996186	0.874146	1.0646	1.0467	0.983191	0.581583	0.856271	1.47231	1.2259	1.6979	1.38502	0.0578719	0.894548	0.150756	0.551935	0.627838	0.684527	0.280685	0.644006	0.573904	0.55658	0.113533	0.213241	#REF!	#REF!	#REF!	#REF!	#REF!	#REF!	#REF!	#REF!	#REF!	#REF!	#REF!	#REF!	#REF!	#REF!	#REF!	#REF!	#REF!	#REF!	#REF!	#REF!	#REF!	#REF!	#REF!	#REF!
Chr-C-glu der	Flavonoids	0.961291	0.81649	0.849368	0.952436	0.930788	0.977271	0.936398	0.84503	0.902425	0.998876	0.851263	0.852221	0.648282	0.0070116	0.425021	0.75301	0.618124	0.760865	0.257088	0.128396	0.338233	0.992536	0.257892	0.238662	#REF!	#REF!	#REF!	#REF!	#REF!	#REF!	#REF!	#REF!	#REF!	#REF!	#REF!	#REF!	#REF!	#REF!	#REF!	#REF!	#REF!	#REF!	#REF!	#REF!	#REF!	#REF!	#REF!	#REF!
Isoo-7,3'-dimeth	Flavonoids	0.986688	0.969364	0.982442	1.09125	1.16906	1.0713	1.89984	5.36485	2.82384	0.682427	2.64301	3.87295	0.729697	0.318421	0.729261	0.455968	0.230966	0.558438	0.769148	0.245815	0.403433	0.527402	0.236488	0.245484	#REF!	#REF!	#REF!	#REF!	#REF!	#REF!	#REF!	#REF!	#REF!	#REF!	#REF!	#REF!	#REF!	#REF!	#REF!	#REF!	#REF!	#REF!	#REF!	#REF!	#REF!	#REF!	#REF!	#REF!
Tri-4'O-ery-gua 7O-glu	Flavonoids	1.0739	0.869195	0.809378	0.941866	0.824786	0.875694	0.940976	0.843065	0.895947	1.01277	1.10807	1.09409	0.472086	0.0604234	0.0298557	0.474203	0.026954	0.0635481	0.495245	0.18061	0.478667	0.791084	0.282352	0.260154	#REF!	#REF!	#REF!	#REF!	#REF!	#REF!	#REF!	#REF!	#REF!	#REF!	#REF!	#REF!	#REF!	#REF!	#REF!	#REF!	#REF!	#REF!	#REF!	#REF!	#REF!	#REF!	#REF!	#REF!
Tri-7O-2''O-glu-glu	Flavonoids	1.22064	0.867294	0.710525	0.936728	0.854512	0.91223	0.974027	0.847505	0.870104	0.961457	0.707363	0.73572	0.0374202	0.224388	0.0200423	0.423872	0.0354615	0.270156	0.788194	0.0606182	0.0296248	0.601819	0.251649	0.290751	#REF!	#REF!	#REF!	#REF!	#REF!	#REF!	#REF!	#REF!	#REF!	#REF!	#REF!	#REF!	#REF!	#REF!	#REF!	#REF!	#REF!	#REF!	#REF!	#REF!	#REF!	#REF!	#REF!	#REF!
Api-6C-glu-8C-ara III	Flavonoids	1.15945	0.913906	0.788221	0.999477	0.969002	0.969509	0.986707	0.933507	0.946083	0.941746	0.915085	0.97169	0.102428	0.222818	0.016104	0.998941	0.370798	0.285507	0.771708	0.0884442	0.111971	0.0365439	0.0125512	0.294768	#REF!	#REF!	#REF!	#REF!	#REF!	#REF!	#REF!	#REF!	#REF!	#REF!	#REF!	#REF!	#REF!	#REF!	#REF!	#REF!	#REF!	#REF!	#REF!	#REF!	#REF!	#REF!	#REF!	#REF!
Api-6C-glu-8C-ara I	Flavonoids	1.05252	0.685692	0.651475	0.835932	0.684499	0.818845	0.221611	0.545373	2.46095	0.915428	0.590887	0.645476	0.79209	0.00273328	0.0144449	0.00797804	7.01087e-05	0.0012866	0.0208937	0.253918	0.222075	0.0319674	0.275316	0.302638	#REF!	#REF!	#REF!	#REF!	#REF!	#REF!	#REF!	#REF!	#REF!	#REF!	#REF!	#REF!	#REF!	#REF!	#REF!	#REF!	#REF!	#REF!	#REF!	#REF!	#REF!	#REF!	#REF!	#REF!
Tri-4'O-ery-gua 7''O-glu	Flavonoids	1.47409	0.636868	0.432041	0.988778	0.833487	0.842947	0.946104	0.82994	0.877218	1.03418	1.14136	1.10364	0.516721	0.318765	0.83551	0.933924	0.0856831	0.040035	0.539482	0.166513	0.433201	0.595758	0.244261	0.304463	#REF!	#REF!	#REF!	#REF!	#REF!	#REF!	#REF!	#REF!	#REF!	#REF!	#REF!	#REF!	#REF!	#REF!	#REF!	#REF!	#REF!	#REF!	#REF!	#REF!	#REF!	#REF!	#REF!	#REF!
Isos-2''O-glu	Flavonoids	0.763926	0.94075	1.23147	1.11911	1.163	1.03922	1.13864	0.838092	0.736048	0.896048	0.987828	1.10243	0.897908	0.961838	0.940623	0.401056	0.262943	0.693045	0.547297	0.26064	0.12861	0.459476	0.990638	0.33838	#REF!	#REF!	#REF!	#REF!	#REF!	#REF!	#REF!	#REF!	#REF!	#REF!	#REF!	#REF!	#REF!	#REF!	#REF!	#REF!	#REF!	#REF!	#REF!	#REF!	#REF!	#REF!	#REF!	#REF!
Api-C-pen-C-pen	Flavonoids	0.655545	0.736162	1.12298	1.39528	1.14925	0.823671	1.57987	1	0.632965	1.28539	2.12936	1.65659	0.325555	0.45446	0.9077	0.499558	0.621157	0.808516	0.355918	#DIV/0!	0.355918	0.355918	0.134253	0.345407	#REF!	#REF!	#REF!	#REF!	#REF!	#REF!	#REF!	#REF!	#REF!	#REF!	#REF!	#REF!	#REF!	#REF!	#REF!	#REF!	#REF!	#REF!	#REF!	#REF!	#REF!	#REF!	#REF!	#REF!
Api-6C-glu	Flavonoids	0.941365	0.683152	0.725704	1.35315	0.92879	0.686392	1.63985	2.0974	1.27901	0.714287	0.870495	1.21869	0.733607	0.0627993	0.151377	0.532769	0.827995	0.429463	0.125511	0.0153445	0.403431	0.0478433	0.439526	0.349364	#REF!	#REF!	#REF!	#REF!	#REF!	#REF!	#REF!	#REF!	#REF!	#REF!	#REF!	#REF!	#REF!	#REF!	#REF!	#REF!	#REF!	#REF!	#REF!	#REF!	#REF!	#REF!	#REF!	#REF!
Schaftoside	Flavonoids	0.729004	0.712168	0.976906	1.0313	0.955631	0.926628	1	2.95451	2.95451	4.39856	1	0.227347	0.108415	0.00396444	0.901907	0.62192	0.639007	0.382088	#DIV/0!	0.355918	0.355918	0.355918	#DIV/0!	0.355918	#REF!	#REF!	#REF!	#REF!	#REF!	#REF!	#REF!	#REF!	#REF!	#REF!	#REF!	#REF!	#REF!	#REF!	#REF!	#REF!	#REF!	#REF!	#REF!	#REF!	#REF!	#REF!	#REF!	#REF!
Api-C-pen	Flavonoids	2.67175	23.8436	8.92433	1.07888	14.2523	13.2103	1.43384	2.07248	1.4454	0.542421	4.42446	8.15687	0.241949	9.11751e-06	0.00179728	0.524896	0.0407848	0.0465459	0.584401	0.0721233	0.311638	0.857933	0.531189	0.379222	#REF!	#REF!	#REF!	#REF!	#REF!	#REF!	#REF!	#REF!	#REF!	#REF!	#REF!	#REF!	#REF!	#REF!	#REF!	#REF!	#REF!	#REF!	#REF!	#REF!	#REF!	#REF!	#REF!	#REF!
Tri-O-glu-O-gua der	Flavonoids	0.906083	0.854756	0.943353	0.968362	0.875453	0.904056	700.888	726.5	1.03654	2.13004	1.76135	0.826907	0.324378	0.0276954	0.640529	0.636965	0.0658386	0.0900258	0.0240689	0.0240384	0.990567	0.12819	0.514255	0.380658	#REF!	#REF!	#REF!	#REF!	#REF!	#REF!	#REF!	#REF!	#REF!	#REF!	#REF!	#REF!	#REF!	#REF!	#REF!	#REF!	#REF!	#REF!	#REF!	#REF!	#REF!	#REF!	#REF!	#REF!
Api-C-pen isomer	Flavonoids	0.986569	14.3606	14.5561	0.947073	12.14	12.8185	2.2984	1.29318	0.562645	0.358811	3.88039	10.8146	0.431137	0.262603	0.179091	0.808016	0.175834	0.177886	0.277818	0.52841	0.511173	0.393612	0.819307	0.391455	#REF!	#REF!	#REF!	#REF!	#REF!	#REF!	#REF!	#REF!	#REF!	#REF!	#REF!	#REF!	#REF!	#REF!	#REF!	#REF!	#REF!	#REF!	#REF!	#REF!	#REF!	#REF!	#REF!	#REF!
Isoscoparin (Chrysoeriol 6-C-glucoside)	Flavonoids	1.0164	0.953295	0.937914	0.980856	1.17523	1.19817	1.31091	1.49915	1.1436	0.742297	0.866112	1.1668	0.923384	0.517839	0.565623	0.94721	0.43527	0.416939	0.0439567	0.00707972	0.227313	0.218403	0.205305	0.405341	#REF!	#REF!	#REF!	#REF!	#REF!	#REF!	#REF!	#REF!	#REF!	#REF!	#REF!	#REF!	#REF!	#REF!	#REF!	#REF!	#REF!	#REF!	#REF!	#REF!	#REF!	#REF!	#REF!	#REF!
Tri der V	Flavonoids	1.69269	0.649538	0.383731	1.15095	0.7467	0.64877	0.911713	0.762394	0.836222	1.00786	1.06146	1.05318	0.179289	0.115199	0.0473305	0.468368	0.722278	0.187453	0.336165	0.0833245	0.313143	0.858533	0.42769	0.410132	#REF!	#REF!	#REF!	#REF!	#REF!	#REF!	#REF!	#REF!	#REF!	#REF!	#REF!	#REF!	#REF!	#REF!	#REF!	#REF!	#REF!	#REF!	#REF!	#REF!	#REF!	#REF!	#REF!	#REF!
Tri-7O-glu	Flavonoids	1.40909	1.36185	0.966474	0.394401	0.398486	1.01036	0.407544	0.883268	2.16729	0.962939	2.06942	2.14906	0.262031	0.29272	0.520661	0.0212541	0.02624	0.940365	0.302613	0.841794	0.443836	0.0448511	0.461209	0.41755	#REF!	#REF!	#REF!	#REF!	#REF!	#REF!	#REF!	#REF!	#REF!	#REF!	#REF!	#REF!	#REF!	#REF!	#REF!	#REF!	#REF!	#REF!	#REF!	#REF!	#REF!	#REF!	#REF!	#REF!
Isoo-2''O-glu	Flavonoids	1.06354	0.660015	0.620583	0.960081	0.974815	1.01535	1.43615	1.19636	0.833031	0.811928	0.859193	1.05821	0.974654	0.00694633	0.111954	0.712378	0.821137	0.830005	0.0862919	0.269984	0.380888	0.117202	0.167788	0.425688	#REF!	#REF!	#REF!	#REF!	#REF!	#REF!	#REF!	#REF!	#REF!	#REF!	#REF!	#REF!	#REF!	#REF!	#REF!	#REF!	#REF!	#REF!	#REF!	#REF!	#REF!	#REF!	#REF!	#REF!
Swertisin	Flavonoids	1.11755	0.947353	0.847702	1.17048	1.10158	0.94114	0.22917	17.2125	75.1079	1.03082	4.76576	4.62327	0.419617	0.475211	0.237027	0.0199853	0.123028	0.230207	0.355918	0.00279305	6.23721e-06	0.681469	0.6333	0.441838	#REF!	#REF!	#REF!	#REF!	#REF!	#REF!	#REF!	#REF!	#REF!	#REF!	#REF!	#REF!	#REF!	#REF!	#REF!	#REF!	#REF!	#REF!	#REF!	#REF!	#REF!	#REF!	#REF!	#REF!
Syr-3O-glu	Flavonoids	0.958802	1.34067	1.39828	0.906534	1.38082	1.52318	0.97084	0.864926	0.890905	1.0624	0.986552	0.928608	0.896197	0.33372	0.254188	0.54829	0.0385413	0.21415	0.791138	0.20597	0.182058	0.449907	0.570733	0.518653	#REF!	#REF!	#REF!	#REF!	#REF!	#REF!	#REF!	#REF!	#REF!	#REF!	#REF!	#REF!	#REF!	#REF!	#REF!	#REF!	#REF!	#REF!	#REF!	#REF!	#REF!	#REF!	#REF!	#REF!
Api-6C-glu-8C-ara II	Flavonoids	0.362424	1.53962	4.24811	0.998289	0.311742	0.312277	3.89198	1.67206	0.429617	0.915428	1.8853	2.05947	0.19589	0.173851	1.84047e-05	0.979626	0.021261	0.0212313	0.0369155	0.776628	0.156041	0.0319674	0.643084	0.525613	#REF!	#REF!	#REF!	#REF!	#REF!	#REF!	#REF!	#REF!	#REF!	#REF!	#REF!	#REF!	#REF!	#REF!	#REF!	#REF!	#REF!	#REF!	#REF!	#REF!	#REF!	#REF!	#REF!	#REF!
Isov 2''O-6'''-fer-glu	Flavonoids	1.11425	0.890072	0.798811	1.26709	1.37667	1.08649	1.17404	1.19949	1.02167	1.11192	1.06434	0.957214	0.646266	0.253989	0.253839	0.00277054	0.00084702	0.210818	0.169224	0.0849477	0.695082	0.330992	0.555299	0.568423	#REF!	#REF!	#REF!	#REF!	#REF!	#REF!	#REF!	#REF!	#REF!	#REF!	#REF!	#REF!	#REF!	#REF!	#REF!	#REF!	#REF!	#REF!	#REF!	#REF!	#REF!	#REF!	#REF!	#REF!
Tri-4'O-thr-syr 7''O-glu	Flavonoids	1.0438	1.28554	1.2316	1.17978	1.13568	0.962613	0.799643	0.73522	0.919436	0.67793	0.785837	1.15917	0.97037	0.280138	0.381949	0.467402	0.89964	0.750737	0.221054	0.131521	0.770203	0.107777	0.197669	0.581181	#REF!	#REF!	#REF!	#REF!	#REF!	#REF!	#REF!	#REF!	#REF!	#REF!	#REF!	#REF!	#REF!	#REF!	#REF!	#REF!	#REF!	#REF!	#REF!	#REF!	#REF!	#REF!	#REF!	#REF!
Isoo-7O-glu	Flavonoids	1.07635	0.675549	0.62763	0.914502	0.922013	1.00821	1.56879	1.31188	0.836241	0.762877	0.798251	1.04637	0.965725	0.00737746	0.144598	0.536148	0.539098	0.902279	0.0898928	0.184215	0.493962	0.129627	0.155168	0.581452	#REF!	#REF!	#REF!	#REF!	#REF!	#REF!	#REF!	#REF!	#REF!	#REF!	#REF!	#REF!	#REF!	#REF!	#REF!	#REF!	#REF!	#REF!	#REF!	#REF!	#REF!	#REF!	#REF!	#REF!
Tri-O-hex der	Flavonoids	0.993899	0.860057	0.865336	1.02108	0.916243	0.897327	1.05384	0.893053	0.847429	1.01104	1.07505	1.06331	0.95093	0.425682	0.492132	0.956133	0.59156	0.608432	0.844251	0.517484	0.463928	0.98205	0.419548	0.592166	#REF!	#REF!	#REF!	#REF!	#REF!	#REF!	#REF!	#REF!	#REF!	#REF!	#REF!	#REF!	#REF!	#REF!	#REF!	#REF!	#REF!	#REF!	#REF!	#REF!	#REF!	#REF!	#REF!	#REF!
Tri der IV	Flavonoids	1	1	1	0.985066	0.816834	0.829218	0.932241	0.791899	0.849457	0.996277	1.03179	1.03564	#DIV/0!	#DIV/0!	#DIV/0!	0.992699	0.8657	0.872676	0.422898	0.0785678	0.293895	0.979849	0.702406	0.604519	#REF!	#REF!	#REF!	#REF!	#REF!	#REF!	#REF!	#REF!	#REF!	#REF!	#REF!	#REF!	#REF!	#REF!	#REF!	#REF!	#REF!	#REF!	#REF!	#REF!	#REF!	#REF!	#REF!	#REF!
Api-6C-glu-8C-ara	Flavonoids	0.871208	0.889231	1.02069	0.796145	0.807277	1.01398	1.07877	2.71632	2.51797	3.59627	2.80135	0.778959	0.213668	0.0509402	0.744723	0.371111	0.481926	0.798743	0.89109	0.0302052	0.0757403	0.0829966	0.246824	0.639186	#REF!	#REF!	#REF!	#REF!	#REF!	#REF!	#REF!	#REF!	#REF!	#REF!	#REF!	#REF!	#REF!	#REF!	#REF!	#REF!	#REF!	#REF!	#REF!	#REF!	#REF!	#REF!	#REF!	#REF!
Nar cha-C-pen-O-hex	Flavonoids	1.11459	0.994553	0.892304	1.03398	1.07491	1.03958	0.719353	0.758537	1.05447	1.0215	1.04894	1.02686	0.53338	0.910608	0.507904	0.537605	0.235328	0.326769	0.0912057	0.103436	0.776491	0.761307	0.459211	0.653651	#REF!	#REF!	#REF!	#REF!	#REF!	#REF!	#REF!	#REF!	#REF!	#REF!	#REF!	#REF!	#REF!	#REF!	#REF!	#REF!	#REF!	#REF!	#REF!	#REF!	#REF!	#REF!	#REF!	#REF!
Lut-7O-glu	Flavonoids	0.905575	0.662483	0.731561	0.853052	0.888366	1.0414	1.5172	1.27764	0.842103	0.81269	0.793865	0.976836	0.520889	0.00866688	0.124866	0.591131	0.715477	0.785036	0.0594055	0.137104	0.360792	0.146042	0.0994503	0.6928	#REF!	#REF!	#REF!	#REF!	#REF!	#REF!	#REF!	#REF!	#REF!	#REF!	#REF!	#REF!	#REF!	#REF!	#REF!	#REF!	#REF!	#REF!	#REF!	#REF!	#REF!	#REF!	#REF!	#REF!
Chr-6C-glu-8C-ara	Flavonoids	0.828739	0.622274	0.750868	1.14215	0.806922	0.706493	1.04881	0.807242	0.769674	0.894573	0.851352	0.951685	0.5102	0.0871222	0.540224	0.989149	0.611651	0.63582	0.696681	0.0906857	0.0381518	0.503496	0.321328	0.707327	#REF!	#REF!	#REF!	#REF!	#REF!	#REF!	#REF!	#REF!	#REF!	#REF!	#REF!	#REF!	#REF!	#REF!	#REF!	#REF!	#REF!	#REF!	#REF!	#REF!	#REF!	#REF!	#REF!	#REF!
Chr-C-hex-C-pen	Flavonoids	1.00067	0.860237	0.859661	1.03697	0.991284	0.955946	1.14888	0.796162	0.692991	0.919336	0.902779	0.98199	0.960619	0.11073	0.158947	0.7029	0.96108	0.621679	0.296418	0.0534411	0.0192587	0.298123	0.211549	0.716943	#REF!	#REF!	#REF!	#REF!	#REF!	#REF!	#REF!	#REF!	#REF!	#REF!	#REF!	#REF!	#REF!	#REF!	#REF!	#REF!	#REF!	#REF!	#REF!	#REF!	#REF!	#REF!	#REF!	#REF!
Tri-O-gua-O-glu der	Flavonoids	0.890421	0.678926	0.762478	0.940101	0.943011	1.0031	0.875652	0.751953	0.858735	0.976797	0.966589	0.989549	0.624104	0.0790293	0.168048	0.476581	0.133408	0.883993	0.317252	0.00925385	0.461733	0.694002	0.665068	0.817903	#REF!	#REF!	#REF!	#REF!	#REF!	#REF!	#REF!	#REF!	#REF!	#REF!	#REF!	#REF!	#REF!	#REF!	#REF!	#REF!	#REF!	#REF!	#REF!	#REF!	#REF!	#REF!	#REF!	#REF!
Isoo-C-hex-C-hex II	Flavonoids	1.1604	0.679805	0.585838	0.783418	0.857719	1.09484	1.66557	1.82501	1.09573	0.904879	0.889737	0.983267	0.51486	0.0174977	0.0200667	0.529718	0.709617	0.775796	0.0210932	0.0081565	0.588381	0.480568	0.394211	0.871526	#REF!	#REF!	#REF!	#REF!	#REF!	#REF!	#REF!	#REF!	#REF!	#REF!	#REF!	#REF!	#REF!	#REF!	#REF!	#REF!	#REF!	#REF!	#REF!	#REF!	#REF!	#REF!	#REF!	#REF!
Lut-6C-2''O-glu-ara II	Flavonoids	0.898753	5.64323	6.27896	0.95903	1.0317	1.07578	0.409118	2.10328	5.14101	3.13491	3.04217	0.970418	0.348228	0.0705322	0.0559479	0.778652	0.718014	0.391923	0.374263	0.226733	0.0286566	0.204891	0.270156	0.92936	#REF!	#REF!	#REF!	#REF!	#REF!	#REF!	#REF!	#REF!	#REF!	#REF!	#REF!	#REF!	#REF!	#REF!	#REF!	#REF!	#REF!	#REF!	#REF!	#REF!	#REF!	#REF!	#REF!	#REF!
Tri-C-glu I	Flavonoids	1.08571	0.995746	0.917142	0.838776	1.04124	1.24138	1.06058	1.67369	1.5781	0.712936	0.692922	0.971927	0.34682	0.91868	0.331987	0.420316	0.188335	0.376967	0.995445	0.147606	0.17646	0.499005	0.466963	0.950415	#REF!	#REF!	#REF!	#REF!	#REF!	#REF!	#REF!	#REF!	#REF!	#REF!	#REF!	#REF!	#REF!	#REF!	#REF!	#REF!	#REF!	#REF!	#REF!	#REF!	#REF!	#REF!	#REF!	#REF!
Tri-7O-neo	Flavonoids	1.67986	1.16171	0.69155	0.87759	1.35883	1.54836	2.37829	2.28267	0.959794	1.30128	1.33972	1.02954	0.0760075	0.0487538	0.198276	0.791418	0.427964	0.272736	0.19242	0.216361	0.947652	0.582414	0.546692	0.95818	#REF!	#REF!	#REF!	#REF!	#REF!	#REF!	#REF!	#REF!	#REF!	#REF!	#REF!	#REF!	#REF!	#REF!	#REF!	#REF!	#REF!	#REF!	#REF!	#REF!	#REF!	#REF!	#REF!	#REF!
Tricin	Flavonoids	0.871337	1.34249	1.54073	1.00921	1.01033	1.00111	0.82341	0.667381	0.810509	0.79898	0.803009	1.00504	0.331877	0.00812415	0.0169565	0.864948	0.850736	0.79933	0.0403924	0.012385	0.111222	0.00176279	0.0094084	0.969955	#REF!	#REF!	#REF!	#REF!	#REF!	#REF!	#REF!	#REF!	#REF!	#REF!	#REF!	#REF!	#REF!	#REF!	#REF!	#REF!	#REF!	#REF!	#REF!	#REF!	#REF!	#REF!	#REF!	#REF!
Tri der I	Flavonoids	1.00527	0.880498	0.875882	0.937967	0.933797	0.995555	1.43168	1.77087	1.23692	1.01683	0.972753	0.956656	0.910381	0.724841	0.860701	0.919839	0.886654	0.96184	0.844312	0.546236	0.712212	0.487732	0.46836	0.986032	#REF!	#REF!	#REF!	#REF!	#REF!	#REF!	#REF!	#REF!	#REF!	#REF!	#REF!	#REF!	#REF!	#REF!	#REF!	#REF!	#REF!	#REF!	#REF!	#REF!	#REF!	#REF!	#REF!	#REF!
Isoo-7,2''O-glu	Flavonoids	1.06291	1	0.940812	1.07583	1.24698	1.15909	1.51648	1.13403	0.747807	1	1	1	0.355918	#DIV/0!	0.355918	0.616639	0.34188	0.371436	0.138286	0.287453	0.328939	#DIV/0!	#DIV/0!	#DIV/0!	#REF!	#REF!	#REF!	#REF!	#REF!	#REF!	#REF!	#REF!	#REF!	#REF!	#REF!	#REF!	#REF!	#REF!	#REF!	#REF!	#REF!	#REF!	#REF!	#REF!	#REF!	#REF!	#REF!	#REF!
Tri der II	Flavonoids	0.876339	0.799706	0.912553	0.953267	0.834687	0.875607	1	1	1	1	1	1	0.153144	0.00314551	0.314586	0.428134	0.0166222	0.026021	#DIV/0!	#DIV/0!	#DIV/0!	#DIV/0!	#DIV/0!	#DIV/0!	#REF!	#REF!	#REF!	#REF!	#REF!	#REF!	#REF!	#REF!	#REF!	#REF!	#REF!	#REF!	#REF!	#REF!	#REF!	#REF!	#REF!	#REF!	#REF!	#REF!	#REF!	#REF!	#REF!	#REF!
Api-6C-glu-8C-ara IV	Flavonoids	0.920869	0.915364	0.994023	1.04819	1.1281	1.07624	1	1	1	1	1	1	0.474673	0.0447403	0.851449	0.680639	0.375336	0.428496	#DIV/0!	#DIV/0!	#DIV/0!	#DIV/0!	#DIV/0!	#DIV/0!	#REF!	#REF!	#REF!	#REF!	#REF!	#REF!	#REF!	#REF!	#REF!	#REF!	#REF!	#REF!	#REF!	#REF!	#REF!	#REF!	#REF!	#REF!	#REF!	#REF!	#REF!	#REF!	#REF!	#REF!
Sal-2C-glu	Hydroxycinnamate derivants	1.02114	1.65469	1.62044	1.75981	1.43911	0.817765	3.63484	4.02186	1.10647	3.06873	1.87951	0.612473	0.791993	0.0483697	0.0421596	0.00799312	0.237134	0.345513	2.07388e-06	2.0747e-06	0.270927	4.25957e-05	0.0159929	0.0145091	#REF!	#REF!	#REF!	#REF!	#REF!	#REF!	#REF!	#REF!	#REF!	#REF!	#REF!	#REF!	#REF!	#REF!	#REF!	#REF!	#REF!	#REF!	#REF!	#REF!	#REF!	#REF!	#REF!	#REF!
3O-Fer-qui	Hydroxycinnamate derivants	1.94167	1.64195	0.84564	0.914867	1.6338	1.78584	1.33743	13.6393	10.1981	0.520071	0.925775	1.78009	0.0015024	0.0677064	0.370429	0.605075	0.0611073	0.0255834	0.0698547	1.99062e-07	1.22821e-06	0.00155596	0.542314	0.0199849	#REF!	#REF!	#REF!	#REF!	#REF!	#REF!	#REF!	#REF!	#REF!	#REF!	#REF!	#REF!	#REF!	#REF!	#REF!	#REF!	#REF!	#REF!	#REF!	#REF!	#REF!	#REF!	#REF!	#REF!
1O-Fer-glu I	Hydroxycinnamate derivants	0.86063	0.445805	0.517999	2.1262	2.54263	1.19586	1.42509	5.67831	3.98453	0.683711	1.62076	2.37053	0.417984	0.0674152	0.418941	0.12285	0.0745056	0.329965	0.839714	0.0877701	0.160729	0.0159893	0.138904	0.0149402	#REF!	#REF!	#REF!	#REF!	#REF!	#REF!	#REF!	#REF!	#REF!	#REF!	#REF!	#REF!	#REF!	#REF!	#REF!	#REF!	#REF!	#REF!	#REF!	#REF!	#REF!	#REF!	#REF!	#REF!
1O-Fer-glu II	Hydroxycinnamate derivants	0.768618	0.434262	0.56499	1.56799	1.87175	1.19373	1.18973	4.7543	3.99612	0.534805	1.61992	3.029	0.329467	0.103905	0.510724	0.285226	0.166282	0.333163	0.794978	0.125885	0.160255	0.122828	0.141802	0.0486324	#REF!	#REF!	#REF!	#REF!	#REF!	#REF!	#REF!	#REF!	#REF!	#REF!	#REF!	#REF!	#REF!	#REF!	#REF!	#REF!	#REF!	#REF!	#REF!	#REF!	#REF!	#REF!	#REF!	#REF!
1O-Fer-glu	Hydroxycinnamate derivants	0.601028	0.447087	0.743871	2.12739	2.54511	1.19635	1.19529	4.76398	3.98562	0.535017	1.62136	3.03048	0.151167	0.067062	0.995778	0.122595	0.0748469	0.327476	0.807385	0.124732	0.160665	0.123036	0.138672	0.0482721	#REF!	#REF!	#REF!	#REF!	#REF!	#REF!	#REF!	#REF!	#REF!	#REF!	#REF!	#REF!	#REF!	#REF!	#REF!	#REF!	#REF!	#REF!	#REF!	#REF!	#REF!	#REF!	#REF!	#REF!
Zinolol	Hydroxycinnamate derivants	0.824152	0.453634	0.550426	1.52585	1.46096	0.957474	1.17687	1.18642	1.00811	1.19968	1.38935	1.1581	0.404633	3.60149e-05	0.87443	0.000284494	0.000869888	0.481046	0.116843	0.0954727	0.914328	0.000281434	0.00625191	0.124108	#REF!	#REF!	#REF!	#REF!	#REF!	#REF!	#REF!	#REF!	#REF!	#REF!	#REF!	#REF!	#REF!	#REF!	#REF!	#REF!	#REF!	#REF!	#REF!	#REF!	#REF!	#REF!	#REF!	#REF!
Sinapate	Hydroxycinnamate derivants	1.07615	0.765207	0.711059	0.789777	1.21104	1.5334	1.23786	0.961374	0.776644	0.451016	0.847365	1.87879	0.615543	0.161695	0.057333	0.396613	0.547505	0.216109	0.182244	0.66163	0.33334	0.0191324	0.348626	0.18844	#REF!	#REF!	#REF!	#REF!	#REF!	#REF!	#REF!	#REF!	#REF!	#REF!	#REF!	#REF!	#REF!	#REF!	#REF!	#REF!	#REF!	#REF!	#REF!	#REF!	#REF!	#REF!	#REF!	#REF!
4-Coumarate	Hydroxycinnamate derivants	0.908645	0.87229	0.95999	0.809493	0.630299	0.778634	1.36722	1.71431	1.25387	0.574679	0.517569	0.900623	0.385733	0.16639	0.844392	0.103207	0.00545407	0.0224794	0.0432975	0.00882433	0.142473	0.000484837	0.000314863	0.268318	#REF!	#REF!	#REF!	#REF!	#REF!	#REF!	#REF!	#REF!	#REF!	#REF!	#REF!	#REF!	#REF!	#REF!	#REF!	#REF!	#REF!	#REF!	#REF!	#REF!	#REF!	#REF!	#REF!	#REF!
Ferulate	Hydroxycinnamate derivants	1.01733	1.30288	1.28069	0.868351	0.807747	0.930208	1.12659	2.47582	2.19763	0.450245	0.567263	1.2599	0.995876	0.368058	0.416518	0.14153	0.0468304	0.124392	0.778243	0.000680292	0.0893337	0.0236069	0.000931515	0.320533	#REF!	#REF!	#REF!	#REF!	#REF!	#REF!	#REF!	#REF!	#REF!	#REF!	#REF!	#REF!	#REF!	#REF!	#REF!	#REF!	#REF!	#REF!	#REF!	#REF!	#REF!	#REF!	#REF!	#REF!
1O-Sin-glu	Hydroxycinnamate derivants	1.33367	1.00654	0.754715	1.04455	1.08191	1.03577	1.5717	2.35586	1.49892	0.852958	0.886634	1.03948	0.0510224	0.967524	0.0645008	0.519372	0.306588	0.248328	3.77189e-06	2.0812e-05	0.00129702	0.0610373	0.109989	0.4241	#REF!	#REF!	#REF!	#REF!	#REF!	#REF!	#REF!	#REF!	#REF!	#REF!	#REF!	#REF!	#REF!	#REF!	#REF!	#REF!	#REF!	#REF!	#REF!	#REF!	#REF!	#REF!	#REF!	#REF!
Fer-Put I	Hydroxycinnamate derivants	1.11773	0.664611	0.59461	0.376275	0.0971734	0.258251	0.723705	0.944241	1.30473	0.760359	0.636578	0.837208	0.916831	0.690775	0.620251	0.0505581	0.0021655	0.00682564	0.455688	0.892404	0.535348	0.639353	0.380941	0.599989	#REF!	#REF!	#REF!	#REF!	#REF!	#REF!	#REF!	#REF!	#REF!	#REF!	#REF!	#REF!	#REF!	#REF!	#REF!	#REF!	#REF!	#REF!	#REF!	#REF!	#REF!	#REF!	#REF!	#REF!
Sal-2O-glu	Hydroxycinnamate derivants	1.02273	0.731678	0.71542	1.04266	0.857364	0.822282	1.11024	0.960627	0.865241	1.06744	1.06055	0.993545	0.990184	0.00411638	0.0737846	0.519901	0.10049	0.000441251	0.531778	0.916835	0.31878	0.260564	0.283016	0.899307	#REF!	#REF!	#REF!	#REF!	#REF!	#REF!	#REF!	#REF!	#REF!	#REF!	#REF!	#REF!	#REF!	#REF!	#REF!	#REF!	#REF!	#REF!	#REF!	#REF!	#REF!	#REF!	#REF!	#REF!
1-LysoPE(18:2)	Lipids	1.12468	0.793967	0.705951	0.544235	0.230341	0.423239	0.608889	0.642573	1.05532	0.877293	0.282544	0.322063	0.904635	0.118292	0.345686	0.182407	0.0108569	0.0455562	0.015197	0.020455	0.748128	0.593959	0.000407268	5.06133e-06	#REF!	#REF!	#REF!	#REF!	#REF!	#REF!	#REF!	#REF!	#REF!	#REF!	#REF!	#REF!	#REF!	#REF!	#REF!	#REF!	#REF!	#REF!	#REF!	#REF!	#REF!	#REF!	#REF!	#REF!
2-LysoPC(18:3)	Lipids	3.36997	1.76101	0.52256	0.736323	0.321797	0.437033	1.26155	1.01245	0.802544	1.58827	0.654213	0.411903	0.0124684	0.0128469	0.14007	0.753959	0.0684922	0.0441752	0.434963	0.882914	0.461402	0.000504493	0.00265668	0.000153418	#REF!	#REF!	#REF!	#REF!	#REF!	#REF!	#REF!	#REF!	#REF!	#REF!	#REF!	#REF!	#REF!	#REF!	#REF!	#REF!	#REF!	#REF!	#REF!	#REF!	#REF!	#REF!	#REF!	#REF!
2-LysoPE(18:2)	Lipids	1.26919	1.15257	0.908114	0.639123	0.352163	0.55101	0.675957	0.827079	1.22357	0.929137	0.462565	0.497844	0.308829	0.224885	0.755034	0.288408	0.0200852	0.0630453	0.0092826	0.0140763	0.0757422	0.580083	0.000748823	8.112e-05	#REF!	#REF!	#REF!	#REF!	#REF!	#REF!	#REF!	#REF!	#REF!	#REF!	#REF!	#REF!	#REF!	#REF!	#REF!	#REF!	#REF!	#REF!	#REF!	#REF!	#REF!	#REF!	#REF!	#REF!
1-LysoPE(18:3)	Lipids	1.73684	1.29332	0.744641	0.687834	0.368576	0.53585	1.00914	1.14619	1.13582	1.15486	0.634997	0.549847	0.113272	0.0447309	0.415273	0.429908	0.0273298	0.0365796	0.930142	0.267946	0.2517	0.0107728	0.000960976	0.000106804	#REF!	#REF!	#REF!	#REF!	#REF!	#REF!	#REF!	#REF!	#REF!	#REF!	#REF!	#REF!	#REF!	#REF!	#REF!	#REF!	#REF!	#REF!	#REF!	#REF!	#REF!	#REF!	#REF!	#REF!
2-LysoPC(18:1)	Lipids	2.80383	1.64146	0.585437	0.51633	0.215161	0.416711	1.38274	1.10386	0.798317	1.74335	1	0.573609	0.0171201	0.0401153	0.163393	0.281015	0.0142782	0.0198785	0.221081	0.717353	0.410641	0.00351191	#DIV/0!	0.00351191	#REF!	#REF!	#REF!	#REF!	#REF!	#REF!	#REF!	#REF!	#REF!	#REF!	#REF!	#REF!	#REF!	#REF!	#REF!	#REF!	#REF!	#REF!	#REF!	#REF!	#REF!	#REF!	#REF!	#REF!
1-LysoPC(18:2)	Lipids	1.9216	1.0984	0.571609	0.443629	0.104226	0.23494	1.25072	1	0.799541	1.39153	0.825827	0.593467	0.135387	0.816536	0.215851	0.210347	0.00224159	0.0103658	0.355918	#DIV/0!	0.355918	0.185834	0.355918	0.0242842	#REF!	#REF!	#REF!	#REF!	#REF!	#REF!	#REF!	#REF!	#REF!	#REF!	#REF!	#REF!	#REF!	#REF!	#REF!	#REF!	#REF!	#REF!	#REF!	#REF!	#REF!	#REF!	#REF!	#REF!
2-LysoPC(18:2)	Lipids	0.786373	0.925693	1.17717	0.472414	0.239467	0.506901	0.552297	0.718682	1.30126	0.76885	0.460805	0.599344	0.133301	0.592215	0.422383	0.0847954	0.00604652	0.0677547	0.00687342	0.0841466	0.17865	0.184233	0.0116835	0.016301	#REF!	#REF!	#REF!	#REF!	#REF!	#REF!	#REF!	#REF!	#REF!	#REF!	#REF!	#REF!	#REF!	#REF!	#REF!	#REF!	#REF!	#REF!	#REF!	#REF!	#REF!	#REF!	#REF!	#REF!
2-LysoPE(16:0)	Lipids	0.754658	0.833968	1.10509	0.810814	0.654744	0.807514	0.677297	0.84717	1.25081	0.725906	0.532329	0.733331	0.134413	0.184579	0.590453	0.00677511	0.000493987	0.0286738	0.0200462	0.29871	0.249734	0.0424424	0.00225032	0.0050302	#REF!	#REF!	#REF!	#REF!	#REF!	#REF!	#REF!	#REF!	#REF!	#REF!	#REF!	#REF!	#REF!	#REF!	#REF!	#REF!	#REF!	#REF!	#REF!	#REF!	#REF!	#REF!	#REF!	#REF!
2-LysoPC(16:0)	Lipids	1.03554	0.938884	0.906665	0.755246	0.597609	0.791277	0.616642	0.97496	1.58108	0.78318	0.596236	0.761302	0.682765	0.963307	0.343042	0.524001	0.226012	0.50075	0.401916	0.689588	0.0671605	0.715294	0.266679	0.00748451	#REF!	#REF!	#REF!	#REF!	#REF!	#REF!	#REF!	#REF!	#REF!	#REF!	#REF!	#REF!	#REF!	#REF!	#REF!	#REF!	#REF!	#REF!	#REF!	#REF!	#REF!	#REF!	#REF!	#REF!
1-LysoPC(18:1)	Lipids	0.646221	0.646221	1	1	1	1	0.492307	1.10431	2.24313	0.38168	0.680324	1.78245	0.355918	0.355918	#DIV/0!	#DIV/0!	#DIV/0!	#DIV/0!	0.139206	0.908223	0.143397	0.000774378	0.0993501	0.00348113	#REF!	#REF!	#REF!	#REF!	#REF!	#REF!	#REF!	#REF!	#REF!	#REF!	#REF!	#REF!	#REF!	#REF!	#REF!	#REF!	#REF!	#REF!	#REF!	#REF!	#REF!	#REF!	#REF!	#REF!
9-HOTrE	Lipids	1.5519	7.72826	4.97986	0.724071	2.21309	3.05646	1.01696	0.868468	0.853982	0.43592	1.37858	3.16245	0.136099	7.21076e-05	9.6741e-05	0.150777	0.0130452	0.00625026	0.759567	0.489725	0.167595	0.0311326	0.805272	0.0918492	#REF!	#REF!	#REF!	#REF!	#REF!	#REF!	#REF!	#REF!	#REF!	#REF!	#REF!	#REF!	#REF!	#REF!	#REF!	#REF!	#REF!	#REF!	#REF!	#REF!	#REF!	#REF!	#REF!	#REF!
Glycerol	Lipids	1.22843	1.93984	1.57912	0.688594	0.492114	0.714666	0.734952	0.841737	1.14529	0.965806	0.750224	0.776786	0.215999	0.0210179	0.111336	0.187842	0.00292443	0.456265	0.0497229	0.273863	0.281406	0.690724	0.00263369	0.142505	#REF!	#REF!	#REF!	#REF!	#REF!	#REF!	#REF!	#REF!	#REF!	#REF!	#REF!	#REF!	#REF!	#REF!	#REF!	#REF!	#REF!	#REF!	#REF!	#REF!	#REF!	#REF!	#REF!	#REF!
GPC	Lipids	0.569991	0.203592	0.357184	0.72704	0.876544	1.20564	0.813555	0.757773	0.931434	0.685184	0.455939	0.665425	0.0562506	0.0145787	0.0679526	3.14097e-05	0.219948	0.156701	0.442412	0.261678	0.935346	0.0178197	0.0230531	0.145801	#REF!	#REF!	#REF!	#REF!	#REF!	#REF!	#REF!	#REF!	#REF!	#REF!	#REF!	#REF!	#REF!	#REF!	#REF!	#REF!	#REF!	#REF!	#REF!	#REF!	#REF!	#REF!	#REF!	#REF!
Punicate	Lipids	2.52254	5.11626	2.02822	0.954586	2.11791	2.21867	0.739055	1.90437	2.57677	1.33236	2.90368	2.17935	0.0538382	0.000183338	0.0395932	0.642853	0.0060154	0.00402047	0.604373	0.176578	0.050267	0.355918	0.0461177	0.150661	#REF!	#REF!	#REF!	#REF!	#REF!	#REF!	#REF!	#REF!	#REF!	#REF!	#REF!	#REF!	#REF!	#REF!	#REF!	#REF!	#REF!	#REF!	#REF!	#REF!	#REF!	#REF!	#REF!	#REF!
9,13-DHOME	Lipids	1.71945	3.1965	1.85902	0.869473	1.11273	1.27978	0.868449	1.10585	1.27337	0.8635	1.44138	1.66923	0.00152287	2.13911e-06	0.000723475	0.316395	0.197234	0.133742	0.0861879	0.175463	0.00899744	0.21826	0.343491	0.162135	#REF!	#REF!	#REF!	#REF!	#REF!	#REF!	#REF!	#REF!	#REF!	#REF!	#REF!	#REF!	#REF!	#REF!	#REF!	#REF!	#REF!	#REF!	#REF!	#REF!	#REF!	#REF!	#REF!	#REF!
Linolenate	Lipids	3.26525	12.8739	3.9427	1.69256	5.96513	3.52432	1.28571	1.35866	1.05675	0.937682	1.81529	1.93594	0.058433	5.06567e-08	0.00746895	0.0759606	0.000203985	0.00109474	0.189772	0.0476798	0.652202	0.953516	0.25937	0.210264	#REF!	#REF!	#REF!	#REF!	#REF!	#REF!	#REF!	#REF!	#REF!	#REF!	#REF!	#REF!	#REF!	#REF!	#REF!	#REF!	#REF!	#REF!	#REF!	#REF!	#REF!	#REF!	#REF!	#REF!
2-PG	Lipids	0.37448	0.210716	0.56269	0.185165	0.237539	1.28285	0.329475	0.0815733	0.247585	0.542626	0.169299	0.311999	0.352899	0.133979	0.355918	0.138581	0.221323	0.355918	0.194088	0.0270494	0.355918	0.433624	0.0764475	0.333181	#REF!	#REF!	#REF!	#REF!	#REF!	#REF!	#REF!	#REF!	#REF!	#REF!	#REF!	#REF!	#REF!	#REF!	#REF!	#REF!	#REF!	#REF!	#REF!	#REF!	#REF!	#REF!	#REF!	#REF!
Palmitate	Lipids	1.34804	2.89037	2.14413	0.954242	1.21838	1.2768	1.01063	1.00676	0.996163	0.955334	1.04662	1.09555	0.11767	7.53913e-07	0.00175815	0.613907	0.0702938	0.121557	0.870652	0.871627	0.978624	0.734718	0.65576	0.339928	#REF!	#REF!	#REF!	#REF!	#REF!	#REF!	#REF!	#REF!	#REF!	#REF!	#REF!	#REF!	#REF!	#REF!	#REF!	#REF!	#REF!	#REF!	#REF!	#REF!	#REF!	#REF!	#REF!	#REF!
1O-Pal-hex	Lipids	0.974251	0.867688	0.890621	0.948429	0.900402	0.949362	1.04259	0.998274	0.957493	1.03132	1.10537	1.0718	0.553163	0.0153079	0.0957116	0.358203	0.189565	0.483994	0.675341	0.930507	0.67953	0.461281	0.207743	0.364334	#REF!	#REF!	#REF!	#REF!	#REF!	#REF!	#REF!	#REF!	#REF!	#REF!	#REF!	#REF!	#REF!	#REF!	#REF!	#REF!	#REF!	#REF!	#REF!	#REF!	#REF!	#REF!	#REF!	#REF!
1-LysoPC(16:0)	Lipids	0.868372	1.06112	1.22197	0.799994	0.869837	1.08731	0.837582	1.0764	1.28513	0.703441	0.775725	1.10276	0.20532	0.638803	0.109347	0.0110143	0.208455	0.576743	0.139643	0.645964	0.113733	0.0352629	0.119221	0.367747	#REF!	#REF!	#REF!	#REF!	#REF!	#REF!	#REF!	#REF!	#REF!	#REF!	#REF!	#REF!	#REF!	#REF!	#REF!	#REF!	#REF!	#REF!	#REF!	#REF!	#REF!	#REF!	#REF!	#REF!
1-LysoPE(16:0)	Lipids	0.782864	1.04926	1.34029	0.817218	0.899866	1.10113	0.72222	1.02778	1.42309	0.667915	0.631094	0.944872	0.193912	0.802714	0.193743	0.0440108	0.180931	0.391269	0.00773709	0.911394	0.0356495	0.0258832	0.0234037	0.508085	#REF!	#REF!	#REF!	#REF!	#REF!	#REF!	#REF!	#REF!	#REF!	#REF!	#REF!	#REF!	#REF!	#REF!	#REF!	#REF!	#REF!	#REF!	#REF!	#REF!	#REF!	#REF!	#REF!	#REF!
Octadecanoate	Lipids	1.00888	1.09275	1.08313	0.864739	0.993349	1.14873	0.458552	0.478956	1.0445	0.813804	0.868981	1.0678	0.872648	0.967161	0.920412	0.356844	0.874636	0.372988	0.334773	0.380741	0.774083	0.427445	0.613886	0.76024	#REF!	#REF!	#REF!	#REF!	#REF!	#REF!	#REF!	#REF!	#REF!	#REF!	#REF!	#REF!	#REF!	#REF!	#REF!	#REF!	#REF!	#REF!	#REF!	#REF!	#REF!	#REF!	#REF!	#REF!
9-HOTrE isomer	Lipids	4.94946	15.1842	3.06785	0.611765	1.73185	2.83091	0.435375	1.17366	2.69575	0.489008	0.534219	1.09245	0.00153435	3.07238e-05	0.000625196	0.0816816	0.10802	0.00575288	0.0190903	0.787794	0.0266625	0.0284736	0.140639	0.825732	#REF!	#REF!	#REF!	#REF!	#REF!	#REF!	#REF!	#REF!	#REF!	#REF!	#REF!	#REF!	#REF!	#REF!	#REF!	#REF!	#REF!	#REF!	#REF!	#REF!	#REF!	#REF!	#REF!	#REF!
Linoleate	Lipids	1.85003	6.55255	3.54186	1.21551	1.6106	1.32505	0.867662	0.895485	1.03207	1.39341	1.41662	1.01665	0.0235162	4.48273e-08	0.000471304	0.840728	0.0409342	0.232668	0.098435	0.128605	0.596553	0.605002	0.527647	0.92784	#REF!	#REF!	#REF!	#REF!	#REF!	#REF!	#REF!	#REF!	#REF!	#REF!	#REF!	#REF!	#REF!	#REF!	#REF!	#REF!	#REF!	#REF!	#REF!	#REF!	#REF!	#REF!	#REF!	#REF!
Oleate	Lipids	1.2261	3.55408	2.89868	1.1211	0.969341	0.864632	1.12193	1.11494	0.993768	1.81842	1.8046	0.992398	0.359501	0.000266129	0.00281013	0.850245	0.95802	0.863176	0.191702	0.45405	0.892566	0.182917	0.141618	0.936578	#REF!	#REF!	#REF!	#REF!	#REF!	#REF!	#REF!	#REF!	#REF!	#REF!	#REF!	#REF!	#REF!	#REF!	#REF!	#REF!	#REF!	#REF!	#REF!	#REF!	#REF!	#REF!	#REF!	#REF!
Adenosine	Nucleotides	1.17587	0.770088	0.654908	0.729685	0.531616	0.728555	0.805206	0.830255	1.03111	1.11681	0.625738	0.560289	0.303959	0.250021	0.0377818	0.0445213	0.00903402	0.0582254	0.371639	0.437938	0.988201	0.346971	0.0132621	0.0021449	#REF!	#REF!	#REF!	#REF!	#REF!	#REF!	#REF!	#REF!	#REF!	#REF!	#REF!	#REF!	#REF!	#REF!	#REF!	#REF!	#REF!	#REF!	#REF!	#REF!	#REF!	#REF!	#REF!	#REF!
MTA	Nucleotides	0.654895	0.531773	0.811997	1.04748	0.606254	0.578775	0.972292	1.03572	1.06523	1.0353	0.602657	0.582109	1.41928e-05	7.4703e-05	0.0204411	0.41749	0.00332916	0.00312386	0.593032	0.481562	0.197353	0.398819	0.000232073	0.000189654	#REF!	#REF!	#REF!	#REF!	#REF!	#REF!	#REF!	#REF!	#REF!	#REF!	#REF!	#REF!	#REF!	#REF!	#REF!	#REF!	#REF!	#REF!	#REF!	#REF!	#REF!	#REF!	#REF!	#REF!
Guanosine	Nucleotides	1.37001	0.87431	0.638179	1.03003	0.699379	0.678989	0.924218	0.388618	0.420483	0.990289	0.630045	0.636223	0.477543	0.381349	0.280112	0.918851	0.07166	0.0920802	0.179507	2.6435e-08	1.64088e-06	0.818843	0.0347229	0.0442499	#REF!	#REF!	#REF!	#REF!	#REF!	#REF!	#REF!	#REF!	#REF!	#REF!	#REF!	#REF!	#REF!	#REF!	#REF!	#REF!	#REF!	#REF!	#REF!	#REF!	#REF!	#REF!	#REF!	#REF!
Inosine	Nucleotides	1.64195	1.54395	0.940316	1.24081	2.33618	1.88278	1.56027	2.65362	1.70074	1.02661	1.56869	1.52803	0.00173126	0.0259286	0.524744	0.0126219	3.69311e-05	0.000189555	7.15216e-05	5.42179e-07	2.91834e-06	0.380126	0.000504975	0.000743129	#REF!	#REF!	#REF!	#REF!	#REF!	#REF!	#REF!	#REF!	#REF!	#REF!	#REF!	#REF!	#REF!	#REF!	#REF!	#REF!	#REF!	#REF!	#REF!	#REF!	#REF!	#REF!	#REF!	#REF!
Uracil	Nucleotides	0.552244	0.766999	1.38888	0.361591	1.03013	2.84889	1.31887	0.960826	0.728525	0.274986	0.603972	2.19638	0.0435329	0.3265	0.0318001	0.00542423	0.921457	0.0202113	0.295777	0.909031	0.239498	0.00198975	0.174582	0.0184158	#REF!	#REF!	#REF!	#REF!	#REF!	#REF!	#REF!	#REF!	#REF!	#REF!	#REF!	#REF!	#REF!	#REF!	#REF!	#REF!	#REF!	#REF!	#REF!	#REF!	#REF!	#REF!	#REF!	#REF!
Adenine	Nucleotides	0.679446	0.710522	1.04574	0.701745	0.810925	1.15558	0.774447	0.809796	1.04565	0.441653	0.548087	1.24099	0.0389036	0.0193087	0.739866	0.0351784	0.28675	0.748312	0.313589	0.412062	0.895903	0.00152006	0.00735973	0.264165	#REF!	#REF!	#REF!	#REF!	#REF!	#REF!	#REF!	#REF!	#REF!	#REF!	#REF!	#REF!	#REF!	#REF!	#REF!	#REF!	#REF!	#REF!	#REF!	#REF!	#REF!	#REF!	#REF!	#REF!
SAdo	Nucleotides	1.45845	1.66082	1.13875	0.863321	8.08076	9.36009	2.10336	2.63038	1.25056	0.944055	1.61378	1.70942	0.000514736	0.022334	0.55077	0.355918	1.49322e-05	1.03367e-06	0.129446	0.0958546	0.728787	0.889841	0.362153	0.342269	#REF!	#REF!	#REF!	#REF!	#REF!	#REF!	#REF!	#REF!	#REF!	#REF!	#REF!	#REF!	#REF!	#REF!	#REF!	#REF!	#REF!	#REF!	#REF!	#REF!	#REF!	#REF!	#REF!	#REF!
Uridine	Nucleotides	1.99847	2.59627	1.29913	0.526245	0.798926	1.51816	0.885153	0.972346	1.09851	0.583581	0.626219	1.07306	0.00366499	1.15185e-05	0.0950745	0.0717281	0.567774	0.0588657	0.615971	0.862144	0.765069	0.00219979	0.0516233	0.902133	#REF!	#REF!	#REF!	#REF!	#REF!	#REF!	#REF!	#REF!	#REF!	#REF!	#REF!	#REF!	#REF!	#REF!	#REF!	#REF!	#REF!	#REF!	#REF!	#REF!	#REF!	#REF!	#REF!	#REF!
2-coumarate	Organic acids	0.639827	0.652971	1.02054	1.44581	1.05896	0.732436	1.88137	2.03675	1.08259	6.92771	4.6838	0.676096	0.00871038	0.0904044	0.791491	0.077409	0.462651	0.103504	0.0979374	0.0743367	0.691914	1.26765e-07	2.26881e-05	0.030943	#REF!	#REF!	#REF!	#REF!	#REF!	#REF!	#REF!	#REF!	#REF!	#REF!	#REF!	#REF!	#REF!	#REF!	#REF!	#REF!	#REF!	#REF!	#REF!	#REF!	#REF!	#REF!	#REF!	#REF!
Threonate	Organic acids	0.675747	0.507774	0.751426	0.944664	0.579174	0.6131	0.789737	0.783695	0.992349	0.740859	0.50274	0.678591	0.00216254	0.00432994	0.0827839	0.37914	0.00582404	0.00841787	0.0090083	0.00291423	0.93104	0.00537656	0.000498797	0.00370063	#REF!	#REF!	#REF!	#REF!	#REF!	#REF!	#REF!	#REF!	#REF!	#REF!	#REF!	#REF!	#REF!	#REF!	#REF!	#REF!	#REF!	#REF!	#REF!	#REF!	#REF!	#REF!	#REF!	#REF!
Ind 5-car	Organic acids	1.90498	0.955807	0.501742	0.99464	1.35607	1.36338	1.34752	2.46237	1.82734	0.937073	2.43972	2.60355	0.180173	0.959319	0.156728	0.917472	0.266604	0.245599	0.311159	0.00260784	0.023899	0.702618	0.000461565	0.000372538	#REF!	#REF!	#REF!	#REF!	#REF!	#REF!	#REF!	#REF!	#REF!	#REF!	#REF!	#REF!	#REF!	#REF!	#REF!	#REF!	#REF!	#REF!	#REF!	#REF!	#REF!	#REF!	#REF!	#REF!
Benzoate	Organic acids	0.980793	1.13454	1.15676	0.947998	0.733838	0.774092	0.77813	0.526842	0.677062	0.91443	0.75314	0.823617	0.823826	0.385051	0.296668	0.580718	0.0262236	0.149311	0.00396218	4.87727e-05	0.000373113	0.372682	0.0322176	0.0740376	#REF!	#REF!	#REF!	#REF!	#REF!	#REF!	#REF!	#REF!	#REF!	#REF!	#REF!	#REF!	#REF!	#REF!	#REF!	#REF!	#REF!	#REF!	#REF!	#REF!	#REF!	#REF!	#REF!	#REF!
GHB	Organic acids	0.981886	0.876105	0.892268	1.35481	1.01133	0.746473	1.1307	0.722155	0.63868	1.15527	0.863593	0.747522	0.785822	0.129978	0.648964	0.0219922	0.917581	0.102534	0.0555821	0.0282811	0.00537384	0.0464232	0.323406	0.0809548	#REF!	#REF!	#REF!	#REF!	#REF!	#REF!	#REF!	#REF!	#REF!	#REF!	#REF!	#REF!	#REF!	#REF!	#REF!	#REF!	#REF!	#REF!	#REF!	#REF!	#REF!	#REF!	#REF!	#REF!
Phenoxyacetate	Organic acids	0.911294	1.07895	1.18398	1.16176	1.30944	1.12712	1.57392	2.022	1.28469	1.28069	1.01139	0.789724	0.44183	0.510828	0.220178	0.77481	0.650719	0.858897	0.156995	0.0458624	0.150856	0.202873	0.915634	0.2145	#REF!	#REF!	#REF!	#REF!	#REF!	#REF!	#REF!	#REF!	#REF!	#REF!	#REF!	#REF!	#REF!	#REF!	#REF!	#REF!	#REF!	#REF!	#REF!	#REF!	#REF!	#REF!	#REF!	#REF!
Quinate	Organic acids	1.04442	1.32127	1.26507	0.669716	1.34812	2.01297	1.02535	1.31168	1.27925	0.39361	0.814998	2.07057	0.919336	0.222776	0.338599	0.0135131	0.101499	0.00612527	0.756484	0.107234	0.0200353	1.67821e-05	0.382077	0.307282	#REF!	#REF!	#REF!	#REF!	#REF!	#REF!	#REF!	#REF!	#REF!	#REF!	#REF!	#REF!	#REF!	#REF!	#REF!	#REF!	#REF!	#REF!	#REF!	#REF!	#REF!	#REF!	#REF!	#REF!
Ind 3-car	Organic acids	0.599729	0.64259	1.07147	0.981587	0.713743	0.727132	1.07977	0.751575	0.696052	0.553253	0.588619	1.06392	0.000846539	0.001201	0.417082	0.756167	0.00109056	0.0195172	0.572476	0.184867	0.0288972	0.00167275	0.00374979	0.410358	#REF!	#REF!	#REF!	#REF!	#REF!	#REF!	#REF!	#REF!	#REF!	#REF!	#REF!	#REF!	#REF!	#REF!	#REF!	#REF!	#REF!	#REF!	#REF!	#REF!	#REF!	#REF!	#REF!	#REF!
Glycolate	Organic acids	0.7031	0.754797	1.07353	0.699254	0.575938	0.823646	0.986173	0.863153	0.875255	0.550238	0.535216	0.972699	0.0143009	0.0253558	0.260388	0.000274964	0.000211824	0.00910757	0.883906	0.261723	0.281721	4.27092e-05	4.80895e-06	0.638109	#REF!	#REF!	#REF!	#REF!	#REF!	#REF!	#REF!	#REF!	#REF!	#REF!	#REF!	#REF!	#REF!	#REF!	#REF!	#REF!	#REF!	#REF!	#REF!	#REF!	#REF!	#REF!	#REF!	#REF!
Azelate	Organic acids	1.64208	1.44614	0.88068	0.805108	0.811486	1.00792	1.0231	1.01826	0.995271	0.788452	0.800999	1.01591	0.00140137	0.000203874	0.262538	0.0205381	0.0468908	0.941199	0.695415	0.788431	0.927964	0.0263828	0.031152	0.745534	#REF!	#REF!	#REF!	#REF!	#REF!	#REF!	#REF!	#REF!	#REF!	#REF!	#REF!	#REF!	#REF!	#REF!	#REF!	#REF!	#REF!	#REF!	#REF!	#REF!	#REF!	#REF!	#REF!	#REF!
Salicilate	Organic acids	1.02521	0.765135	0.746324	1.00028	0.855959	0.855716	1.11213	0.97683	0.878343	1.05392	1.04789	0.994275	0.934423	0.00685096	0.0559836	0.922304	0.0730013	0.000378373	0.509784	0.999773	0.333875	0.431493	0.535254	0.921394	#REF!	#REF!	#REF!	#REF!	#REF!	#REF!	#REF!	#REF!	#REF!	#REF!	#REF!	#REF!	#REF!	#REF!	#REF!	#REF!	#REF!	#REF!	#REF!	#REF!	#REF!	#REF!	#REF!	#REF!
dimethyl amine oxide	Others	0.908253	1.0121	1.11434	1.19488	1.21033	1.01293	1.04476	0.853738	0.817163	1.20406	0.755048	0.627085	0.765243	0.779706	0.26601	0.390764	0.0630305	0.797003	0.855244	0.750425	0.572406	0.354737	0.162773	0.0648686	#REF!	#REF!	#REF!	#REF!	#REF!	#REF!	#REF!	#REF!	#REF!	#REF!	#REF!	#REF!	#REF!	#REF!	#REF!	#REF!	#REF!	#REF!	#REF!	#REF!	#REF!	#REF!	#REF!	#REF!
2-Amino-1,3,4,5-eicosanetetrol	Others	1.15809	1.04419	0.901649	1.40376	1.50932	1.0752	0.863469	0.713288	0.826073	1.03493	0.614162	0.593436	0.377041	0.782773	0.455107	0.214953	0.0330264	0.648803	0.894299	0.511389	0.47262	0.929274	0.104914	0.108626	#REF!	#REF!	#REF!	#REF!	#REF!	#REF!	#REF!	#REF!	#REF!	#REF!	#REF!	#REF!	#REF!	#REF!	#REF!	#REF!	#REF!	#REF!	#REF!	#REF!	#REF!	#REF!	#REF!	#REF!
Pregna-5,20-dien-3-ol	Others	0.932522	0.830304	0.890386	0.993347	0.957084	0.963495	1.01679	0.981052	0.964848	1.00018	1.07374	1.07354	0.131614	0.00365417	0.0782899	0.903615	0.579891	0.640688	0.913176	0.731664	0.746704	0.998916	0.356252	0.36161	#REF!	#REF!	#REF!	#REF!	#REF!	#REF!	#REF!	#REF!	#REF!	#REF!	#REF!	#REF!	#REF!	#REF!	#REF!	#REF!	#REF!	#REF!	#REF!	#REF!	#REF!	#REF!	#REF!	#REF!
2-Amino-1,3,4-tetradecanetriol	Others	1.54231	0.820377	0.531914	1.40428	1.22054	0.869155	1.02846	1.42195	1.3826	0.3651	0.668517	1.83105	0.132161	0.367548	0.0992358	0.235367	0.266905	0.679334	0.763743	0.383404	0.433148	0.0620358	0.354217	0.584132	#REF!	#REF!	#REF!	#REF!	#REF!	#REF!	#REF!	#REF!	#REF!	#REF!	#REF!	#REF!	#REF!	#REF!	#REF!	#REF!	#REF!	#REF!	#REF!	#REF!	#REF!	#REF!	#REF!	#REF!
2-Amino-1,3-eicosanediol	Others	1.84374	0.768717	0.416933	1.1998	1.82027	1.51714	1.0981	1.05459	0.960379	0.661579	0.628345	0.949766	0.0278207	0.237487	0.00734871	0.282293	0.0919651	0.248961	0.609746	0.733733	0.818009	0.0197032	0.0438318	0.660055	#REF!	#REF!	#REF!	#REF!	#REF!	#REF!	#REF!	#REF!	#REF!	#REF!	#REF!	#REF!	#REF!	#REF!	#REF!	#REF!	#REF!	#REF!	#REF!	#REF!	#REF!	#REF!	#REF!	#REF!
2-Amino-1,3-octadecanediol	Others	1.6886	0.66513	0.393893	1.07016	1.5259	1.42586	1.11783	1.06657	0.954142	0.5855	0.658815	1.12522	0.0465502	0.0607678	0.00652435	0.377853	0.103537	0.170214	0.559528	0.660712	0.810291	0.00996097	0.0919232	0.760751	#REF!	#REF!	#REF!	#REF!	#REF!	#REF!	#REF!	#REF!	#REF!	#REF!	#REF!	#REF!	#REF!	#REF!	#REF!	#REF!	#REF!	#REF!	#REF!	#REF!	#REF!	#REF!	#REF!	#REF!
Momilactone A	Terpenoids	3.86366	2.25504	0.583653	0.665569	0.796029	1.19601	1.05562	1.33286	1.26263	0.958005	0.547202	0.571189	0.00190267	0.0733525	0.0952579	0.221736	0.463577	0.650315	0.630465	0.143344	0.138359	0.683211	0.0294314	0.0377738	#REF!	#REF!	#REF!	#REF!	#REF!	#REF!	#REF!	#REF!	#REF!	#REF!	#REF!	#REF!	#REF!	#REF!	#REF!	#REF!	#REF!	#REF!	#REF!	#REF!	#REF!	#REF!	#REF!	#REF!
Phytocassane D	Terpenoids	0.662433	1.48641	2.24386	1	1	1	1.28643	0.531497	0.413158	0.357209	3.19357	8.94032	0.355918	0.476968	0.135047	#DIV/0!	#DIV/0!	#DIV/0!	0.0584452	6.91874e-06	8.93949e-05	0.137362	0.587397	0.144039	#REF!	#REF!	#REF!	#REF!	#REF!	#REF!	#REF!	#REF!	#REF!	#REF!	#REF!	#REF!	#REF!	#REF!	#REF!	#REF!	#REF!	#REF!	#REF!	#REF!	#REF!	#REF!	#REF!	#REF!
Phytocassane C	Terpenoids	3.29997	10.5086	3.18445	0.835019	2.65584	3.18058	0.825739	2.25168	2.72687	0.815305	0.897191	1.10044	0.00477489	0.00135615	0.0220509	0.458305	0.0420735	0.0540193	0.470389	0.0169722	0.00275071	0.317078	0.415838	0.698896	#REF!	#REF!	#REF!	#REF!	#REF!	#REF!	#REF!	#REF!	#REF!	#REF!	#REF!	#REF!	#REF!	#REF!	#REF!	#REF!	#REF!	#REF!	#REF!	#REF!	#REF!	#REF!	#REF!	#REF!
[truncated: 24 more columns]
