# Supplementary material for: Dissection of flag leaf metabolic shifts and their relationship with those occurring simultaneously in developing seed by application of non-targeted metabolomics
Source: PLoS One. 2020 Jan 24;15(1):e0227577. doi: 10.1371/journal.pone.0227577 (PMC6980602; doi:10.1371/journal.pone.0227577)
Supplement: S5 Table — (XLSX) [file pone.0227577.s009.xlsx]

## Sheet: S5
S5 Table. Metabolic difference between rice grain and flag leaf.
Abbreviation of Metabolite Name	Metabolite Name	Formula	Class	Ratio （grain/leaf）													P-value
				Q(7G/7L)	Q(14G/14L)	Q(28G/28L)	9311(7G/7L)	9311(14G/14L)	9311(28G/28L)	Nip(7G/7L)	Nip(14G/14L)	Nip(28G/28L)	N(7G/7L)	N(14G/14L)	N(28G/28L)	average of the ratios (AOR)	Q(7G/7L)	Q(14G/14L)	Q(28G/28L)	9311(7G/7L)	9311(14G/14L)	9311(28G/28L)	Nip(7G/7L)	Nip(14G/14L)	Nip(28G/28L)	N(7G/7L)	N(14G/14L)	N(28G/28L)
Tri-O-glu-O-gua der	Tricin O-glucoside O-guaiacylglyceryl ether derivant	C33H36O16	Flavonoids	0.0001986	2.41655e-05	1.69623e-05	3.39097e-05	5.24236e-05	1.20937e-05	5.20854e-05	4.21081e-05	5.90878e-05	3.73184e-05	3.36344e-05	2.91335e-05	4.92935e-05	6.31793e-05	5.47804e-08	4.4513e-11	1.3251e-06	4.72904e-06	2.78513e-14	6.22672e-13	2.94831e-11	3.66223e-08	3.3179e-15	4.40562e-17	6.81671e-16
Tri-4'O-ery-gua 9''O-glu	Tricin 4'-O-(erythro-β-guaiacylglyceryl) ether 9''-O-β-D-glucopyranoside	C33H36O16	Flavonoids	0.000257869	5.39356e-05	0.000211507	3.71136e-05	0.000206329	3.77448e-05	7.49683e-05	2.11571e-05	5.6599e-05	0.000285213	4.60197e-05	0.000158269	0.00012056	7.55938e-05	5.62123e-06	4.5346e-05	5.47167e-06	2.63659e-06	1.22846e-06	4.73084e-06	3.4316e-07	8.10964e-06	0.00021943	1.07812e-06	2.59118e-05
Isos-2''O-6'''-fer-glu	Isoscoparin 2''-O-(6'''-(E)-feruloyl)-glucopyranoside	C38H40O19	Flavonoids	0.00014295	0.000188188	0.000293918	6.45164e-05	0.000109135	7.06149e-05	0.000208987	0.000190951	0.000258411	0.000416684	0.000193279	0.000535374	0.000222751	5.60753e-09	5.02911e-08	6.64122e-07	5.26362e-13	2.90675e-08	2.94452e-13	1.99361e-10	7.14986e-15	3.08851e-08	2.51061e-07	8.03754e-15	1.36709e-06
Tri-4'O-thr-gua 7O-glu	Tricin 4'-O-(threo-β-guaiacylglyceryl) ether 7-O-β-D-glucopyranoside	C33H36O16	Flavonoids	0.000346613	0.000162256	0.000326954	0.000106289	0.000148957	0.000101546	0.000156076	0.000268364	0.000182274	0.000531912	0.000156789	0.000248615	0.000228054	6.83566e-07	8.23593e-10	1.00873e-06	6.05533e-10	1.03051e-08	2.78888e-14	6.81861e-07	1.93566e-06	3.01736e-06	1.471e-05	1.43451e-07	1.1475e-06
Tri-5O-glu	Tricin 5-O-β-D-glucopyranoside	C23H24O12	Flavonoids	0.000546262	0.000155393	0.000165639	0.000148053	0.000111268	0.000106683	0.000215075	0.000203403	0.000192863	0.000442637	0.000251561	0.000262189	0.000233419	5.92764e-09	3.22251e-13	4.67438e-13	3.9691e-08	1.40193e-10	3.6317e-15	6.21573e-13	4.01949e-14	1.82293e-14	4.78689e-08	3.77001e-15	3.72025e-15
Isoo C-hex der	Isoorientin-C-hexoside derivant	C37H38O19	Flavonoids	0.000422023	0.00016012	0.000259985	0.000182631	0.000432034	0.000231279	0.00023951	0.000131926	0.000120253	0.00036853	0.000130571	0.000201776	0.000240053	3.17973e-09	7.59897e-10	2.23938e-07	4.90249e-10	2.11045e-07	5.27949e-07	8.25176e-11	1.17917e-12	6.19611e-13	2.28582e-08	2.52477e-14	4.21451e-08
Tri-4'O-ery-gua 7''O-glu	Tricin 4'-O-(erythro-β-guaiacylglyceryl) ether 7''-O-β-D-glucopyranoside	C33H36O16	Flavonoids	0.000378655	0.000256874	0.00115618	0.000205203	0.000771023	0.000246198	0.000106889	7.7679e-05	6.72176e-05	5.17539e-05	5.00436e-05	0.000120474	0.000290683	8.37542e-14	2.40767e-08	3.3728e-07	1.52828e-11	1.4656e-05	7.64363e-12	4.08921e-07	2.37615e-08	6.26603e-10	5.6845e-12	1.99949e-14	1.62751e-06
Isoo-2''O-glu	Isoorientin 2''-O-glucoside	C27H30O16	Flavonoids	0.00123231	0.000647593	0.0014421	0.000187266	0.000302702	6.15892e-05	0.000556422	0.000286873	7.09475e-05	0.000474416	0.000168723	0.000162823	0.000466147	1.81856e-08	6.80729e-06	1.84421e-05	8.40437e-10	6.33421e-08	2.46961e-09	1.76276e-08	6.48755e-07	1.73521e-10	1.69458e-08	7.73618e-08	1.11517e-06
Tri-4'O-ery-gua	Tricin 4'-O-(erythro-β-guaiacylglyceryl) ether	C27H26O11	Flavonoids	0.00231248	0.000542066	0.00102406	0.000261119	0.000799053	0.000269344	0.000446041	0.00027789	0.000360472	0.000279701	0.000197398	0.000727902	0.000624794	3.55345e-05	3.33926e-11	7.02348e-06	2.44446e-10	9.893e-06	4.80377e-09	1.82352e-07	3.6917e-11	8.90738e-12	2.32283e-07	3.78178e-12	1.03014e-05
Tri-4'O-thr-gua	Tricin 4'-O-(threo-β-guaiacylglyceryl) ether	C27H26O11	Flavonoids	0.00541006	0.00108217	0.000978505	0.000281904	0.000929405	0.000290739	0.000296937	0.000320206	0.00151277	0.000604442	0.000208854	0.000551554	0.00103896	1.54153e-07	6.68549e-07	4.02957e-06	9.55802e-12	6.93576e-06	7.45681e-09	5.91884e-11	5.20435e-10	2.80377e-05	5.02654e-06	1.01871e-15	2.18617e-06
Isoo-C-hex-C-hex I	Isoorientin C-hexoside-C-hexoside I	C36H36O18	Flavonoids	0.000486945	0.000153723	0.000319523	0.0031689	0.00647886	0.0017046	0.000234248	8.63576e-05	7.34316e-05	0.000383107	0.000104707	0.000125121	0.00110996	1.66767e-08	6.84767e-08	3.07807e-07	3.42493e-07	1.66733e-05	4.49843e-09	5.74683e-10	2.79677e-10	7.06106e-12	3.84549e-09	1.4051e-08	9.62044e-08
Tri-7O-6''-mal-glu	Tricin 7-O-(6''-O-malonyl)-β-D-glucopyranoside	C26H26O15	Flavonoids	7.41424e-05	3.92902e-05	6.48374e-05	2.06365e-05	6.14049e-05	2.73795e-05	0.00165069	0.00183346	0.00102275	0.00681725	0.000998875	0.00202743	0.00121985	2.441e-06	5.58063e-08	5.01739e-07	1.27852e-15	1.2418e-06	1.46682e-13	1.04467e-06	8.63478e-06	2.87859e-07	5.85975e-05	1.98189e-09	8.77789e-11
Isos-2''O-glu	Isoscoparin-2''-O-glucoside	C28H32O16	Flavonoids	0.000995026	0.00152931	0.00153708	0.000343641	0.000275866	0.000175479	0.00283606	0.00103016	0.000913328	0.00462615	0.00132096	0.00183981	0.00145191	0.000111261	3.03905e-05	0.000212511	2.01653e-09	9.92436e-11	3.80329e-08	4.5339e-05	5.81176e-07	7.78551e-09	1.63421e-07	3.79992e-07	5.38837e-06
Nar cha-C-pen-O-hex	Naringenin chalcone-C-pentoside-O-hexoside	C26H30O14	Flavonoids	0.000723599	0.000676857	0.000727562	0.000786856	0.000760996	0.000732023	0.00209989	0.00290107	0.00237321	0.0028815	0.00288467	0.00223783	0.00164884	6.12669e-13	2.35614e-09	4.57874e-13	7.97998e-12	9.82409e-14	1.81293e-13	8.3866e-09	1.88503e-07	1.74998e-08	3.83291e-08	2.31682e-08	2.91367e-12
Isocitrate II	Isocitrate II	C6H8O7	Carbohydrates	0.00312491	0.00146847	0.00311965	0.00730077	0.00309942	0.000938548	0.0013144	0.000613579	0.000331826	0.000561853	0.0009448	0.000402565	0.00193507	1.48487e-05	2.65858e-07	5.60428e-08	5.47596e-05	2.3678e-06	1.89993e-08	5.46159e-06	1.27421e-08	7.86892e-11	3.54857e-10	1.20669e-06	1.84821e-09
Tricin	Tricin	C17H14O7	Flavonoids	0.00208638	0.00450721	0.00182791	0.000229746	0.000557004	0.000227398	0.00151119	0.00365507	0.00329229	0.00157323	0.0042064	0.00470579	0.00236497	9.99953e-09	2.79357e-08	3.68061e-08	6.58476e-12	1.32132e-06	7.66031e-09	1.18908e-09	3.69603e-10	7.62082e-09	5.75855e-10	1.38738e-10	2.93009e-09
Pro-O-hex I	Protocatechuic Acid O-hexoside I	C13H16O9	Benzene derivatives	0.00169239	0.000471105	0.000336534	0.00317051	0.000820366	0.000147347	0.00837126	0.00150393	0.00234761	0.010058	0.00324473	0.000703591	0.00273895	2.49145e-11	8.07386e-09	2.4841e-07	2.38046e-09	2.1915e-11	9.06817e-10	3.65871e-07	8.41324e-07	5.63344e-07	3.42508e-08	5.25571e-10	3.02895e-12
Isoo-7O-glu	Isoorientin 7-O-glucoside	C27H30O16	Flavonoids	0.00455767	0.00800464	0.0148359	0.000584487	0.000956895	0.000727412	0.00249643	0.00204886	0.00239317	0.000805825	0.00247117	0.00255326	0.00353631	3.50123e-09	8.83019e-07	5.95428e-10	3.16143e-10	1.81007e-08	1.29594e-10	3.64597e-09	3.82412e-08	1.19774e-08	5.55647e-09	8.52302e-10	8.20443e-12
Lut-7O-glu	Luteolin 7-O-glucoside	C21H20O11	Flavonoids	0.00104646	0.00658622	0.0145556	0.000240768	0.00111056	0.00107595	0.00101894	0.00230759	0.00169641	0.00473641	0.00640356	0.0044237	0.00376685	2.7473e-05	0.00172946	1.98774e-08	9.53617e-09	4.47713e-06	3.05486e-06	2.09903e-06	2.62059e-05	2.24161e-05	3.2941e-07	0.000293562	9.82013e-05
Lut-6C-2''O-glu-ara I	Luteolin 6-C-(2''-O-β-D-glucopyranosyl)-α-L-arabinoside I	C26H28O15	Flavonoids	0.00266786	0.00490611	0.00456512	0.00237469	0.00281411	0.000382449	0.00992092	0.00667571	0.00101259	0.00384836	0.00305481	0.00703084	0.00410447	5.98157e-06	1.14009e-05	9.65507e-07	7.91636e-09	2.39082e-09	9.91621e-05	0.000114849	6.58113e-05	8.42023e-10	1.20805e-05	5.39367e-06	3.52966e-05
Tri-C-glu I	Tricin C-glucopyranoside I	C23H24O12	Flavonoids	0.000456684	0.00280736	0.00382294	0.000133536	0.000511839	0.000479856	0.00318897	0.011547	0.00499115	0.000721743	0.0125371	0.012006	0.00443368	4.45239e-06	1.2492e-09	4.26129e-09	4.32891e-14	2.05743e-05	7.44909e-08	6.20767e-05	0.000496512	3.98853e-10	5.87971e-06	0.000381617	0.000425747
Tri-7O-6''-sin-glu	Tricin 7-O-(6''-(E)-sinapoyl)-β-D-glucopyranoside	C34H34O16	Flavonoids	0.00383082	0.0092435	0.0110475	0.00502848	0.00414715	0.00388561	0.00129782	0.00399118	0.00617676	0.0015476	0.00170616	0.00613518	0.00483648	9.89723e-12	4.61297e-08	2.0626e-08	4.17327e-06	2.5035e-06	8.60978e-13	4.20611e-13	2.88846e-08	4.91447e-11	9.17719e-16	7.87373e-14	1.38408e-09
Lut-6C-2''O-glu-ara II	Luteolin 6-C-(2''-O-β-D-glucopyranosyl)-α-L-arabinoside II	C26H28O15	Flavonoids	0.00409897	0.0124916	0.00206114	0.000503455	0.000318611	0.000334403	0.0114133	0.00917411	0.000558679	0.0110425	0.00151552	0.00502437	0.00487805	6.79096e-06	0.000890408	0.000758909	9.34238e-07	3.1584e-08	2.20946e-08	0.000170622	0.000329119	2.13655e-05	1.61517e-08	0.000319786	0.000161114
Isocitrate I	Isocitrate I	C6H8O7	Carbohydrates	0.00744617	0.00381533	0.00768478	0.0106431	0.00271287	0.00109663	0.0093459	0.00112106	0.000502057	0.0163563	0.00557763	0.000655989	0.00557982	2.6691e-05	6.08835e-06	5.21907e-05	2.15644e-05	5.17214e-07	4.21306e-08	4.95713e-07	5.26032e-07	2.60821e-09	3.63635e-08	3.07766e-08	1.41788e-07
1O-Fer-glu II	1-O-Feruloyl-β-D-glucose derivant II	C16H20O9	Hydroxycinnamate derivants	0.00280413	0.00198478	0.00183478	0.00827524	0.00119322	0.000437533	0.0257323	0.00752401	0.00141308	0.00765958	0.00957723	0.00114047	0.00579803	7.72333e-10	0.00011833	0.000203669	0.000468224	7.23425e-08	4.09622e-09	6.86314e-08	7.65582e-05	8.54811e-05	5.14912e-07	7.55324e-05	1.15686e-07
Chr-6C-glu-8C-ara	Chrysoeriol 6-C-α-L-arabinosyl-8-C-β-L-arabinoside derivant	C27H30O15	Flavonoids	0.00354176	0.0138151	0.01995	0.00166895	0.00113611	0.00176671	0.00609944	0.00384046	0.00471678	0.00537377	0.0074832	0.0112642	0.00672138	6.23547e-05	0.000356538	0.000164626	0.000128026	0.00029587	0.000217296	0.000273996	5.74024e-05	2.9978e-05	0.000115653	7.56489e-05	7.5374e-05
Chr-C-hex-C-pen	Chrysoeriol-C-hexoside-C-pentoside	C27H30O15	Flavonoids	0.00454901	0.0127196	0.0168828	0.00164131	0.0011256	0.00140355	0.00723669	0.00439738	0.00600859	0.00466404	0.00788367	0.0136247	0.00684475	1.20639e-09	8.78109e-10	1.03137e-08	5.55093e-10	1.02003e-09	2.7218e-09	7.37002e-10	3.67805e-09	5.43841e-10	6.07463e-10	7.60076e-11	5.28812e-10
Tri-C-glu II	Tricin C-glucopyranoside II	C23H24O12	Flavonoids	0.000972613	0.00653011	0.00945061	0.000458084	0.00100784	0.00206068	0.0043405	0.0181301	0.0162387	0.00132697	0.010387	0.0144336	0.0071114	1.9879e-07	0.000266917	4.58522e-05	1.11931e-13	5.27195e-08	2.08686e-08	4.28783e-06	8.15372e-05	5.21093e-06	8.62107e-09	1.95162e-09	1.12156e-09
Tri-7O-glu	Tricin 7-O-β-D-glucopyranoside	C23H24O12	Flavonoids	0.000665498	0.0022984	0.00293024	0.000504018	0.00127793	0.00126483	0.00372461	0.0329873	0.0112468	0.00354225	0.0364278	0.0147731	0.00930357	4.11751e-06	5.39127e-13	3.89145e-11	2.27862e-16	3.13756e-06	5.58182e-06	2.81227e-05	7.137e-11	0.000120648	4.18995e-15	4.41147e-12	0.000156866
Quinate	Quinate	C7H12O6	Organic acids	0.023946	0.0229275	0.0181235	0.00831881	0.0124214	0.00617069	0.0122125	0.0119105	0.00931054	0.00492564	0.012514	0.00604374	0.0124021	1.30399e-08	3.28932e-07	3.02316e-07	2.56499e-10	1.14718e-08	2.08065e-08	1.81164e-07	1.86138e-09	1.55267e-12	3.8265e-10	1.56253e-12	3.49647e-05
Tri-7O-neo	Tricin 7-O-neohesperidoside	C29H34O16	Flavonoids	0.00953534	0.0218616	0.0408019	0.00316084	0.00427864	0.00571185	0.0112754	0.0200052	0.0233968	0.00129836	0.014679	0.0189397	0.0145787	5.25728e-10	1.54188e-05	1.47131e-05	4.14418e-06	4.03896e-06	2.58038e-06	0.000437411	0.000548345	0.000811767	0.000262981	0.000975597	0.00112579
1O-Fer-glu I	1-O-Feruloyl-β-D-glucose derivant I	C16H20O9	Hydroxycinnamate derivants	0.00448093	0.000642381	0.00146937	0.0267329	0.00267302	0.0015422	0.0844624	0.0114117	0.00148578	0.0332475	0.0149163	0.00155582	0.015385	1.57653e-09	1.61848e-05	2.4e-05	0.00789892	1.36873e-07	4.51582e-09	4.82406e-05	0.000452467	0.000113029	9.08935e-07	3.87154e-09	6.20403e-07
2-KG	2-Oxoglutarate	C5H6O5	Carbohydrates	0.00670278	0.0251862	0.0585405	0.00742687	0.00376009	0.00819153	0.00691518	0.0119076	0.0412307	0.00405158	0.00292434	0.00980121	0.0155532	1.02324e-10	3.33108e-09	4.20684e-05	1.38804e-09	9.4039e-13	4.08897e-09	7.03444e-10	2.84609e-08	1.66203e-07	1.76529e-10	1.73328e-13	3.20383e-09
Sal-2O-glu	Salicylic Acid 2-O-β-D-glucopyranoside	C13H16O8	Hydroxycinnamate derivants	0.0160728	0.00134846	0.00233149	0.0315951	0.0085911	0.00220765	0.0452044	0.0106743	0.00633493	0.072562	0.0253842	0.00812521	0.0192026	1.23318e-09	2.98977e-06	1.13071e-08	7.25555e-09	1.06641e-12	4.09812e-11	1.81225e-06	1.61135e-08	3.24225e-09	2.35305e-06	6.60038e-10	1.88665e-10
KYNA	Kynurenate	C10H7NO3	Amino acids	0.00426645	0.0036379	0.00359596	0.0462911	0.0245643	0.00559555	0.0300136	0.0203426	0.0126374	0.0437889	0.0327487	0.00903135	0.0197095	1.05568e-08	5.44014e-08	9.54609e-13	4.28913e-08	1.03056e-10	7.01236e-08	1.52113e-10	5.32626e-07	1.33545e-06	4.52946e-08	6.76625e-08	5.5073e-10
DHA	Dehydroascorbate	C6H6O6	Cofactors	0.0362913	0.00191706	0.00188304	0.0941548	0.00465349	0.00104489	0.0282041	0.00488378	0.00124329	0.0510064	0.0216549	0.00172993	0.0207223	5.06484e-09	9.00368e-10	1.76837e-09	1.35064e-07	2.16152e-08	9.52435e-09	1.29856e-07	1.54343e-06	1.93306e-09	3.87664e-07	1.04972e-09	3.37926e-09
Salicilate	Salicylic Acid	C7H6O3	Organic acids	0.0196837	0.00208441	0.00211101	0.0379414	0.0113755	0.00213044	0.0539999	0.0140961	0.00627038	0.080631	0.0336073	0.00911868	0.0227542	1.06493e-09	7.73179e-08	3.61924e-11	4.50556e-09	3.0823e-12	4.52083e-10	2.36689e-06	1.92452e-08	1.21958e-06	1.81161e-06	2.97106e-09	6.11444e-06
1O-Fer-glu	1-O-Feruloyl-β-D-glucose	C16H20O9	Hydroxycinnamate derivants	0.0169046	0.0114398	0.00631137	0.0507075	0.00807553	0.00159732	0.0941255	0.0314855	0.00780337	0.0433357	0.0505779	0.00440702	0.0272309	5.73669e-10	0.00152882	0.000110629	0.0233963	3.97219e-07	1.88535e-08	2.28514e-07	0.000542612	0.000551512	1.60719e-06	0.000928817	5.01865e-07
Api-6C-glu-8C-ara I	Apigenin-6-C-β-glucoside-8-C-α-arabinoside I	C26H28O14	Flavonoids	0.0385679	0.0245701	0.0230851	0.0166047	0.0229015	0.0253267	0.00536887	0.107279	0.0232712	0.00828483	0.0200953	0.0165596	0.0276596	8.39908e-09	0.000260069	2.94607e-05	3.60136e-10	2.73368e-07	7.01677e-09	2.1352e-13	0.869161	5.68286e-07	2.77285e-07	0.000167755	0.0360301
Pro-O-hex II	Protocatechuic Acid O-hexoside II	C13H16O9	Benzene derivatives	0.146448	0.00438449	0.00106566	0.0345011	0.00550777	0.00129245	0.0636502	0.0178061	0.00231686	0.0452425	0.018699	0.00255597	0.0286225	3.24876e-07	0.000474741	0.000130435	0.00280585	7.62399e-13	3.50312e-10	8.89697e-08	6.00801e-10	2.42568e-10	4.64681e-07	1.20761e-10	1.9589e-10
Api-6C-glu-8C-ara III	Apigenin-6-C-β-glucoside-8-C-α-arabinoside III	C26H28O14	Flavonoids	0.025648	0.0563223	0.0643156	0.0128952	0.0131943	0.0169178	0.0334855	0.0350734	0.0290126	0.0145058	0.026515	0.0260939	0.0294983	5.93804e-10	2.01662e-08	1.01552e-07	2.15447e-11	4.08253e-11	4.44501e-10	2.59017e-08	5.32168e-10	2.37603e-11	7.66538e-09	1.93994e-10	1.11222e-10
Pyruvate	Pyruvate	C3H4O3	Carbohydrates	0.0478326	0.0629738	0.0631141	0.0110226	0.0145767	0.0209903	0.0238582	0.0396591	0.0599734	0.0112743	0.0115571	0.0160334	0.0319054	1.27509e-08	4.86701e-08	2.49427e-06	1.09948e-07	2.12924e-09	2.55368e-09	7.07616e-07	1.82385e-08	2.23928e-07	5.60923e-09	5.73583e-09	5.63098e-10
Threonate	Threonate	C4H8O5	Organic acids	0.0699671	0.00890914	0.00870254	0.133553	0.0134147	0.00455949	0.0341248	0.0140501	0.00268368	0.0706355	0.0231021	0.00349905	0.0322667	2.31639e-08	1.01818e-10	1.37247e-05	1.08407e-08	2.98393e-11	6.58517e-08	3.35672e-10	1.232e-09	1.71328e-09	3.42773e-08	3.14611e-10	2.13585e-08
Api-6C-glu-8C-ara	Apigenin 6-C-α-L-arabinosyl-8-C-β-L-arabinoside	C25H26O13	Flavonoids	0.0106523	0.0708811	0.158696	0.000894832	0.00500708	0.0117074	0.0397513	0.0332131	0.0131905	0.0865757	0.0123411	0.0292401	0.0393459	2.00241e-10	3.05283e-07	0.00277744	9.66368e-06	0.00510706	0.00432989	4.60363e-08	3.19543e-05	9.52548e-06	0.000495278	0.000116559	0.00171965
Isoscoparin	Isoscoparin （Chrysoeriol 6-C-glucoside）	C22H22O11	Flavonoids	0.00192609	0.0059652	0.00468753	0.00758473	0.00194357	0.00139882	0.245309	0.0791504	0.0133351	0.0784485	0.0307776	0.0260045	0.0413776	9.04876e-11	2.79741e-09	3.02948e-10	9.08295e-05	3.32253e-05	1.16515e-15	1.57877e-05	3.84859e-07	1.45314e-08	2.69109e-06	1.26652e-05	1.08138e-09
Chr-C-glu	Chrysoeriol C-glucoside	C22H22O11	Flavonoids	0.000567549	0.00778684	0.00648492	0.000163351	0.00118703	0.000360744	0.260972	0.0513771	0.00802227	0.109374	0.0879466	0.0234971	0.0464783	3.00113e-10	4.4831e-10	7.49157e-09	3.14444e-09	1.92054e-06	3.36978e-10	0.355918	0.355918	0.0281942	0.492007	0.388543	0.00337367
Isoo-7,3'-dimeth	Isoorientin 7,3'-dimethyl ether	C23H24O11	Flavonoids	0.000696701	0.0151812	0.0155752	0.000981804	0.00257498	0.00329373	0.21925	0.115405	0.0408679	0.0923618	0.0886649	0.0341837	0.0524197	2.39091e-10	1.14099e-09	2.99937e-08	2.67458e-10	5.50367e-08	7.65655e-10	0.137072	0.143405	0.034432	0.227967	6.19508e-05	0.00489648
Asn	Asparagine	C4H8N2O3	Amino acids	0.0258973	0.0307517	0.363017	0.0245197	0.00195464	0.045741	0.0185197	0.0163071	0.0946199	0.0163119	0.00582845	0.00700289	0.054206	1.39524e-08	7.8026e-09	3.15977e-07	1.50366e-12	3.68131e-11	4.73395e-07	9.1642e-10	4.05784e-07	7.30241e-07	2.28944e-10	1.45793e-10	1.81931e-07
Raffinose	Raffinose	C18H32O16	Carbohydrates	0.17729	0.174653	0.072146	0.00364287	0.0367304	0.0227416	0.109881	0.271501	0.148793	0.00456251	0.00183419	0.0146468	0.0865352	0.0315394	0.00212023	0.000116725	0.00017919	1.97316e-08	3.99299e-06	0.00060224	5.31024e-05	0.00247897	0.000192931	5.43879e-06	1.31615e-05
1O-Sin-glu	1-O-Sinapoyl-β-D-glucose	C17H22O10	Hydroxycinnamate derivants	0.51651	0.0821491	0.00612512	0.563807	0.112774	0.00207473	0.122862	0.031049	0.0122045	0.0745576	0.0536542	0.00479561	0.13188	5.66771e-05	4.97155e-07	5.7239e-08	0.000384382	3.55454e-11	1.96057e-07	1.3347e-06	3.02521e-10	3.79752e-05	2.06703e-06	3.11449e-09	1.72776e-06
Swertisin	Swertisin	C22H22O10	Flavonoids	0.00158286	0.0155979	0.0154345	0.00165092	0.00507395	0.00736684	0.22917	1	0.0133142	0.161363	0.12193	0.0328276	0.133776	0.000540464	2.83142e-08	5.38133e-08	2.30202e-05	2.0227e-10	2.18861e-11	0.355918	#DIV/0!	6.23721e-06	0.199644	0.355918	0.17389
GHB	4-Hydroxybutyric Acid	C4H8O3	Organic acids	0.0625185	0.0899009	0.137049	0.212735	0.0498286	0.0966375	0.179814	0.211251	0.254703	0.210899	0.0575453	0.121408	0.140357	0.000145387	2.616e-05	1.43512e-06	3.32056e-05	5.57621e-08	6.62474e-05	0.00254405	0.00782728	0.00254289	0.00414074	6.8733e-12	0.000214991
Zinolol	Zinolol	C14H21NO8	Hydroxycinnamate derivants	0.130248	0.154541	0.27335	0.224271	0.109136	0.102889	0.0870656	0.0587058	0.101879	0.168505	0.194576	0.118598	0.143647	1.87739e-09	0.113333	4.74383e-06	3.71574e-08	3.83283e-09	2.54805e-05	5.70129e-08	5.63945e-07	1.48778e-07	3.57453e-08	5.22268e-09	6.70971e-07
VC	Ascorbate	C6H8O6	Cofactors	0.183058	0.139102	0.084445	0.191957	0.129491	0.0987818	0.187141	0.214893	0.0867	0.159663	0.153235	0.123185	0.145971	3.995e-07	5.20822e-05	3.61091e-06	6.84845e-07	2.05198e-06	2.38987e-06	1.74348e-06	0.000139617	0.000130138	1.00797e-06	7.25901e-09	3.96007e-08
Citrate	Citrate	C6H8O7	Carbohydrates	0.0764434	0.0556245	0.120083	0.240583	0.146999	0.0463361	0.231412	0.0548156	0.0275037	0.455354	0.2679	0.0463598	0.147451	2.60347e-09	2.72241e-07	0.0054909	4.09668e-05	1.47492e-06	2.80838e-06	5.22324e-06	5.06839e-09	1.18043e-08	0.000716999	2.90701e-07	9.24739e-08
Glycerate	Glycerate	C3H6O4	Carbohydrates	0.560264	0.125838	0.0161522	0.226601	0.0451846	0.00871359	0.239222	0.321225	0.0334539	0.216337	0.124339	0.0274109	0.162062	7.47471e-05	1.70249e-05	9.65977e-06	1.76778e-05	6.25026e-08	2.39774e-07	3.2608e-08	0.000207637	9.22273e-08	1.0772e-05	7.95593e-08	3.96876e-06
Malate	Malate	C4H6O5	Carbohydrates	0.267688	0.0749999	0.00962796	0.816393	0.0563919	0.00301789	0.353118	0.0604426	0.00626092	0.405099	0.1317	0.00437169	0.182426	2.23296e-05	5.22475e-08	2.74021e-06	0.0133405	7.53999e-09	4.51509e-08	4.37041e-05	1.2782e-08	1.69102e-08	2.03949e-06	1.02654e-08	4.64314e-07
3O-Fer-qui	3-O-Feruloylquinic Acid	C17H20O9	Hydroxycinnamate derivants	0.0627188	0.0138574	0.00309299	0.57796	0.11276	0.00616103	0.939089	0.183988	0.00292102	0.505724	0.30072	0.0103922	0.226615	3.76162e-08	1.62855e-08	1.03082e-07	0.00464931	1.60858e-07	3.23599e-07	0.602382	5.17156e-06	1.02411e-06	0.00351891	6.10786e-05	8.31591e-08
Sal-2C-glu	Salicylic Acid 2-C-β-D-glucopyranoside	C13H16O8	Hydroxycinnamate derivants	0.068953	0.0384164	0.00148487	1.20913	0.0335376	0.00623356	0.803028	0.0929485	0.143766	0.319964	0.0249887	0.00314497	0.2288	2.52599e-07	3.99137e-09	9.68972e-08	0.0289616	2.10549e-07	1.69869e-06	0.0285067	4.44766e-06	0.0303398	0.00102413	1.79368e-07	1.74833e-06
Api-6C-glu	Isovitexin（Apigenin-6-C-glucoside）	C21H20O10	Flavonoids	0.0342231	0.0201362	0.00999035	0.111958	0.0199133	0.00691702	1.91885	0.449676	0.0409379	0.204233	0.0999901	0.0310679	0.245658	3.93127e-07	3.67504e-07	4.69258e-08	0.000170076	2.81928e-05	1.52212e-06	0.00626705	0.0205075	4.77967e-06	2.92354e-05	3.44924e-07	1.32049e-06
Isoo der	Isoorientin derivant	C20H18O10	Flavonoids	0.077873	0.0284977	0.00633794	0.161883	0.11256	0.0466161	0.491593	0.354678	0.406176	0.209768	1.04006	0.0125764	0.245718	4.12337e-06	0.000327651	5.09198e-07	0.0259543	0.000247388	0.000633839	0.355918	0.198541	0.146188	0.200478	0.355918	0.121789
Gln	Glutamine	C5H10N2O3	Amino acids	0.363993	0.302815	0.0770013	0.388461	0.162566	0.041529	0.246667	0.7451	0.116699	0.283655	0.290276	0.0342947	0.254422	4.61769e-06	1.58602e-06	7.0994e-06	3.15783e-07	5.96181e-09	2.84529e-07	2.90942e-06	0.0452926	4.50069e-06	5.75402e-07	1.73429e-07	1.03729e-08
NicA	Nicotinamide	C6H6N2O	Cofactors	0.563886	0.220867	0.133097	0.988147	0.351377	0.10613	0.11264	0.152432	0.104247	0.0966362	0.164518	0.165719	0.263308	0.000894915	2.85979e-05	0.00020998	0.776954	6.10318e-05	2.29261e-07	0.00350721	0.00853577	0.000173843	0.00084822	0.00249971	0.000241702
Threitol	Threitol	C4H10O4	Carbohydrates	0.546829	0.210541	0.0936262	0.0710235	0.153845	0.175298	0.336807	0.822236	0.768083	0.15937	0.185464	0.277136	0.316688	0.0229592	0.00174071	1.32957e-07	3.32483e-05	2.85607e-06	4.28149e-05	0.00262651	0.0169401	0.0484262	4.4533e-05	0.000195623	0.000191758
Phenoxyacetate	Phenoxyacetic Acid	C8H8O3	Organic acids	0.133421	0.146409	0.12985	0.67518	0.320267	0.284147	0.796879	0.260781	0.180772	0.612973	0.261302	0.21581	0.334816	1.20595e-07	1.28186e-06	5.58014e-07	0.40431	0.0243929	0.0253218	0.715944	0.000211893	1.34344e-06	0.169067	0.000584795	0.000452786
Benzoate	Benzoate	C7H6O2	Organic acids	0.791824	0.4433	0.333852	0.453132	0.40064	0.440667	0.197181	0.185187	0.193963	0.294506	0.214382	0.229638	0.348189	0.0803244	0.000188046	7.43673e-05	7.41113e-07	0.000252543	0.000656941	2.99192e-07	1.10877e-07	5.06697e-07	7.7228e-06	1.61354e-06	2.50145e-05
Schaftoside	Schaftoside	C26H28O14	Flavonoids	0.00457744	0.00627903	0.00642747	0.000649419	0.000548061	0.000591457	1	1	0.338465	1	0.227347	1	0.382074	6.97254e-11	1.66566e-07	7.70834e-11	2.03027e-11	3.34369e-13	1.51646e-10	#DIV/0!	#DIV/0!	0.355918	#DIV/0!	0.355918	#DIV/0!
Api-C-pen-C-pen	Apigenin-C-pentosyl-C-pentoside	C25H26O13	Flavonoids	0.00879259	0.05649	0.0523025	0.00433747	0.00653568	0.00710571	1	0.632965	1	1	0.777975	0.469624	0.418011	2.20975e-05	0.00439198	0.00299848	0.000122669	0.000135522	8.32608e-05	#DIV/0!	0.355918	#DIV/0!	#DIV/0!	0.355918	0.134253
Put	Putrescine	C4H12N2	Amino acids	0.487095	0.0506264	0.0189958	1.34333	0.0127575	0.0162196	1.00171	0.666945	0.0680762	1.11354	0.210776	0.0762233	0.422192	0.031009	2.81e-07	0.000245131	0.00778716	1.19605e-06	6.4282e-07	0.900449	0.0460068	0.000401146	0.258263	2.95285e-07	0.00424518
Trehalose	Trehalose	C12H22O11	Carbohydrates	0.404203	0.477817	0.427991	0.581973	0.271776	0.120526	0.89558	0.490092	0.283646	0.783139	0.422403	0.202083	0.446769	0.0494336	0.00018391	0.000567458	0.0346419	0.00323062	4.54594e-07	0.708756	0.00828171	1.83046e-05	0.175669	0.000215837	0.00331046
Gluconate	Gluconic Acid	C6H12O7	Carbohydrates	0.60431	0.443936	0.0987197	1.16445	0.800057	0.053209	0.596357	0.301023	0.0542655	0.649244	0.582374	0.0283391	0.448024	0.00173566	1.1237e-06	0.00026172	0.105455	0.00649039	1.42965e-07	3.094e-05	1.59569e-07	4.47888e-06	0.000231356	8.42588e-07	4.2978e-07
Succinate	Succinate	C4H6O4	Carbohydrates	0.520123	0.126657	0.0213397	1.28364	0.182332	0.0142952	0.98528	0.41156	0.0613616	1.16892	0.574723	0.0354191	0.448805	3.10596e-06	1.36466e-06	3.75628e-06	0.00104531	8.27977e-10	4.68784e-06	0.823548	4.0811e-05	2.30252e-06	0.153942	8.75728e-06	1.69681e-09
OxoPro	5-Oxoproline (Pyroglutamate)	C5H7NO3	Amino acids	1.19476	0.348179	0.132725	1.15516	0.145083	0.0449336	0.782674	0.743293	0.077095	0.704184	0.306306	0.045877	0.473356	0.312903	8.27098e-05	5.35636e-06	0.0698217	6.59646e-07	2.31198e-09	0.005504	0.00166196	2.11069e-05	0.000772093	5.75339e-07	7.48649e-06
Meth-ben	Methylbenzoate	C8H8O2	Benzene derivatives	0.0852602	0.191141	0.979063	0.0852828	0.112384	0.881915	0.0823208	0.228368	1.94098	0.041015	0.0679358	1.1081	0.483647	0.024055	0.358701	0.295433	3.58725e-06	0.000115633	0.694159	7.15779e-08	6.34387e-06	0.000238143	3.91716e-09	3.61277e-08	0.317511
Glu	Glutamate	C5H9NO4	Amino acids	0.612724	0.532056	0.580718	0.920274	0.517226	0.327836	0.259821	0.412671	0.403355	0.507184	0.558562	0.416335	0.504064	1.25642e-05	0.000575525	0.0139671	0.150092	0.000131662	3.04067e-06	2.53034e-09	3.7662e-06	3.12626e-05	1.09593e-06	1.20085e-06	0.000155611
Sucrose	Sucrose	C12H22O11	Carbohydrates	0.472028	0.463794	0.659782	0.495848	0.445446	0.394009	0.571401	0.492093	0.591058	0.531109	0.559349	0.443356	0.509939	1.90926e-07	3.03929e-05	0.00588839	4.88733e-08	2.67924e-08	6.98117e-08	1.55075e-05	1.10203e-05	3.44618e-06	2.28875e-07	9.02733e-08	8.10077e-07
Gentisate	Gentisic Acid	C7H6O4	Carbohydrates	0.469392	0.200858	0.205306	0.571255	0.380254	0.290061	0.512359	0.422973	0.263212	1.77883	0.779925	0.472838	0.528939	0.00263514	0.000319513	8.92865e-05	0.000210352	0.0020661	0.00035464	0.007022	0.0384276	4.35076e-06	0.00228313	0.101404	3.32698e-05
Inosine	Inosine	C10H12N4O5	Nucleotides	0.641592	0.381385	0.2296	1.26093	0.848763	0.330626	0.805622	0.631021	0.120472	0.719491	0.539725	0.157737	0.55558	0.00493428	2.69387e-06	3.91545e-05	0.00342274	0.0129739	0.000148812	0.0244903	0.0224152	9.99541e-10	0.0158524	4.24206e-06	3.81465e-07
Rib-5P	Ribulose-5-Phosphate	C5H11O8P	Carbohydrates	0.99044	0.858615	1.59376	0.466286	0.438144	0.106393	0.706796	0.547509	0.112296	0.353776	0.374269	0.239334	0.565635	0.97713	0.444679	0.0219372	0.000555129	0.00192701	3.60497e-05	0.0246382	0.0132931	6.49514e-05	3.04006e-05	0.000610958	0.0458598
Api-C-pen-O-fer-hex	Apigenin-C-pentosyl-O-feruloylhexoside	C36H36O17	Flavonoids	0.000541555	0.00301403	0.00357321	0.000222224	0.000264662	0.000738094	0.300734	2.17355	1.43876	1.08044	0.0960889	1.95137	0.587442	8.35186e-08	2.26469e-08	2.48681e-10	1.38974e-08	6.65823e-10	4.66178e-10	0.626975	0.13411	0.355918	0.355918	0.234923	0.235787
Asp	Aspartate	C4H7NO4	Amino acids	1.36002	0.35035	0.316342	1.63226	0.11313	0.102557	0.986342	0.372091	0.0586194	1.498	0.317043	0.0370426	0.595317	0.0146937	0.000296009	3.32836e-05	0.000577121	1.52641e-05	1.72808e-06	0.808516	5.4129e-06	1.78694e-06	0.000299436	2.41191e-07	1.75863e-06
dimethyl amine oxide	Dodecyl (dimethyl) amine oxide	C14H31NO	Others	0.505137	0.577945	0.64759	0.886035	0.699434	0.497136	0.807033	0.416186	0.54916	0.713897	0.440766	0.709719	0.620837	0.0117477	0.00925505	0.0251265	0.354343	0.0999801	0.00905212	0.667597	0.0139714	0.0417555	0.141144	0.00267645	0.173785
Glycolate	Glycolate	C2H4O3	Organic acids	0.482386	0.404416	0.294875	0.457528	1.03993	1.01914	0.469044	0.271388	0.288145	0.946796	1.20957	0.709787	0.63275	0.000491592	1.08508e-05	2.05434e-07	4.46185e-06	0.753216	0.811772	3.20782e-05	1.23512e-06	0.0002501	0.308153	0.13535	0.0303558
OxoPro I	L-5-Oxoproline I	C5H7NO3	Amino acids	1.03445	0.654579	0.239106	1.29922	0.631117	0.171175	0.462528	1.12256	0.351508	0.780667	0.82541	0.217669	0.649166	0.343246	0.00147326	0.000165791	0.000268533	0.0100424	5.64013e-07	9.10586e-07	0.0495873	5.41451e-05	0.00191067	0.000228025	2.32979e-05
Betaine	Betaine	C5H11NO2	Amino acids	0.8416	0.900011	0.485841	0.28174	0.489612	0.270793	0.881052	1.34732	1.14645	0.398902	0.469696	0.330983	0.653667	0.143839	0.65721	4.19257e-06	1.96761e-07	3.63204e-07	5.86481e-07	0.0507678	0.00689756	0.0961023	2.06873e-05	8.06862e-08	1.28069e-06
Ind 3-car	Indole-3-Carbaldehyde	C9H7NO	Organic acids	0.555973	0.699083	0.749796	1.07382	0.505243	0.917423	0.875293	0.492731	0.549752	0.764388	0.65126	0.511588	0.695529	6.87625e-05	0.00464812	0.0841331	0.132829	0.000237222	0.468337	0.542561	0.00144301	0.00117283	0.137179	0.000255166	9.11834e-05
Azelate	Azelaic Acid	C9H16O4	Organic acids	0.815743	0.289089	0.35066	0.768982	0.523525	0.946945	0.604804	1.67264	0.493811	0.712089	0.647727	0.757248	0.715272	0.274736	8.12269e-06	3.85815e-06	0.00818923	3.68818e-06	0.558302	0.000125755	0.781533	4.81554e-05	0.0219858	6.13058e-05	0.0537719
Pip I	Pipecolic Acid I	C6H11NO2	Amino acids	0.863932	0.230631	0.147494	3.23996	0.78069	0.873009	0.889861	0.162097	0.0349802	1.10255	0.584365	0.0309862	0.745046	0.304296	0.118396	0.000196848	7.38223e-06	0.652389	0.688289	0.159565	0.000144382	2.08132e-05	0.0820718	0.0121915	2.65844e-05
Thr	Threonine	C4H9NO3	Amino acids	1.35736	0.280142	0.114399	1.55205	0.15726	0.0487666	1.76684	1.70104	0.127445	1.33302	0.734369	0.0687823	0.770122	4.68868e-05	1.82881e-05	5.93256e-05	1.08403e-05	1.15156e-05	4.75323e-07	3.87457e-05	0.000613759	1.68347e-06	0.0111899	0.0386524	7.19215e-06
2-Amino-1,3,4,5-eicosanetetrol	2-Amino-1,3,4,5-eicosanetetrol	C20H43NO4	Others	0.586503	0.462481	0.647515	1.32126	0.849919	0.74323	0.925827	0.856416	0.723682	0.757903	0.521736	0.857471	0.771162	0.0847847	0.00293097	0.122363	0.176321	0.593139	0.248342	0.886436	0.543411	0.34929	0.314378	0.0278636	0.819713
Val	Valine	C5H11NO2	Amino acids	0.834532	0.518161	0.339553	1.82303	0.44389	0.465015	1.59874	1.08505	0.450251	1.03908	0.761837	0.284461	0.803632	0.526264	4.01622e-07	0.0024208	2.61477e-07	8.99697e-06	0.000397381	0.0137953	0.4253	0.00928681	0.657916	0.0319234	0.000410291
MTA	5-Methylthioadenosine	C11H15N5O3S	Nucleotides	1.54447	0.498203	0.126719	1.97226	0.938609	0.134684	1.16819	1.65758	0.224533	0.654208	0.965169	0.201166	0.840482	1.69567e-06	2.79465e-07	3.54603e-06	7.51235e-08	0.243592	6.13112e-06	0.00706547	4.78438e-06	1.5058e-08	6.98608e-06	0.286546	2.20035e-07
Leu-pro	Leucylproline	C11H20N2O3	Dipeptides	0.814788	1.14845	1.86514	0.611723	0.907428	0.956798	0.670361	0.733976	0.672797	0.613214	0.562003	0.611902	0.847382	0.115173	0.244306	0.0185137	0.00727913	0.592062	0.744523	0.0253447	0.050785	0.0100364	0.0364932	0.00199772	0.0256502
myo-Inositol	Myo-Inositol	C6H12O6	Carbohydrates	4.50923	0.513393	0.246381	1.23965	0.294354	0.0774644	1.37073	0.56056	0.0678867	0.969534	0.72254	0.0482682	0.884999	6.45542e-09	2.01286e-05	1.75892e-05	0.0017863	2.54363e-07	3.22412e-07	0.00020328	0.000191672	9.32631e-08	0.394226	0.000645013	4.87252e-07
Orn	Ornithine	C5H12N2O2	Amino acids	0.68677	0.0830406	0.146171	5.64846	0.23857	0.256481	0.119702	0.0495221	0.0151072	2.75445	0.715773	0.0818784	0.899661	0.0937604	2.50255e-06	4.01391e-06	2.5885e-05	0.0494334	0.041293	1.71631e-07	3.02991e-06	1.73408e-06	0.00249626	0.815701	0.000142887
Tri der II	Tricin derivant II	C36H36O18	Flavonoids	0.00145937	0.00508682	0.00914415	0.0011123	0.00201934	0.00432853	1	1.84987	1.74625	1	2.41865	3.00518	0.920258	4.35771e-12	2.35623e-05	4.15979e-05	5.16298e-12	3.47413e-07	4.50333e-06	#DIV/0!	0.134008	0.139257	#DIV/0!	0.134556	0.134414
Api-C-pen isomer	Apigenin C-pentoside isomer	C20H18O9	Flavonoids	0.449438	0.127852	0.00842188	0.277215	0.307804	0.01063	5.43485	1.71035	0.887389	0.684196	1.4284	0.111755	0.953192	0.0148683	0.0724875	0.028543	0.0195409	0.0047435	0.0102055	0.00184418	0.137524	0.680356	0.855498	0.208114	0.584262
2-Amino-1,3-eicosanediol	2-Amino-1,3-eicosanediol	C20H43NO2	Others	0.639917	0.253794	0.504246	1.24143	1.07026	1.18633	1.15005	1.5737	0.978785	0.837212	0.999768	1.03155	0.955587	0.111886	0.000196674	0.0239844	0.08497	0.778848	0.728043	0.442168	0.413514	0.997548	0.357132	0.987453	0.803829
Pheophorbide A I	Pheophorbide A I	C35H36N4O5	Cofactors	2.63062	0.126404	0.00503538	0.68107	0.0611106	0.00206356	2.95233	0.645269	0.00746017	3.49933	1.99614	0.00714435	1.05116	0.00275634	8.4411e-05	5.67667e-06	0.000397709	8.63004e-08	3.59688e-07	8.53944e-07	0.0379589	1.65363e-08	7.5689e-05	0.000123783	1.00228e-06
Pro	Proline	C5H9NO2	Amino acids	1.03371	0.320654	0.554094	1.22686	0.487599	0.17014	3.08087	1.50623	0.485223	1.86678	2.10565	0.193372	1.08593	0.582542	0.000357288	0.0914128	0.109817	4.08657e-05	2.45379e-05	1.80387e-07	0.000958746	3.28439e-05	0.000817537	7.98769e-08	6.49646e-06
2-Amino-1,3-octadecanediol	2-Amino-1,3-octadecanediol	C18H39NO2	Others	0.683079	0.288273	0.543011	1.37841	1.28552	1.2916	1.1973	2.11832	1.17184	0.941406	1.2668	1.06727	1.10274	0.117625	0.000481095	0.0353049	0.0010868	0.0812263	0.583138	0.323538	0.0811599	0.177512	0.678895	0.0558961	0.748263
Octadecanoate	Octadecanoate	C18H36O2	Lipids	0.949887	0.646383	0.567417	1.38349	1.31738	1.02507	0.450198	1.46444	0.871996	1.78718	1.40276	1.54355	1.11748	0.639726	0.00665736	0.134754	0.0108974	0.169226	0.862003	0.318503	0.0371638	0.339988	0.0277347	0.0648608	0.144056
Pip II	Pipecolic Acid II	C6H11NO2	Amino acids	1.62443	0.906357	0.466296	3.19146	0.896846	1.53305	1.78423	0.695287	0.077546	1.6502	0.97371	0.094826	1.15785	0.186682	0.956094	0.0609031	5.21545e-07	0.823863	0.26997	1.39704e-05	0.930414	3.05603e-06	4.91111e-05	0.998193	0.0255088
Momilactone A	Momilactone A	C20H26O3	Terpenoids	0.865598	0.0449031	1.59867	5.77531	2.39081	2.17629	0.237379	0.0917035	0.0663121	0.331853	0.290759	0.21707	1.17389	0.787595	5.50196e-07	0.0978666	9.76859e-05	0.0141389	0.0437706	4.64225e-05	2.32657e-08	1.20233e-05	5.9349e-06	3.63767e-06	0.00107408
Ser	Serine	C3H7NO3	Amino acids	4.158	0.257256	0.248872	1.30955	0.12616	0.0893474	4.82995	0.907174	0.115009	1.4214	0.719644	0.0957391	1.18984	4.38967e-05	4.46094e-05	4.53134e-05	7.08047e-05	6.26831e-05	2.51749e-06	4.48094e-06	0.310013	1.70136e-06	0.00159878	0.0188693	7.96245e-06
G6P	Glucose-6-Phosphate	C6H13O9P	Carbohydrates	1.15333	0.635183	0.497213	2.5475	0.753665	0.603981	1.25193	0.810241	0.410666	4.00857	1.23962	0.657288	1.2141	0.123299	0.0454649	0.0500506	3.13519e-05	0.0879112	0.000702351	0.319669	0.150124	0.000184422	0.000114538	0.122118	0.089246
VB2	Riboflavin (Vitamin B2)	C17H20N4O6	Cofactors	1.7309	0.433536	2.22752	1.0801	0.390673	0.373615	1.28861	3.54621	1.40875	0.840766	0.31483	1.19338	1.23574	0.0928667	0.820341	6.3876e-06	0.390385	0.529009	0.511265	0.357312	8.94339e-10	0.139551	0.123876	0.395247	0.13641
Api-C-pen	Apigenin C-pentoside	C20H18O9	Flavonoids	0.872283	0.117557	0.0758795	0.462027	0.547674	0.0316053	5.75434	2.56426	1.69885	1.38198	1.4747	0.215094	1.26635	0.667664	0.00892711	5.31701e-05	0.00712474	0.000136828	0.00979782	0.00103686	0.0321865	0.0440473	0.267516	0.00720897	0.752599
Api-6C-glu-8C-ara IV	Apigenin-6-C-β-glucoside-8-C-α-arabinoside IV	C26H28O14	Flavonoids	0.000100438	0.000105024	5.79688e-05	0.000186437	0.000261791	0.000227942	2.76762	1.99687	3.3214	2.43231	3.4069	1.98954	1.3263	1.20611e-07	3.59223e-07	2.63988e-18	1.71004e-07	3.22378e-07	2.4366e-07	0.355918	0.168122	0.041998	0.133978	0.000242892	0.354423
2-LysoPC(18:3)	2-Lysophosphatidylcholine(18:3)	C26H48O7PN	Lipids	4.20199	0.196716	0.2258	1.4763	0.667499	0.704484	2.0088	0.7488	0.496599	4.11704	1.05861	1.06751	1.41418	6.44708e-06	0.00239014	3.12338e-05	0.149819	0.304862	0.0386594	0.000664639	0.291771	0.000220738	1.25716e-08	0.390723	0.480286
Meth-Nic	Trigonelline (N'-Methylnicotinate)	C7H7NO2	Cofactors	0.876649	2.04902	2.52218	0.505961	0.430767	0.329126	0.671355	1.75343	3.82219	0.875383	1.23979	2.20659	1.4402	0.95571	0.0258676	0.00469799	0.000347431	0.00286423	0.0485407	0.000567974	0.0879434	9.04199e-05	0.0488315	0.233157	0.000359475
4-Coumarate	4-Hydroxycinnamate	C9H8O3	Hydroxycinnamate derivants	0.967768	0.414758	0.184748	3.03627	0.702654	0.245558	5.08019	0.609828	0.0965905	4.24013	1.57695	0.184917	1.44503	0.517867	0.000532388	5.37027e-06	1.74057e-05	0.00121926	4.36665e-05	1.25649e-05	0.0015915	5.74097e-07	5.52602e-05	0.000546003	1.86788e-06
Ile	Isoleucine	C6H13NO2	Amino acids	1.32144	0.722744	0.274245	3.26979	0.610137	0.15506	3.70353	3.53332	0.191559	3.09137	1.31519	0.0934872	1.52349	0.00933969	0.000968232	0.00245412	6.18732e-06	0.0144504	2.95365e-06	1.94874e-07	0.000113896	0.00567417	1.2816e-05	0.0198059	6.19128e-05
Norvaline	Norvaline	C5H11NO2	Amino acids	1.41493	0.464533	0.347285	2.37405	0.323972	0.297444	4.09757	4.12582	0.489915	2.93207	1.54912	0.177339	1.5495	0.0022697	0.0956818	0.023366	1.70646e-05	0.027627	2.42328e-05	4.00828e-06	1.99631e-05	0.0137085	0.00039015	0.00557638	3.18977e-05
4H-Ben	4-Hydroxybenzoic Acid	C7H6O3	Benzene derivatives	2.03507	0.248001	0.0279012	2.20447	1.12055	0.124889	1.59795	0.457997	0.0459543	7.34262	3.52417	0.356801	1.59053	0.00841183	1.90596e-05	3.14138e-08	5.21123e-05	0.340947	4.79331e-05	0.132191	0.109968	3.42953e-07	3.94832e-06	0.0008411	0.00155621
Leu	Leucine	C6H13NO2	Amino acids	1.43601	0.509339	0.198061	3.54517	0.590842	0.102703	4.8667	2.50523	0.367349	3.94187	1.68235	0.111778	1.65478	0.000314306	1.7535e-06	0.00281292	7.14648e-06	0.0158318	9.52559e-06	1.28528e-06	0.00571966	5.01461e-06	2.13222e-05	0.000574605	8.17525e-05
VB5	Pantothenic Acid	C9H17NO5	Cofactors	1.62646	1.34877	1.02531	5.45995	4.52687	1.40716	1.08146	0.900118	0.253326	1.43769	0.957755	0.487804	1.70939	2.63764e-05	5.90183e-06	0.798659	1.77084e-07	1.82023e-09	0.000371265	0.0449835	0.167479	5.2219e-06	4.23228e-05	0.589048	0.000397459
Gal	Galactose	C6H12O6	Carbohydrates	1.01302	0.0856071	0.146174	0.774982	0.0875912	0.0158847	4.68683	1.09595	0.0663775	12.123	0.449375	0.0115676	1.71303	0.914878	2.07789e-06	0.000171326	0.118071	0.000307815	2.35731e-09	2.97992e-05	0.512454	4.12755e-07	0.000765499	0.0297089	3.96478e-06
2-Amino-1,3,4-tetradecanetriol	2-Amino-1,3,4-tetradecanetriol	C14H31NO3	Others	0.822834	0.40132	0.351929	2.93133	1.38007	3.08718	1.74251	4.76512	1.38066	1.22214	1.80296	1.3175	1.76713	0.358179	0.00491719	0.0473885	7.3291e-05	0.114792	0.0635528	0.0408253	0.0219922	0.199937	0.422017	0.00336913	0.299424
Palmitate	Palmitate (16:0)	C16H32O2	Lipids	1.85436	1.27647	0.471174	1.95549	1.48104	1.52392	3.06876	1.84934	1.34254	3.00586	2.24778	2.05032	1.84392	0.000204691	0.120092	0.00112927	2.89161e-06	0.016416	0.00233969	5.98285e-06	0.000254733	0.00368157	5.45256e-05	3.16874e-05	0.0346496
Spd	Spermidine	C7H19N3	Amino acids	0.969367	0.00446468	0.004158	5.24645	0.0245948	0.0208971	3.36826	0.0468891	0.00598653	13.3222	0.534377	0.180359	1.97733	0.98736	1.81118e-06	5.67557e-06	0.000141217	0.00154624	0.000319164	0.000848046	0.00270159	1.00462e-05	9.69674e-07	0.0976581	0.0344093
2-PG	2-Palmitoylglycerol	C19H38O4	Lipids	1.53411	3.60863	2.11106	1.12664	7.69045	1.92768	0.545766	1.34172	1.28813	0.657944	1.224	1.19238	2.02071	0.188698	0.00532167	3.1891e-06	0.340205	7.66608e-12	0.010709	0.853948	0.155736	0.0286441	0.977511	0.293142	0.305736
Phe	Phenylalanine	C9H11NO2	Amino acids	1.51628	0.470883	0.23845	4.47844	0.441575	0.0935347	5.96209	3.23594	0.240199	7.59562	1.63294	0.0765823	2.16521	0.00746613	0.00199015	0.00232384	5.84805e-06	0.00582922	1.00296e-06	2.01383e-06	9.36046e-05	1.9123e-06	9.99849e-07	0.00410171	1.42007e-05
GPC	Sn-Glycero-3-Phosphocholine	C8H20NO6P	Lipids	0.992237	1.37382	7.5868	1.48479	3.1003	2.20991	1.0327	1.49851	1.83108	0.999131	1.75967	2.12293	2.16599	0.876538	0.114913	0.00457051	1.47007e-05	4.27384e-10	0.000302966	0.672877	0.0799239	0.00143867	0.965449	0.0013462	0.0267066
Pheophorbide A II	Pheophorbide A II	C35H36N4O5	Cofactors	0.69444	0.132753	0.287887	1.68878	0.084124	0.0973353	9.6928	0.590303	0.322826	6.49487	5.77476	0.191935	2.17107	0.357689	5.26338e-06	0.0253539	8.98287e-05	9.83244e-08	3.78272e-05	0.00569486	0.0245736	0.355918	8.74382e-09	0.00446383	3.94546e-06
His	Histidine	C6H9N3O2	Amino acids	2.57277	0.0408971	0.154318	11.1043	0.045826	0.0129744	7.74469	1.27933	0.00830206	8.488	1.01423	0.0119532	2.70647	0.000354788	9.76382e-06	9.57831e-05	2.23279e-06	2.09682e-06	3.96457e-06	1.35452e-05	0.476039	0.000161718	8.74708e-07	0.788311	9.9379e-07
Gly	Glycine	C2H5NO2	Amino acids	4.31869	0.553821	0.182827	5.89172	0.600115	0.223778	8.7597	2.36753	0.284324	5.55163	3.87492	0.289549	2.74155	1.63094e-05	0.00441666	8.48444e-05	4.26454e-07	0.00321803	0.000582707	1.2319e-06	8.11259e-05	0.00311497	1.65203e-06	3.79282e-06	1.82608e-07
Fumarate	Fumarate	C4H4O4	Carbohydrates	5.20261	1.60119	0.45979	8.85339	1.02275	0.110695	5.87816	0.810983	0.172972	7.87729	2.13444	0.122097	2.85386	1.12778e-06	0.000259367	0.198999	1.64422e-10	0.698453	3.5487e-06	1.16439e-08	0.129925	1.28112e-07	3.69219e-07	2.01051e-07	0.000151839
Linolenate	Linolenic Acid	C18H30O2	Lipids	4.62448	0.535396	0.092761	4.53498	1.1404	0.355826	10.4062	3.21983	1.36402	5.20225	2.67534	0.526619	2.88984	1.54097e-06	0.369509	4.39924e-08	0.00013979	0.357913	0.00050936	5.39777e-07	0.000102932	0.00827613	0.0040878	0.0104229	0.216394
OxoPro II	L-5-Oxoproline II	C5H7NO3	Amino acids	2.72895	0.418327	0.201523	5.4469	0.606179	0.448955	8.04511	1.63076	0.0769746	11.4962	3.70224	0.190045	2.91602	4.36858e-07	1.82405e-05	0.0745195	2.3667e-08	0.0625962	0.00877131	3.89904e-07	0.0296471	3.8659e-05	1.76806e-06	2.22372e-05	7.53605e-05
Phytocassane C	Phytocassane C	C20H30O3	Terpenoids	1.24123	0.12173	2.12177	16.6362	5.68073	4.48692	1.07319	0.691553	0.254183	1.67849	1.60482	0.453974	3.00373	0.287496	3.06733e-06	0.038053	4.20716e-06	0.00451326	0.00371305	0.539402	0.0142926	0.00124505	0.00718458	0.0247281	0.314682
Maltose	Maltose	C12H22O11	Carbohydrates	3.86593	1.48786	1.23406	8.86042	1.0782	0.0766459	5.62761	3.71393	2.68112	5.18032	2.18461	0.0702783	3.00508	1.70201e-05	0.0414807	0.306574	1.69909e-05	0.398686	0.000280714	1.0624e-10	3.47513e-05	0.00498179	0.000104571	0.000391191	0.000144838
Ala	Alanine	C5H5N5	Amino acids	6.40409	1.07235	0.421128	6.5887	0.868307	0.148906	5.15578	4.78729	1.09363	7.07304	2.58048	0.269527	3.0386	1.00405e-08	0.0239632	5.32791e-07	9.60776e-06	0.484	3.0908e-06	0.000296986	3.74837e-06	0.664505	2.12428e-06	0.000213848	1.57741e-05
Nicotinate	Nicotinate	C6H5NO2	Cofactors	8.49783	1.5072	0.641163	7.24043	3.45568	0.521813	6.03476	7.03462	1.61326	4.64126	4.29159	1.35387	3.90279	2.55146e-08	0.00185436	0.00489358	3.64846e-09	4.85534e-05	5.44436e-06	1.5055e-06	2.02628e-07	0.00078404	0.000120673	2.48305e-05	0.00468984
NAcGlu	N-Acetylglutamate	C7H11NO5	Amino acids	9.01954	4.01802	0.695962	3.40593	1.27548	0.73231	4.84684	7.58515	1.42796	9.28602	8.06533	0.9761	4.27789	5.99565e-08	1.9668e-06	0.261925	2.35678e-06	0.241626	0.0752023	1.52665e-05	4.8225e-08	0.000828027	1.90264e-05	3.74999e-07	0.95819
Glucosamine	Glucosamine	C6H13NO5	Carbohydrates	7.78613	2.90781	4.59668	1.13694	1.31248	1.11462	10.3662	8.77978	1.03252	8.16241	7.69272	1.46843	4.69639	0.000809616	0.010037	0.00501875	0.197896	0.16008	0.322575	5.83395e-07	0.000273033	0.986865	0.0022862	0.00197925	0.380955
Lys	Lysine	C6H14N2O2	Amino acids	7.98685	1.13307	0.602059	11.3135	2.02797	0.421416	13.2097	4.77077	0.522641	7.54351	6.98137	0.492311	4.75043	2.93305e-10	0.0929939	0.0869004	1.19977e-06	0.000450232	0.000565458	0.0215554	6.87497e-06	0.000459658	0.312999	1.73191e-10	0.000777977
HSer	Homoserine	C4H9NO3	Amino acids	5.18786	2.95105	0.20731	17.6972	4.00623	0.568482	14.9891	4.97846	0.250686	9.79881	2.05492	0.063456	5.22946	0.000120964	0.0029857	0.012026	0.000702739	0.008892	0.152314	4.31515e-05	0.000171346	0.022822	0.000179527	0.0173131	0.0019365
Try	Tryptophan	C11H12N2O2	Amino acids	10.1892	2.74124	1.56563	10.745	2.55004	1.43597	19.0617	6.72316	2.04987	5.05599	3.04306	0.949186	5.50917	7.09213e-08	1.0132e-05	0.068322	3.82367e-06	5.61381e-05	0.450126	7.57994e-13	6.91839e-06	0.000309385	6.33327e-06	1.96036e-06	0.871907
Tyr	Tyrosine	C9H11NO3	Amino acids	4.38753	1.30183	0.527418	12.0985	1.03664	0.275542	15.7094	4.77982	0.44356	23.5134	4.09966	0.288514	5.70514	3.9033e-06	0.15843	0.0864024	5.921e-07	0.658851	4.98833e-06	4.32787e-08	2.81349e-05	0.00122741	1.72716e-07	1.1092e-06	4.68984e-05
Fru	Fructose	C6H12O6	Carbohydrates	0.488613	0.285045	0.487809	3.6013	3.03298	2.83675	0.981877	0.454155	0.375849	37.9064	16.8931	4.11706	5.95508	3.26642e-08	1.88177e-08	0.000415749	2.97972e-07	0.00461299	0.00066908	0.685745	1.11213e-06	2.11507e-08	3.11585e-08	1.491e-07	0.0424482
Pi	Phosphoric acid	H3PO4	Cofactors	12.2544	25.4279	3.51314	4.68372	5.52755	1.18496	2.56523	4.05303	0.492422	5.0588	5.86993	1.08604	5.97643	1.95684e-06	3.90961e-06	0.000145223	8.67244e-05	4.51814e-06	0.265618	3.11234e-05	0.000572166	0.0263832	7.27757e-07	8.15617e-10	0.409597
Glucose	Glucose	C6H12O6	Carbohydrates	0.733413	0.339022	0.59536	4.4013	5.48684	3.30418	1.09966	0.660626	0.560394	31.4674	22.2067	4.33757	6.26605	2.05494e-05	1.95856e-09	8.66213e-05	2.05263e-05	0.000123644	7.04048e-05	0.0283798	5.39904e-05	1.06038e-06	4.06785e-08	1.74348e-09	0.00196061
Ferulate	Ferulate	C10H10O4	Hydroxycinnamate derivants	3.74432	1.86657	1.05174	16.063	3.29694	2.04971	14.1024	1.85028	0.437663	20.2673	9.82366	1.76271	6.35969	7.80407e-07	0.00248103	0.764108	3.56202e-08	2.66735e-08	7.82042e-05	7.54305e-07	0.12907	0.000508849	1.05973e-06	0.000198681	0.000429132
Glycerol	Glycerol	C3H8O3	Lipids	8.09969	2.13763	0.609028	7.51327	3.00796	1.20214	11.1248	6.38744	1.14001	21.5706	14.2492	2.30756	6.61244	1.85905e-08	0.000971627	0.108784	3.48084e-06	0.00669	0.13645	4.97198e-07	1.31929e-07	0.338589	5.99067e-09	1.05234e-06	0.00388577
β-Ala	Beta-Alanine	C3H7NO2	Amino acids	5.65886	0.591863	0.277548	13.5697	1.66293	0.0978769	21.3989	5.29525	0.253262	19.9628	12.6311	0.100502	6.79171	1.88438e-08	0.0170769	0.00221978	4.03469e-09	0.00541516	0.000781087	4.52641e-11	2.24887e-07	0.000449167	9.71058e-08	2.08998e-09	0.000115952
Ribitol	Ribitol	C5H12O5	Carbohydrates	13.3285	2.21465	0.0943847	3.47697	0.319097	0.127917	38.4419	16.0319	0.329795	14.4042	2.72667	0.0577815	7.62948	2.3672e-09	0.000912132	4.06255e-05	3.20378e-06	0.000307191	1.8932e-05	1.18447e-09	2.34598e-06	0.000769995	1.07846e-08	3.81433e-06	2.5004e-05
Oleate	Oleate	C18H34O2	Lipids	5.7882	5.674	1.31527	7.23074	4.87128	7.63642	14.0254	9.55463	6.10401	17.3495	5.67736	6.61893	7.65381	9.56433e-07	3.61165e-05	0.09245	1.18653e-05	0.00245544	1.92287e-06	1.00732e-09	5.70621e-08	1.89944e-05	7.85193e-06	0.000663507	0.000318089
Urea	Urea	CH4N2O	Amino acids	0.547259	0.633913	0.380301	0.0373701	0.00696776	0.019575	0.371489	13.1695	0.231627	0.370258	17.0862	61.2495	7.842	0.0579501	0.148954	0.0190883	0.232164	0.151675	0.211754	0.0037122	0.568181	0.00386962	0.0127426	0.840205	0.309602
Sinapate	Sinapic Acid	C11H12O5	Hydroxycinnamate derivants	7.28225	5.36836	0.850588	53.7483	4.44787	0.403701	6.29035	1.29731	0.267008	9.58901	11.3253	0.544375	8.4512	3.23773e-06	0.105546	0.35582	0.00142441	0.139034	0.0106893	0.0556195	0.675493	0.026598	0.136064	9.81449e-05	0.157039
GBH	Gamma-Guanidinobutyric Acid	C5H11N3O2	Amino acids	22.3142	16.9768	27.3172	4.05332	7.89498	10.6993	1.06984	2.95088	3.32958	1.32788	2.07596	5.73318	8.81194	3.79301e-05	2.34217e-05	1.72797e-06	9.87815e-07	7.88481e-05	0.00010481	0.138652	0.00035283	3.51713e-05	0.0160143	1.33051e-06	1.41388e-05
Guanosine	Guanosine	C10H13N5O5	Nucleotides	25.9062	3.20636	1.85795	25.7144	7.7056	1.27419	9.83364	7.1196	2.9733	12.3595	6.78526	1.33633	8.83936	6.08868e-10	0.00374459	0.0143326	1.84838e-08	3.35584e-06	0.14266	1.83958e-10	2.13163e-08	3.55316e-08	2.372e-10	4.95843e-08	0.121435
Phytocassane D	Phytocassane D	C20H28O3	Terpenoids	2.81366	1.06146	17.8809	31.7868	6.6916	21.2759	3.47495	0.994274	2.64171	8.85965	14.54	0.431141	9.371	0.00593661	0.0809035	0.000210468	1.00839e-11	3.54393e-08	2.23096e-06	1.412e-07	0.946327	0.00838652	0.0014445	1.68833e-08	0.925962
2-Coumarate	Trans-2-Hydroxycinnamate	C9H8O3	Organic acids	4.44157	1.21645	0.419469	13.3139	0.904385	0.202596	20.7263	3.68623	0.346281	63.3083	4.14947	0.247394	9.41353	4.53254e-07	0.081354	0.0266242	4.97622e-08	0.648143	5.88117e-07	0.000176064	7.80378e-05	0.000838717	2.06922e-17	7.86891e-07	8.09085e-05
Melezitose	Melezitose	C18H32O16	Carbohydrates	4.91552	0.515131	1.46458	14.4235	4.2303	0.863113	27.3729	5.01236	1.85032	44.3314	8.64067	3.05269	9.72271	2.76827e-07	0.0784127	0.637785	7.56468e-06	3.64513e-05	0.302357	2.14025e-07	0.000440805	0.732957	6.89085e-07	4.68645e-09	0.041532
Adenosine	Adenosine	C10H13N5O4	Nucleotides	29.6324	7.66083	2.91056	14.4438	11.4068	1.31456	12.8055	12.7189	2.65319	11.5044	9.13638	2.6307	9.90151	3.61082e-07	1.91712e-07	0.000354917	2.40023e-07	1.30653e-08	0.101603	2.46585e-06	1.26308e-05	0.00574769	3.81363e-07	4.01126e-08	6.39669e-05
9-HOTrE	9-hydroxy-10,12,15(E,Z,Z) octadecatrienoic acid	C18H30O3	Lipids	6.09064	0.607526	0.0530849	30.2748	2.85502	0.331457	38.7179	5.59262	0.383811	50.3332	14.8898	0.158849	12.5241	0.000103022	0.0340984	4.11247e-05	5.35655e-08	0.00132083	0.00802434	7.01139e-07	3.90585e-08	0.0011174	7.03813e-06	4.08767e-06	0.0110325
9-HOTrE isomer	9-hydroxy-10,12,15(E,Z,Z) octadecatrienoic acid isomer	C18H30O3	Lipids	9.99704	1.14353	0.0420456	10.9504	31.0441	0.296853	15.4077	61.5382	0.407632	17.1443	10.969	0.744765	13.3071	7.02848e-05	0.399692	7.28809e-07	1.47507e-05	3.15507e-08	0.00379892	2.67951e-05	2.30458e-08	0.0431451	1.84518e-05	1.61052e-05	0.913667
Met	Methionine	C5H11NO2S	Amino acids	14.6427	2.64417	1.13035	31.8101	2.76725	0.447384	32.849	13.8955	1.82926	58.516	24.6911	1.10246	15.5271	9.52541e-08	1.18288e-05	0.386613	1.20817e-09	4.33929e-05	0.0426006	8.70604e-10	5.39678e-07	0.000423332	7.42205e-09	1.49376e-12	0.427831
GABA	GABA	C4H9N1O2	Amino acids	55.7387	1.73042	0.546584	13.001	1.42798	0.25914	37.3882	15.6232	2.07918	41.7229	18.8104	1.59712	15.8271	1.24194e-09	2.394e-06	0.00261896	1.27591e-06	0.0326914	6.08638e-06	1.07714e-06	1.14969e-05	0.0100327	6.90029e-10	2.74967e-07	0.00536393
SAdo	Succinyladenosine	C14H17N5O8	Nucleotides	11.6464	0.983134	0.227525	88.214	9.92091	0.23707	56.1014	4.56964	0.761147	40.5025	17.6002	0.742127	19.2922	9.96741e-10	0.73789	8.3798e-05	2.7686e-08	1.43426e-13	3.04565e-05	3.06696e-06	0.00238718	0.792913	3.38059e-05	1.11851e-05	0.711243
Adipate	Adipic Acid	C6H10O4	Carbohydrates	21.7093	0.696381	0.607785	14.6817	7.13988	1.18798	29.4295	4.21671	0.969155	137.458	14.4587	0.800023	19.4462	0.0123842	0.371836	0.355918	6.89952e-06	0.0805723	0.355918	4.32575e-06	0.088675	0.355918	1.46397e-06	1.62752e-06	0.355918
Glu-leu	Glutamylleucine	C11H20N2O5	Dipeptides	18.8813	1.60677	0.611949	75.6421	4.2105	0.426835	34.9992	22.274	0.930091	69.2227	15.6094	0.541939	20.4131	0.000509189	0.201716	0.341531	6.23188e-07	0.00446667	0.0250917	8.92584e-05	6.7624e-05	0.887946	5.48846e-06	1.20627e-05	0.182579
Punicate	Punicic Acid (18:3)	C18H30O2	Lipids	14.9811	2.73456	0.57194	43.8031	13.279	2.72519	49.2797	27.5867	2.58503	77.5962	16.9446	1.88267	21.1642	2.9262e-06	0.00799556	0.00397093	3.39229e-09	8.58174e-09	0.000732808	9.36058e-06	1.54534e-07	0.0162483	8.04364e-14	1.00775e-05	0.0686202
Adenine	Adenine	C5H5N5	Nucleotides	17.9999	1.22607	0.132343	99.1688	15.4433	0.311429	25.2816	4.46637	0.157688	77.7668	61.8706	0.635406	25.3717	4.55752e-09	0.225945	2.91309e-06	2.84032e-09	7.2556e-07	0.00388721	1.64266e-06	2.74002e-05	0.0002379	4.95017e-09	4.32535e-08	0.0191878
Linoleate	Linoleic Acid (18:2)	C18H32O2	Lipids	30.3228	17.2661	4.0929	18.8928	15.0207	14.4508	41.7881	40.8079	35.2059	41.9647	22.4529	23.5387	25.4837	1.03953e-10	4.414e-06	1.92288e-07	2.70164e-06	0.000102168	1.70675e-07	6.71252e-10	8.46025e-10	1.01096e-10	1.87066e-07	4.92118e-05	6.3779e-05
Ind 5-car	Indole 5-Carboxylic Acid	C9H7NO2	Organic acids	152.662	42.8898	11.8005	42.343	22.3124	5.22443	31.9472	36.5344	1.23251	16.8475	21.6402	2.84272	32.3564	2.48398e-06	2.20252e-05	0.00011882	2.22222e-05	9.01731e-05	1.29472e-05	8.65051e-07	1.67781e-06	0.703095	3.55859e-07	9.98999e-07	9.8354e-06
1-LysoPE(16:0)	1-Lysophosphatidylethanolamine(16:0)	C21H44NO7P	Lipids	59.0996	41.7152	20.2238	52.6338	48.0663	33.0677	35.3592	43.5186	19.3757	43.3498	60.5386	32.2063	40.7629	6.84266e-10	9.8587e-07	2.22706e-07	2.97225e-12	5.65769e-09	5.21931e-08	1.84125e-09	2.23204e-09	1.63833e-07	1.79522e-07	7.98735e-11	2.01412e-08
2-LysoPE(18:2)	2-Lysophosphatidylethanolamine(18:2)	C23H44NO7P	Lipids	78.6784	22.7898	15.8078	28.8913	27.0315	32.5292	48.2057	50.7485	25.6351	60.5036	50.8144	56.2069	41.4869	3.05018e-11	1.92867e-06	3.98245e-07	1.34644e-05	3.14726e-06	8.22216e-07	2.86943e-10	1.7308e-08	6.52938e-11	3.23794e-07	3.35226e-11	3.49516e-09
9,13-DHOME	13-HODE + 9-HODE	C18H32O3	Lipids	39.8552	11.3918	2.51159	79.1285	28.2366	11.2811	111.4	53.7008	9.95542	131.864	32.5111	4.6238	43.0384	4.56568e-10	2.40171e-07	0.000182513	1.51004e-10	5.81523e-07	2.19579e-07	7.6887e-09	1.03909e-09	5.77413e-09	3.45219e-08	5.93669e-09	0.000848567
1-LysoPE(18:2)	1-Lysophosphatidylethanolamine(18:2)	C23H44NO7P	Lipids	68.2668	30.4364	32.2088	21.559	28.2119	52.1885	42.6427	55.0224	37.8025	54.727	49.9848	102.148	47.9332	4.59231e-10	7.54463e-06	2.4993e-07	3.22984e-05	5.54236e-06	7.4532e-06	1.18433e-08	5.76262e-08	6.5579e-08	3.77412e-07	1.34236e-11	1.58155e-09
2-LysoPE(16:0)	2-Lysophosphatidylethanolamine(16:0)	C21H44NO7P	Lipids	91.8279	51.7206	25.479	84.9888	67.8408	54.2694	51.1555	63.9101	27.323	57.8474	86.4317	45.8106	59.0504	3.82629e-10	4.88008e-07	1.85987e-07	1.75007e-12	2.10684e-10	3.93482e-08	2.69061e-08	8.10221e-09	3.11712e-07	7.46928e-07	1.60641e-10	1.17851e-09
Uridine	Uridine	C9H12N2O6	Nucleotides	302.502	25.0769	3.00682	113.391	82.0034	3.37776	42.1591	62.9719	5.69897	35.8719	43.8162	5.15829	60.4196	5.56857e-11	4.81222e-07	0.327774	8.2728e-07	2.90936e-08	0.000850866	9.58197e-07	5.89752e-07	0.000126337	3.06329e-07	4.51428e-09	0.000152572
Fer-Put I	N-Feruloylputrescine I	C14H20N2O3	Hydroxycinnamate derivants	86.9836	53.172	18.3046	35.9352	51.5113	77.4705	77.2699	148.631	8.2517	99.6749	169.293	12.6156	69.9261	7.85229e-05	0.00019947	0.000193408	2.22752e-05	2.76362e-07	2.03791e-05	4.39966e-06	6.58514e-06	0.00616568	7.00379e-06	6.88479e-06	2.18159e-05
ASA	Argininosuccinate	C10H18N4O6	Amino acids	96.6211	8.45404	0.59585	146.888	24.6244	0.621857	236.376	63.425	2.57465	305.341	279.596	3.82911	97.4122	1.85547e-10	5.44675e-09	0.0212559	7.01401e-10	1.09576e-07	0.000706144	4.65525e-10	4.51261e-11	0.000208913	3.66447e-10	3.17729e-12	4.83776e-05
Fer-Put II	N-Feruloylputrescine II	C14H20N2O3	Hydroxycinnamate derivants	382.319	110.876	15.0759	60.9057	185.492	40.0565	70.2336	108.948	6.51684	177.405	161.672	7.57437	110.59	1.35987e-15	2.09205e-05	2.64799e-05	0.000432176	5.51111e-06	0.000225933	4.72111e-15	2.65221e-16	0.00621468	3.35921e-13	7.58485e-10	1.16166e-08
1-LysoPE(18:0)	1-Stearoylglycerophosphoethanolamine	C23H48NO7P	Lipids	223.184	93.9359	108.723	93.9612	116.307	133.604	78.1015	108.835	91.6429	75.4582	146.277	117.675	115.642	3.06151e-15	2.62213e-07	7.42432e-07	9.6961e-07	1.46842e-10	3.6981e-07	2.09896e-05	7.74765e-07	5.81623e-06	4.90282e-06	3.56195e-08	8.21828e-07
1-LysoPC(18:2)	1-Lysophosphatidylcholine(18:2)	C26H50NO7P	Lipids	266.254	48.6922	36.8061	35.3848	48.9901	107.115	247.258	148.325	94.5725	198.782	103.618	96.2917	119.341	4.29483e-09	1.02955e-05	2.30478e-06	6.92833e-05	2.27799e-05	5.9537e-11	4.916e-15	1.14758e-07	1.74133e-12	3.84753e-08	1.17369e-07	5.16156e-12
2-LysoPC(18:1)	2-Lysophosphatidylcholine(18:1)	C26H52NO7P	Lipids	215.717	21.5822	16.5214	21.2612	36.1362	42.4133	346.474	159.713	90.7693	325.14	192.417	107.35	131.291	2.00873e-08	1.85113e-05	7.33005e-07	0.000108509	3.24824e-06	2.341e-07	6.4469e-09	1.17372e-07	1.89779e-07	1.79397e-14	7.87369e-09	7.01915e-12
1-LysoPC(16:0)	1-Lysophosphatidylcholine(16:0)	C24H50NO7P	Lipids	173.668	150.828	107.006	145.346	177.6	155.15	117.385	146.598	103.511	125.805	191.859	166.053	146.734	8.0719e-10	1.61952e-10	2.56039e-09	3.54893e-12	1.06669e-10	6.43331e-09	1.09921e-09	6.61976e-10	1.22186e-08	1.02026e-08	1.37809e-10	7.68764e-10
Uracil	Uracil	C4H4N2O2	Nucleotides	210.482	32.9696	1.08443	482.707	172.666	1.7566	406.488	103.498	1.63238	408.91	741.303	3.56125	213.922	1.49169e-07	4.08167e-08	0.413407	2.84614e-08	8.11922e-08	0.0627349	3.99951e-07	6.16747e-08	0.0655537	2.04014e-07	6.99272e-12	0.00103703
2-LysoPC(18:2)	2-Lysophosphatidylcholine(18:2)	C26H50NO7P	Lipids	310.229	270.834	215.604	99.7236	172.957	327.833	190.892	313.863	232.916	229.932	263.75	439.8	255.694	1.22341e-09	3.01962e-09	2.18408e-08	2.10912e-06	3.80341e-07	1.04109e-07	3.71665e-09	2.74333e-09	1.20854e-08	2.76844e-08	1.4542e-11	2.21781e-08
2-LysoPC(16:0)	2-Lysophosphatidylcholine(16:0)	C24H50NO7P	Lipids	531.005	340.608	266.692	435.192	584.223	657.257	518.642	869.122	398.675	326.4	515.642	487.957	494.284	1.36527e-07	2.73546e-11	2.13261e-09	7.08765e-07	1.32699e-07	2.06554e-08	2.04356e-06	1.02071e-07	2.35983e-10	1.61179e-06	8.92977e-11	1.80521e-12
1-LysoPC(18:1)	1-Lysophosphatidylcholine(18:1)	C26H52NO7P	Lipids	431.862	359.357	245.664	604.388	693.256	593.254	658.333	1123.7	415.489	385.23	1100.88	442.17	587.798	6.82496e-07	1.12697e-14	7.19484e-16	3.14659e-14	1.50738e-15	3.59565e-12	8.97983e-07	1.74454e-15	2.59907e-06	1.59001e-08	9.23961e-19	4.26986e-09
2-LysoPC(14:0)	2-Myristoylglycerophosphocholine	C22H46NO7P	Lipids	580.272	1256.77	1036.29	220.07	1100.41	1121.9	241.052	1280.92	1466.59	116.783	348.27	1059.81	819.095	1.28147e-09	4.50396e-18	2.03524e-09	3.06604e-12	4.35183e-17	6.87452e-14	3.68105e-16	3.06802e-15	1.30622e-15	1.63154e-12	5.37805e-14	5.65011e-16
