# Supplementary material for: Dissection of flag leaf metabolic shifts and their relationship with those occurring simultaneously in developing seed by application of non-targeted metabolomics
Source: PLoS One. 2020 Jan 24;15(1):e0227577. doi: 10.1371/journal.pone.0227577 (PMC6980602; doi:10.1371/journal.pone.0227577)
Supplement: S6 Table — (XLSX) [file pone.0227577.s010.xlsx]

## Sheet: S6
S6 Table. Data of metabolite-metabolite correlations analysis.
Metabolite in Grain	Metabolite in Leaf	Metabolite Class of Grain	Metabolite Class of Leaf	Cor	P-value
GBH	Tri der I	Amino acids	Flavonoid	0.960013	3.94275e-09
GBH	Api-6C-glu-8C-ara IV	Amino acids	Flavonoid	0.959305	4.44953e-09
Pip II	Pip II	Amino acids	Amino acids	0.956477	7.06778e-09
3O-Fer-qui	Pip II	hydroxycinnamate derivatives	Amino acids	0.954588	9.46872e-09
Ala	Meth-Nic	Amino acids	Cofactors	0.951373	1.51539e-08
Pip I	Pip II	Amino acids	Amino acids	0.950491	1.71439e-08
Pro-O-hex II	Meth-Nic	hydroxycinnamate derivatives	Cofactors	0.949762	1.8953e-08
Gly	Meth-Nic	Amino acids	Cofactors	0.942149	4.98613e-08
Adenine	Meth-Nic	Nucleotides	Cofactors	0.938572	7.51619e-08
β-Ala	Meth-Nic	Amino acids	Cofactors	0.936291	9.64151e-08
Isoo-7,3'-dimeth	isoorientin	Flavonoids	Flavonoid	0.934047	1.22122e-07
GBH	Salicilate	Amino acids	Organic acid	0.93271	1.40033e-07
SAdo	Meth-Nic	Nucleic acid derivatives	Cofactors	0.931996	1.50476e-07
Pheophorbide A II	Pip I	Cofactors	Amino acids	0.931943	1.51284e-07
GBH	Sal-2O-glu	Amino acids	hydroxycinnamate derivant	0.931237	1.62297e-07
Ribitol	Meth-Nic	Carbohydrates	Cofactors	0.930359	1.76955e-07
Chr-6C-ara-8C-ara	isoorientin	Flavonoids	Flavonoid	0.930132	1.80923e-07
Ser	Meth-Nic	Amino acids	Cofactors	0.926081	2.65516e-07
GBH	Nar cha-C-pen-O-hex	Amino acids	Flavonoid	0.925554	2.78643e-07
3O-Fer-qui	Pip I	hydroxycinnamate derivatives	Amino acids	0.922659	3.61117e-07
Glycerol	Meth-Nic	Lipids	Cofactors	0.919221	4.85095e-07
Api-6C-glu-8C-ara der	Pip I	Flavonoids	Amino acids	0.917664	5.52114e-07
Isocitrate I	Pip II	Carbohydrates	Amino acids	0.916747	5.95095e-07
Chr-5O-hex	isoorientin	Flavonoids	Flavonoid	0.91571	6.47169e-07
1-LysoPC(18:1)	Benzoate	Lipids	Organic acid	0.914478	7.13969e-07
Meth-Nic	Meth-ben	Cofactors	Amino acid	0.913744	7.56447e-07
Chr-C-glu	isoorientin	Flavonoids	Flavonoid	0.912506	8.32984e-07
4H-Ben	Pip II	Phenylpropanoids	Amino acids	0.909237	1.06735e-06
myo-Inositol	Meth-Nic	Carbohydrates	Cofactors	0.908893	1.09494e-06
Punicate	Meth-Nic	Lipids	Cofactors	0.908773	1.10474e-06
Succinate	Meth-Nic	Carbohydrates	Cofactors	0.908529	1.12477e-06
Put	Meth-Nic	Amino acids	Cofactors	0.907435	1.21879e-06
Asn	Punicate	Amino acids	Lipid	0.907328	1.22828e-06
Tyr-glu	Meth-Nic	Dipeptides	Cofactors	0.906571	1.29761e-06
Fru	Meth-Nic	Carbohydrates	Cofactors	0.905583	1.39299e-06
Lut-7O-glu	isoorientin	Flavonoids	Flavonoid	0.905279	1.42358e-06
Citrate	Pip II	Carbohydrates	Amino acids	0.905278	1.42364e-06
Glucose	Meth-Nic	Carbohydrates	Cofactors	0.904907	1.46162e-06
Pip II	Pip I	Amino acids	Amino acids	0.904565	1.4975e-06
Ferulate	Pip II	hydroxycinnamate derivatives	Amino acids	0.904555	1.49847e-06
Uracil	Meth-Nic	Nucleotides	Cofactors	0.904307	1.5249e-06
Linolenate	Meth-Nic	Lipids	Cofactors	0.904161	1.54073e-06
Leu-pro	isoorientin	Dipeptides	Flavonoid	0.903681	1.59339e-06
Pro	Meth-Nic	Amino acids	Cofactors	0.90357	1.60583e-06
GBH	Tri-7O-6''-mal-glu	Amino acids	Flavonoid	0.903123	1.65667e-06
4-Coumarate	Pip II	hydroxycinnamate derivatives	Amino acids	0.901964	1.79479e-06
Pheophorbide A II	Pip II	Cofactors	Amino acids	0.901712	1.82614e-06
Pip I	Pip I	Amino acids	Amino acids	0.901217	1.88889e-06
1-LysoPC(18:1)	Tri-7O-2''O-glu-glu	Lipids	Flavonoid	0.898951	2.20015e-06
Ile	Meth-Nic	Amino acids	Cofactors	0.897846	2.36704e-06
Api-C-hex-C-coum-hex	isoorientin	Flavonoids	Flavonoid	0.897448	2.42967e-06
Api-6C-ara-8C-ara	Syr-3O-glu	Flavonoids	Flavonoid	0.896353	2.60939e-06
OH-Pyr	Meth-Nic	Carbohydrates	Cofactors	0.895526	2.75239e-06
Met	Meth-Nic	Amino acids	Cofactors	0.894443	2.94976e-06
Chr-6C-ara-8C-ara	Punicate	Flavonoids	Lipid	0.894387	2.96035e-06
GBH	Chr-C-glu	Amino acids	Flavonoid	0.894331	2.97086e-06
His	Meth-Nic	Amino acids	Cofactors	0.893927	3.0478e-06
ASA	Meth-Nic	Amino acids	Cofactors	0.893216	3.18753e-06
Api-6C-glu-8C-ara der	Meth-ben	Flavonoids	Amino acid	0.893134	3.20397e-06
Pro-O-hex I	2-LysoPC(18:2)	hydroxycinnamate derivatives	Lipid	0.892701	3.2921e-06
Api-6C-glu	Octadecanoate	Flavonoids	Lipid	0.892343	3.36651e-06
4-Coumarate	Pip I	hydroxycinnamate derivatives	Amino acids	0.89065	3.73749e-06
Glu-leu	Meth-Nic	Dipeptides	Cofactors	0.8903	3.81846e-06
Thr	Meth-Nic	Amino acids	Cofactors	0.89008	3.86995e-06
Leu	Meth-Nic	Amino acids	Cofactors	0.889239	4.07272e-06
GBH	KYNA	Amino acids	Amino acid	0.888542	4.24751e-06
GBH	Chr-C-glu der	Amino acids	Flavonoid	0.888043	4.37619e-06
allo-Thr	Benzoate	Amino acids	Organic acid	0.887319	4.56921e-06
Val	Meth-Nic	Amino acids	Cofactors	0.886957	4.66839e-06
Tyr	Meth-Nic	Amino acids	Cofactors	0.886747	4.72659e-06
quinate	Pip II	hydroxycinnamate derivatives	Amino acids	0.886658	4.75165e-06
GBH	Isoscoparin	Amino acids	Flavonoid	0.88633	4.84422e-06
Api-C-hex-C-coum-hex	9-HOTrE isomer	Flavonoids	Lipid	0.88572	5.02063e-06
GBH	Lut-7O-glu	Amino acids	Flavonoid	0.884807	5.29517e-06
Sal-2O-glu	2-LysoPC(16:0)	hydroxycinnamate derivatives	Lipid	0.883602	5.67639e-06
LysoPE(18:1)	Pi	Lipids	Cofactors	0.883062	5.85455e-06
1-LysoPC(18:1)	Tri-7O-6''-sin-glu	Lipids	Flavonoid	0.883003	5.87417e-06
Nar cha-C-pen-O-hex	2-PG	Flavonoids	Lipid	0.882664	5.98878e-06
2-Coumarate	Meth-Nic	Organic acids	Cofactors	0.882478	6.05255e-06
Api-6C-glu-8C-ara der	Pip II	Flavonoids	Amino acids	0.882084	6.18913e-06
Pi	Glu	Cofactors	Amino acid	0.881706	6.32292e-06
LysoPE(18:1)	Benzoate	Lipids	Organic acid	0.881492	6.39967e-06
Tri-7O-neo	Isocitrate II	Flavonoids	Carbohydrate	0.879335	7.21766e-06
3-hydroxypropionate	Adenosine	Organic acids	Nucleotide	0.87913	7.3001e-06
Norvaline	Meth-Nic	Amino acids	Cofactors	0.879002	7.3517e-06
Citrate	Pip I	Carbohydrates	Amino acids	0.878797	7.43513e-06
β-Ala	GABA	Amino acids	Amino acid	0.87871	7.47055e-06
Isocitrate I	Pip I	Carbohydrates	Amino acids	0.876828	8.27785e-06
1-LysoPC(18:1)	Meth-ben	Lipids	Amino acid	0.876283	8.52492e-06
4-Coumarate	2-PG	hydroxycinnamate derivatives	Lipid	0.87598	8.66492e-06
stearidonate	Meth-Nic	Lipids	Cofactors	0.875261	9.00461e-06
GBH	Tricin isomer	Amino acids	Flavonoid	0.87524	9.01461e-06
Meth-ben	Inosine	Amino acids	Nucleotide	0.874713	9.27137e-06
4H-Ben	Pip I	Phenylpropanoids	Amino acids	0.874638	9.30834e-06
Chr-6C-ara-8C-ara	9-HOTrE isomer	Flavonoids	Lipid	0.873091	1.00992e-05
Glycerol	Asp	Lipids	Amino acid	0.872612	1.03554e-05
2-aminoadipate	Glu	Amino acids	Amino acid	0.872042	1.06675e-05
Adenosine	Gln	Nucleotides	Amino acid	0.871953	1.07168e-05
Leu-pro	Punicate	Dipeptides	Lipid	0.87176	1.08246e-05
1-LysoPC(18:1)	Tri der IV	Lipids	Flavonoid	0.871279	1.10975e-05
Sal-2O-glu	2-PG	hydroxycinnamate derivatives	Lipid	0.870888	1.1323e-05
Salicilate	2-LysoPC(16:0)	Organic acids	Lipid	0.870608	1.14874e-05
Swertisin	Swertisin	Flavonoids	Flavonoid	0.869975	1.18654e-05
Api-C-hex-C-coum-hex	Punicate	Flavonoids	Lipid	0.869108	1.24011e-05
2-LysoPC(18:3)	Pro	Lipids	Amino acid	0.86873	1.26404e-05
Gal	Pip I	Carbohydrates	Amino acids	0.866292	1.42814e-05
GBH	Pro-O-hex I	Amino acids	hydroxycinnamate derivant	0.866184	1.43579e-05
Gal	Pip II	Carbohydrates	Amino acids	0.865708	1.47003e-05
3'-AMP	1-LysoPE(18:2)	Nucleotides	Lipid	0.865602	1.47771e-05
Adipate	2-PG	Carbohydrates	Lipid	0.864273	1.57725e-05
Meth-Nic	Benzoate	Cofactors	Organic acid	0.86372	1.62029e-05
G6P	Meth-Nic	Carbohydrates	Cofactors	0.86363	1.62737e-05
Tri-O-hex-O-hex	Isocitrate I	Flavonoids	Carbohydrate	0.863551	1.63364e-05
Ferulate	Pip I	hydroxycinnamate derivatives	Amino acids	0.862615	1.70927e-05
Meth-ben	Isocitrate I	Amino acids	Carbohydrate	0.861904	1.76871e-05
Tri-O-hex-O-hex	Inosine	Flavonoids	Nucleotide	0.860104	1.92686e-05
Tri-7O-neo	Isocitrate I	Flavonoids	Carbohydrate	0.860045	1.93226e-05
Api-C-pen-O-fer-hex	Syr-3O-glu	Flavonoids	Flavonoid	0.859734	1.96074e-05
GBH	Swertisin	Amino acids	Flavonoid	0.85871	2.05735e-05
Fer-Put I	1-LysoPE(18:2)	hydroxycinnamate derivatives	Lipid	0.858384	2.08895e-05
Linolenate	Pip I	Lipids	Amino acids	0.85816	2.11079e-05
Api-6C-ara-8C-ara	Punicate	Flavonoids	Lipid	0.857497	2.17685e-05
Gluconate	Asn	Carbohydrates	Amino acid	0.857474	2.17914e-05
Salicilate	2-PG	Organic acids	Lipid	0.857337	2.19301e-05
Fer-Put I	1-LysoPC(18:2)	hydroxycinnamate derivatives	Lipid	0.85728	2.19878e-05
Phytocassane B	Pro	Diterpenoid phytoalexins	Amino acid	0.856984	2.22912e-05
9-HOTrE	Pip II	Lipids	Amino acids	0.856808	2.24731e-05
Chr-5O-hex	Punicate	Flavonoids	Lipid	0.856786	2.24957e-05
Api-C-pen-O-fer-hex	isoorientin	Flavonoids	Flavonoid	0.856728	2.25561e-05
Lut-7O-glu	Punicate	Flavonoids	Lipid	0.85615	2.31637e-05
Glycolate	Tri-4'O-thr-4-hyd	Organic acids	Flavonoid	0.856018	2.33035e-05
Melezitose	Pip II	Carbohydrates	Amino acids	0.855988	2.33356e-05
9,13-DHOME	Meth-Nic	Lipids	Cofactors	0.855651	2.36984e-05
Chr-6C-ara-8C-ara	9-HOTrE	Flavonoids	Lipid	0.854906	2.4517e-05
Chr-6C-ara-8C-ara	Palmitate	Flavonoids	Lipid	0.853761	2.58213e-05
Swertisin	Isoo-7,3'-dimeth	Flavonoids	Flavonoid	0.85357	2.60442e-05
Meth-Nic	Tri der V	Cofactors	Flavonoid	0.853263	2.64064e-05
Fer-O-glu II	2-LysoPC(18:2)	hydroxycinnamate derivatives	Lipid	0.852938	2.67949e-05
Pi	Gln	Cofactors	Amino acid	0.852487	2.73412e-05
Phe	Meth-Nic	Amino acids	Cofactors	0.852317	2.75492e-05
Linolenate	Pip II	Lipids	Amino acids	0.852252	2.76286e-05
Palmitate	Meth-Nic	Lipids	Cofactors	0.852248	2.76338e-05
Betaine	Fru	Amino acids	Carbohydrate	0.851034	2.91642e-05
Succinate	Thr	Carbohydrates	Amino acid	0.850638	2.96788e-05
Meth-Nic	Momilactone A	Cofactors	diterpenoid phytoalexins	0.850225	3.02222e-05
Pheophorbide A II	2-PG	Cofactors	Lipid	0.849661	3.09789e-05
Pro-O-hex I	1-LysoPE(18:2)	hydroxycinnamate derivatives	Lipid	0.848943	3.19666e-05
Gluconate	Meth-Nic	Carbohydrates	Cofactors	0.848878	3.20558e-05
Uracil	GBH	Nucleotides	Amino acid	0.848801	3.21635e-05
VB2	2-PG	Cofactors	Lipid	0.848477	3.26195e-05
Palmitate	GABA	Lipids	Amino acid	0.848269	3.29153e-05
1-LysoPC(18:3)	Meth-Nic	Lipids	Cofactors	0.84813	3.31152e-05
Meth-Nic	Tri-7O-6''-sin-glu	Cofactors	Flavonoid	0.847964	3.33534e-05
Isos-2''O-glu	Pip II	Flavonoids	Amino acids	0.847686	3.37558e-05
ASA	Thr	Amino acids	Amino acid	0.847237	3.44158e-05
Swertisin	Isoscoparin	Flavonoids	Flavonoid	0.846268	3.58757e-05
1-LysoPC(18:1)	Tri der V	Lipids	Flavonoid	0.845645	3.68421e-05
Pheophorbide A II	Asp	Cofactors	Amino acid	0.844884	3.8051e-05
Phe	Thr	Amino acids	Amino acid	0.844515	3.86487e-05
3-hydroxypropionate	Meth-Nic	Organic acids	Cofactors	0.844301	3.89996e-05
Api-C-hex-C-coum-hex	Palmitate	Flavonoids	Lipid	0.84406	3.93973e-05
Betaine	Glucose	Amino acids	Carbohydrate	0.843318	4.06441e-05
Api-C-pen-O-fer-hex	Punicate	Flavonoids	Lipid	0.842628	4.18329e-05
Guanosine	Gln	Nucleotides	Amino acid	0.842402	4.22286e-05
quinate	Pip I	hydroxycinnamate derivatives	Amino acids	0.842049	4.2853e-05
Ala	Pi	Amino acids	Cofactors	0.842035	4.28784e-05
Cucurbate	Pip II	Organic acids	Amino acids	0.842004	4.2933e-05
Gal	GABA	Carbohydrates	Amino acid	0.841969	4.29947e-05
Trehalose	Pip II	Carbohydrates	Amino acids	0.841613	4.36354e-05
GBH	Chr-O-glu	Amino acids	Flavonoid	0.841169	4.44418e-05
Api-C-hex-C-coum-hex	9-HOTrE	Flavonoids	Lipid	0.84115	4.44767e-05
Fer-O-glu II	1-LysoPC(18:2)	hydroxycinnamate derivatives	Lipid	0.841124	4.45257e-05
1-LysoPC(18:2)	Gln	Lipids	Amino acid	0.840865	4.50035e-05
Glycerate	Gln	Carbohydrates	Amino acid	0.839214	4.81526e-05
GBH	Lys	Amino acids	Amino acid	0.839146	4.82857e-05
Fer-Put I	2-LysoPC(18:1)	hydroxycinnamate derivatives	Lipid	0.839073	4.84293e-05
Fer-Put I	Fer-Put I	hydroxycinnamate derivatives	hydroxycinnamate derivant	0.838485	4.96e-05
9,13-DHOME	Thr	Lipids	Amino acid	0.83824	5.00949e-05
3'-AMP	2-LysoPE(18:2)	Nucleotides	Lipid	0.83723	5.21759e-05
Swertisin	Chr-C-glu	Flavonoids	Flavonoid	0.837067	5.25188e-05
Swertisin	GHB	Flavonoids	Organic acid	0.837012	5.26353e-05
Meth-Nic	Tri-4'O-ery-gua 7''O-glu	Cofactors	Flavonoid	0.836748	5.31962e-05
VB2	Asp	Cofactors	Amino acid	0.835881	5.50711e-05
1-LysoPC(18:1)	Tri-4'O-ery-gua 7''O-glu	Lipids	Flavonoid	0.835548	5.58056e-05
GBH	Tri-O-glu-O-gua der	Amino acids	Flavonoid	0.835268	5.643e-05
Tri-O-hex-O-hex	Isocitrate II	Flavonoids	Carbohydrate	0.835117	5.67682e-05
1-LysoPC(18:1)	Api-6C-glu-8C-ara III	Lipids	Flavonoid	0.834689	5.77389e-05
Glycerol	Thr	Lipids	Amino acid	0.834258	5.87304e-05
Malate	Thr	Carbohydrates	Amino acid	0.833838	5.97095e-05
G6P	Nicotinate	Carbohydrates	Cofactors	0.833645	6.01629e-05
Phytocassane C	Linoleate	diterpenoid phytoalexins	Lipid	0.833532	6.04316e-05
Linolenate	Thr	Lipids	Amino acid	0.83342	6.06964e-05
VB2	Pip II	Cofactors	Amino acids	0.833022	6.16494e-05
Rib-5P	Glu	Carbohydrates	Amino acid	0.832916	6.19053e-05
Adipate	Pip II	Carbohydrates	Amino acids	0.832714	6.2397e-05
Meth-Nic	Api-6C-glu-8C-ara III	Cofactors	Flavonoid	0.832595	6.26874e-05
GBH	Tri der II	Amino acids	Flavonoid	0.831949	6.42833e-05
VB2	Pip I	Cofactors	Amino acids	0.831412	6.56357e-05
Meth-Nic	Tri der IV	Cofactors	Flavonoid	0.831335	6.58326e-05
Tri-7O-neo	Inosine	Flavonoids	Nucleotide	0.83133	6.58437e-05
1-LG	VB2	Lipids	Cofactors	0.830992	6.67111e-05
Fumarate	Thr	Carbohydrates	Amino acid	0.830615	6.76875e-05
Tri-7O-6''-mal-glu	HSer	Flavonoids	Amino acid	0.829971	6.93824e-05
Chr-C-glu	Swertisin	Flavonoids	Flavonoid	0.829755	6.996e-05
Ribitol	GABA	Carbohydrates	Amino acid	0.82975	6.99745e-05
3'-AMP	2-LysoPC(18:2)	Nucleotides	Lipid	0.829742	6.99949e-05
Pro-O-hex II	Pi	hydroxycinnamate derivatives	Cofactors	0.829613	7.03417e-05
Asn	9-HOTrE isomer	Amino acids	Lipid	0.829346	7.10626e-05
Pheophorbide A II	Meth-Nic	Cofactors	Cofactors	0.828816	7.25139e-05
Momilactone A	Tri-4'O-thr-gua	diterpenoid phytoalexins	Flavonoid	0.828762	7.26632e-05
GBH	Isoo-7,3'-dimeth	Amino acids	Flavonoid	0.828336	7.38495e-05
Benzoate	Asp	Organic acids	Amino acid	0.828318	7.39e-05
Momilactone A	Tri-4'O-thr-4-hyd	diterpenoid phytoalexins	Flavonoid	0.827901	7.50765e-05
Lut-6C-2''O-glu-ara I	Benzoate	Flavonoids	Organic acid	0.827569	7.6026e-05
Met	Thr	Amino acids	Amino acid	0.827442	7.63924e-05
Guanosine	Pro	Nucleotides	Amino acid	0.827207	7.70716e-05
Cytosine II	Fer-Put I	Nucleotides	hydroxycinnamate derivant	0.826831	7.81698e-05
Phytocassane C	Palmitate	diterpenoid phytoalexins	Lipid	0.826515	7.91022e-05
Uracil	Asp	Nucleotides	Amino acid	0.826373	7.95261e-05
β-Ala	Pi	Amino acids	Cofactors	0.826178	8.01098e-05
quinate	Thr	hydroxycinnamate derivatives	Amino acid	0.825404	8.24582e-05
Pro-O-hex II	GABA	hydroxycinnamate derivatives	Amino acid	0.825334	8.26752e-05
Fer-Put I	2-LysoPC(18:2)	hydroxycinnamate derivatives	Lipid	0.82515	8.32428e-05
Leu	Thr	Amino acids	Amino acid	0.825095	8.34135e-05
Maltose	Threonate	Carbohydrates	Cofactors	0.824909	8.39927e-05
Punicate	Thr	Lipids	Amino acid	0.824826	8.42516e-05
Api-6C-glu-8C-ara der	Momilactone A	Flavonoids	diterpenoid phytoalexins	0.824454	8.54242e-05
NAcGlu	Val	Amino acids	Amino acid	0.824441	8.54649e-05
Arg	Meth-Nic	Amino acids	Cofactors	0.824165	8.63428e-05
Isos-2''O-glu	Pip I	Flavonoids	Amino acids	0.823904	8.71784e-05
SAdo	Nicotinate	Nucleic acid derivatives	Cofactors	0.823853	8.73439e-05
5-HT I	Palmitate	Amino acids	Lipid	0.822975	9.02139e-05
Gluconate	Thr	Carbohydrates	Amino acid	0.821549	9.50401e-05
Lut-7O-glu	9-HOTrE isomer	Flavonoids	Lipid	0.821518	9.51465e-05
GBH	GHB	Amino acids	Organic acid	0.821486	9.5257e-05
Tyr-glu	Nicotinate	Dipeptides	Cofactors	0.821429	9.54572e-05
2-Coumarate	Gln	Organic acids	Amino acid	0.82124	9.61155e-05
Api-6C-ara-8C-ara	9-HOTrE	Flavonoids	Lipid	0.820221	9.97295e-05
2-PG	Asn	Lipids	Amino acid	0.820187	9.98503e-05
Swertisin	isoorientin	Flavonoids	Flavonoid	0.820127	0.000100066
Momilactone A der	Tri-4'O-thr-4-hyd	Terpenes	Flavonoid	0.819958	0.000100679
Lut-7O-glu	9-HOTrE	Flavonoids	Lipid	0.81951	0.000102315
Pro-O-hex II	Asp	hydroxycinnamate derivatives	Amino acid	0.819043	0.000104046
Meth-Nic	Pip I	Cofactors	Amino acids	0.819038	0.000104064
LysoPE(18:1)	Tri-7O-2''O-glu-glu	Lipids	Flavonoid	0.818539	0.000105938
Chr-C-glu	Isoo-7,3'-dimeth	Flavonoids	Flavonoid	0.81851	0.000106051
Fumarate	Meth-Nic	Carbohydrates	Cofactors	0.818442	0.000106307
OH-Pyr	Thr	Carbohydrates	Amino acid	0.818286	0.0001069
Malate	Pip II	Carbohydrates	Amino acids	0.817753	0.00010895
Ala	GBH	Amino acids	Amino acid	0.81771	0.00010912
Linolenate	Asp	Lipids	Amino acid	0.817481	0.000110009
1-LysoPE(16:0)	Gln	Lipids	Amino acid	0.817396	0.000110341
GBH	Api-6C-glu	Amino acids	Flavonoid	0.817373	0.000110432
Momilactone A	Tri-4'O-ery-gua	diterpenoid phytoalexins	Flavonoid	0.816737	0.000112948
Gluconate	Asp	Carbohydrates	Amino acid	0.816547	0.000113712
Rib-5P	OxoPro I	Carbohydrates	Amino acid	0.81623	0.000114991
acetate	Asn	Organic acids	Amino acid	0.816211	0.000115069
Momilactone A der	Tri-4'O-thr-gua	Terpenes	Flavonoid	0.816139	0.000115361
Phytocassane C	9-HOTrE isomer	diterpenoid phytoalexins	Lipid	0.816102	0.000115508
LysoPE(18:1)	GBH	Lipids	Amino acid	0.81554	0.000117817
2-LysoPC(18:1)	Glu	Lipids	Amino acid	0.815527	0.000117868
VB2	Meth-Nic	Cofactors	Cofactors	0.815409	0.000118358
Ala	Asp	Amino acids	Amino acid	0.814815	0.000120848
Gluconate	VB2	Carbohydrates	Cofactors	0.814303	0.000123026
Maltose	GPC	Carbohydrates	Lipid	0.814192	0.000123502
Nicotinate	Meth-Nic	Cofactors	Cofactors	0.814162	0.000123632
Chr-6C-ara-8C-ara	Oleate	Flavonoids	Lipid	0.81409	0.000123944
carnitine	Linolenate	Lipids	Lipid	0.813473	0.000126631
VB5	Asn	Cofactors	Amino acid	0.813234	0.000127686
Rib-5P	NicA	Carbohydrates	Cofactors	0.813046	0.00012852
Pro	Thr	Amino acids	Amino acid	0.812863	0.000129336
Gal	Meth-Nic	Carbohydrates	Cofactors	0.812788	0.000129668
NAcGlu	GPC	Amino acids	Lipid	0.812636	0.000130354
Swertisin	Api-6C-glu	Flavonoids	Flavonoid	0.812408	0.00013138
Swertisin	Syr-3O-glu	Flavonoids	Flavonoid	0.811996	0.000133258
Asn	Api-C-pen	Amino acids	Flavonoid	0.811876	0.000133808
NAcGlu	OxoPro I	Amino acids	Amino acid	0.811801	0.000134153
ACC II	Asn	Amino acids	Amino acid	0.811692	0.000134658
2-aminoadipate	Asp	Amino acids	Amino acid	0.811391	0.000136055
5-HT I	9-HOTrE isomer	Amino acids	Lipid	0.811327	0.000136356
Api-C-hex-C-coum-hex	9,13-DHOME	Flavonoids	Lipid	0.811146	0.000137203
Gly	Thr	Amino acids	Amino acid	0.811069	0.000137565
Spd	Pip II	Amino acids	Amino acids	0.810636	0.000139614
myo-Inositol	Asp	Carbohydrates	Amino acid	0.810497	0.000140277
1-LysoPC(18:1)	Zinolol	Lipids	hydroxycinnamate	0.810115	0.000142114
Citrate	2-PG	Carbohydrates	Lipid	0.809742	0.00014393
Gluconate	Adenosine	Carbohydrates	Nucleotide	0.809183	0.00014668
2-LysoPC(18:3)	Gln	Lipids	Amino acid	0.809082	0.000147183
Chr-5O-hex	9-HOTrE isomer	Flavonoids	Lipid	0.808999	0.000147597
NAcGlu	NicA	Amino acids	Cofactors	0.808963	0.000147778
Malate	Meth-Nic	Carbohydrates	Cofactors	0.808313	0.000151056
Maltose	2-LysoPE(16:0)	Carbohydrates	Lipid	0.808176	0.000151752
Fer-O-glu II	Glucosamine	hydroxycinnamate derivatives	Carbohydrate	0.807857	0.00015339
Api-C-pen II	Meth-ben	Flavonoids	Amino acid	0.807749	0.000153947
Fumarate	Pip II	Carbohydrates	Amino acids	0.807581	0.000154814
Ind 5-car	ASA	Organic acids	Amino acid	0.807451	0.000155491
Meth-ben	Isocitrate II	Amino acids	Carbohydrate	0.80744	0.000155548
Glucosamine	Meth-Nic	Carbohydrates	Cofactors	0.807426	0.000155621
Betaine	Maltose	Amino acids	Carbohydrate	0.807126	0.000157193
Melezitose	Pip I	Carbohydrates	Amino acids	0.806821	0.000158806
DHA	Meth-Nic	Cofactors	Cofactors	0.80671	0.000159394
Fer-O-glu II	2-LysoPC(18:1)	hydroxycinnamate derivatives	Lipid	0.806639	0.000159774
Thr	OxoPro I	Amino acids	Amino acid	0.806505	0.000160487
4-Coumarate	Meth-Nic	hydroxycinnamate derivatives	Cofactors	0.806398	0.000161063
2-PG	Glu	Lipids	Amino acid	0.806243	0.000161893
Norvaline	Thr	Amino acids	Amino acid	0.805996	0.000163229
stearidonate	Nicotinate	Lipids	Cofactors	0.805965	0.000163399
Salicilate	Adenosine	Organic acids	Nucleotide	0.805938	0.000163544
3'-AMP	1-LysoPC(18:2)	Nucleotides	Lipid	0.805719	0.000164736
Phytocassane C	9-HOTrE	diterpenoid phytoalexins	Lipid	0.805646	0.000165135
NAcGlu	Glu	Amino acids	Amino acid	0.804989	0.000168768
Succinate	Gln	Carbohydrates	Amino acid	0.804186	0.000173297
5-HT I	Api-C-pen	Amino acids	Flavonoid	0.804075	0.00017393
Fer-O-glu I	Asn	hydroxycinnamate derivatives	Amino acid	0.803797	0.000175526
2-aminoadipate	Guanosine	Amino acids	Nucleotide	0.803552	0.000176944
Asn	Palmitate	Amino acids	Lipid	0.803373	0.000177986
Fer-Put I	2-LysoPE(18:2)	hydroxycinnamate derivatives	Lipid	0.803369	0.000178009
Leu	Asp	Amino acids	Amino acid	0.803236	0.000178786
Leu	Glu	Amino acids	Amino acid	0.803208	0.00017895
Cytosine I	Asn	Nucleotides	Amino acid	0.803186	0.00017908
Ribitol	Asp	Carbohydrates	Amino acid	0.803145	0.000179317
Val	Gln	Amino acids	Amino acid	0.803126	0.000179428
Glu-leu	Nicotinate	Dipeptides	Cofactors	0.803031	0.000179987
Api-C-pen-O-fer-hex	KYNA	Flavonoids	Amino acid	0.803023	0.000180033
Momilactone A der	Tri-4'O-ery-gua	Terpenes	Flavonoid	0.802788	0.000181423
2-PG	Gln	Lipids	Amino acid	0.802578	0.000182668
Salicilate	Asn	Organic acids	Amino acid	0.802313	0.000184252
Glycerol	Glu	Lipids	Amino acid	0.802285	0.000184424
5-HT I	9-HOTrE	Amino acids	Lipid	0.802248	0.000184646
1-LysoPC(18:1)	Tri-4'O-ery-gua 7O-glu	Lipids	Flavonoid	0.802223	0.000184793
Pro-O-hex II	Thr	hydroxycinnamate derivatives	Amino acid	0.802111	0.000185467
4H-Ben	Meth-Nic	Phenylpropanoids	Cofactors	0.802076	0.000185678
9-HOTrE	Pip I	Lipids	Amino acids	0.801927	0.00018658
Fru	Nicotinate	Carbohydrates	Cofactors	0.801922	0.000186611
Maltose	Glycolate	Carbohydrates	Organic acid	0.801659	0.000188215
Uracil	GABA	Nucleotides	Amino acid	0.801447	0.00018951
Leu	Gln	Amino acids	Amino acid	0.801238	0.000190795
Adenine	Asp	Nucleotides	Amino acid	0.801028	0.000192095
Isoo-7,3'-dimeth	Swertisin	Flavonoids	Flavonoid	0.800638	0.000194535
Gluconate	2-PG	Carbohydrates	Lipid	0.80048	0.000195526
Fer-O-glu I	Norvaline	hydroxycinnamate derivatives	Amino acid	0.800255	0.00019695
Melezitose	Meth-Nic	Carbohydrates	Cofactors	0.800234	0.000197083
Pheophorbide A II	GABA	Cofactors	Amino acid	0.800169	0.000197497
Benzoate	2-PG	Organic acids	Lipid	0.799852	0.000199517
Chr-C-glu	Isoscoparin	Flavonoids	Flavonoid	0.799835	0.000199624
Isoo-7,3'-dimeth	Isoo-7,3'-dimeth	Flavonoids	Flavonoid	0.799412	0.000202354
LysoPE(18:1)	Meth-Nic	Lipids	Cofactors	0.799369	0.00020263
Isoo-7,3'-dimeth	Punicate	Flavonoids	Lipid	0.799145	0.000204094
Asn	Linolenate	Amino acids	Lipid	0.799072	0.000204567
2-LG	Glu	Lipids	Amino acid	0.79903	0.000204842
3-hydroxypropionate	Thr	Organic acids	Amino acid	0.798993	0.000205086
Pi	OxoPro I	Cofactors	Amino acid	0.798965	0.000205269
4H-Ben	Thr	Phenylpropanoids	Amino acid	0.798523	0.00020819
Tri-7O-neo	Zinolol	Flavonoids	hydroxycinnamate	0.798373	0.000209188
Gluconate	Guanosine	Carbohydrates	Nucleotide	0.798205	0.000210309
Api-6C-glu-8C-ara der	Tri-7O-6''-sin-glu	Flavonoids	Flavonoid	0.798016	0.000211573
Api-C-hex-C-coum-hex	Oleate	Flavonoids	Lipid	0.79795	0.00021202
Maltose	G6P	Carbohydrates	Carbohydrate	0.797931	0.000212146
Ribitol	Thr	Carbohydrates	Amino acid	0.797782	0.000213154
β-Ala	Asp	Amino acids	Amino acid	0.797531	0.000214862
carnitine	Met	Lipids	Amino acid	0.797487	0.000215162
Fer-O-glu II	1-LysoPE(18:2)	hydroxycinnamate derivatives	Lipid	0.797476	0.000215233
Chr-C-glu	Chr-C-glu	Flavonoids	Flavonoid	0.797357	0.000216049
Glu	Asn	Amino acids	Amino acid	0.797249	0.000216789
Ile	Thr	Amino acids	Amino acid	0.797205	0.000217088
Api-6C-glu-8C-ara der	Tri der V	Flavonoids	Flavonoid	0.79719	0.000217192
β-Ala	GBH	Amino acids	Amino acid	0.797121	0.000217668
MTA	Glu	Nucleotides derivatives	Amino acid	0.797114	0.000217718
4-Coumarate	Asp	hydroxycinnamate derivatives	Amino acid	0.796066	0.000225037
Linolenate	GABA	Lipids	Amino acid	0.796055	0.000225116
Tri-7O-neo	Tri-7O-neo	Flavonoids	Flavonoid	0.796051	0.000225146
Malate	Pip I	Carbohydrates	Amino acids	0.795971	0.000225712
Lut-7O-glu	Isoo der	Flavonoids	Flavonoid	0.795931	0.000225995
Sal-2O-glu	Asn	hydroxycinnamate derivatives	Amino acid	0.795882	0.000226343
Fumarate	Pip I	Carbohydrates	Amino acids	0.795719	0.000227507
Pro	Asp	Amino acids	Amino acid	0.795607	0.000228306
Adenine	Thr	Nucleotides	Amino acid	0.795585	0.000228468
LysoPE(18:1)	Tri-7O-6''-sin-glu	Lipids	Flavonoid	0.795512	0.000228992
carnitine	Linoleate	Lipids	Lipid	0.795067	0.000232205
Schaftoside	Fer-Put I	Flavonoids	hydroxycinnamate derivant	0.794971	0.000232905
Benzoate	Pip II	Organic acids	Amino acids	0.794504	0.000236326
Isoo der	Pip II	Flavonoids	Amino acids	0.794258	0.000238147
Meth-Nic	Asp	Cofactors	Amino acid	0.793959	0.000240378
Pheophorbide A II	Meth-ben	Cofactors	Amino acid	0.793785	0.000241679
Api-6C-ara-8C-ara	Palmitate	Flavonoids	Lipid	0.793572	0.000243281
Lut-6C-2''O-glu-ara I	Meth-ben	Flavonoids	Amino acid	0.793557	0.000243399
Pro-O-hex I	1-LysoPC(18:2)	hydroxycinnamate derivatives	Lipid	0.793481	0.000243969
Asn	Met	Amino acids	Amino acid	0.793274	0.000245545
Glycolate	Pip II	Organic acids	Amino acids	0.793162	0.000246395
Gly	Nicotinate	Amino acids	Cofactors	0.79307	0.000247098
Chr-6C-ara-8C-ara	9,13-DHOME	Flavonoids	Lipid	0.792845	0.000248826
NAcGlu	Ind 3-car	Amino acids	Organic acid	0.792768	0.000249418
Meth-Nic	Tri-4'O-ery-gua 7O-glu	Cofactors	Flavonoid	0.792676	0.000250129
allo-Thr	Tri-7O-2''O-glu-glu	Amino acids	Flavonoid	0.792452	0.000251871
Chr-5O-hex	9-HOTrE	Flavonoids	Lipid	0.792353	0.00025264
Linolenate	2-PG	Lipids	Lipid	0.792334	0.000252784
Lut-7O-glu	Oleate	Flavonoids	Lipid	0.792322	0.000252882
Api-6C-ara-8C-ara	KYNA	Flavonoids	Amino acid	0.792171	0.000254063
1-LysoPE(18:2)	Gln	Lipids	Amino acid	0.792121	0.000254453
allo-Thr	Pi	Amino acids	Cofactors	0.791806	0.000256929
Api-6C-glu-8C-ara II	GABA	Flavonoids	Amino acid	0.791629	0.000258335
Api-6C-glu-8C-ara der	Tri der IV	Flavonoids	Flavonoid	0.790905	0.000264137
Api-6C-ara-8C-ara	Linoleate	Flavonoids	Lipid	0.790771	0.000265222
Uracil	2-PG	Nucleotides	Lipid	0.790732	0.000265535
Ala	GABA	Amino acids	Amino acid	0.79045	0.000267834
Meth-Nic	Gluconate	Cofactors	Carbohydrate	0.790206	0.000269838
Put	Nicotinate	Amino acids	Cofactors	0.789955	0.000271912
Benzoate	Pip I	Organic acids	Amino acids	0.789891	0.00027244
Pro-O-hex II	Pip I	hydroxycinnamate derivatives	Amino acids	0.789676	0.000274228
Api-C-pen-O-fer-hex	Swertisin	Flavonoids	Flavonoid	0.789509	0.000275626
Lut-6C-2''O-glu-ara I	Api-6C-glu-8C-ara III	Flavonoids	Flavonoid	0.789404	0.000276501
Glycerol-2P	Meth-Nic	Carbohydrates	Cofactors	0.789379	0.000276716
Api-C-pen-O-fer-hex	Isoscoparin	Flavonoids	Flavonoid	0.789181	0.000278384
NAcGlu	Succinate	Amino acids	Carbohydrate	0.789076	0.000279272
Adipate	Pip I	Carbohydrates	Amino acids	0.789	0.000279917
Ribitol	GBH	Carbohydrates	Amino acid	0.788702	0.000282453
myo-Inositol	Gln	Carbohydrates	Amino acid	0.788648	0.000282916
VB2	Thr	Cofactors	Amino acid	0.788584	0.00028346
Meth-Nic	Tri-7O-2''O-glu-glu	Cofactors	Flavonoid	0.78848	0.000284354
Betaine	Citrate	Amino acids	Carbohydrate	0.788239	0.000286431
Asp	Pro	Amino acids	Amino acid	0.78819	0.000286856
Ribitol	Pi	Carbohydrates	Cofactors	0.788143	0.000287267
Pi	NicA	Cofactors	Cofactors	0.787947	0.000288972
Ser	Thr	Amino acids	Amino acid	0.787862	0.000289709
Thr	Thr	Amino acids	Amino acid	0.787803	0.000290224
ASA	Asp	Amino acids	Amino acid	0.787706	0.000291077
Chr-C-glu	GHB	Flavonoids	Organic acid	0.787454	0.00029329
Adenosine	Glu	Nucleotides	Amino acid	0.787294	0.000294702
Glucose	Thr	Carbohydrates	Amino acid	0.787177	0.00029574
Thr	Pi	Amino acids	Cofactors	0.787176	0.000295745
2-LysoPE(16:0)	Gln	Lipids	Amino acid	0.78712	0.000296246
Glycerol-2P	2-LysoPC(18:2)	Carbohydrates	Lipid	0.787034	0.000297015
Homovanillate	Nicotinate	Organic acids	Cofactors	0.786834	0.000298795
Glycerol	OxoPro I	Lipids	Amino acid	0.786641	0.000300527
allo-Thr	Meth-ben	Amino acids	Amino acid	0.786199	0.00030453
4-Coumarate	GABA	hydroxycinnamate derivatives	Amino acid	0.786088	0.000305537
Succinate	Nicotinate	Carbohydrates	Cofactors	0.78582	0.000307994
Gentisate	Nicotinate	Carbohydrates	Cofactors	0.7858	0.000308178
Adenosine	Asn	Nucleotides	Amino acid	0.785733	0.00030879
Sal-2C-glu	2-LysoPC(16:0)	hydroxycinnamate derivatives	Lipid	0.785338	0.000312446
Galactinol	Ile	Carbohydrates	Amino acid	0.785073	0.000314915
Salicilate	Meth-Nic	Organic acids	Cofactors	0.785023	0.00031538
Lut-6C-2''O-glu-ara I	Tri-7O-6''-sin-glu	Flavonoids	Flavonoid	0.784781	0.000317658
Api-C-pen-O-fer-hex	Isoo-7,3'-dimeth	Flavonoids	Flavonoid	0.784645	0.000318937
Octadecanoate	Chr-6C-glu-8C-ara	Lipids	Flavonoid	0.78464	0.000318985
Leu	OxoPro I	Amino acids	Amino acid	0.784291	0.000322304
Pro-O-hex II	GBH	hydroxycinnamate derivatives	Amino acid	0.784241	0.000322773
Betaine	Isov 2''O-6'''-fer-glu	Amino acids	Flavonoid	0.783747	0.000327522
GABA	Pi	Amino acids	Cofactors	0.783669	0.000328273
Sal-2O-glu	Adenosine	hydroxycinnamate derivatives	Nucleotide	0.783655	0.000328416
1-LysoPC(18:1)	Pi	Lipids	Cofactors	0.783601	0.00032893
Pheophorbide A I	Asp	Cofactors	Amino acid	0.783492	0.00032999
3-hydroxypropionate	Asn	Organic acids	Amino acid	0.783107	0.000333751
2-LysoPE(18:2)	Gln	Lipids	Amino acid	0.783016	0.000334649
Chr-6C-ara-8C-ara	Isoo der	Flavonoids	Flavonoid	0.782978	0.000335022
allo-Thr	Tri-7O-6''-sin-glu	Amino acids	Flavonoid	0.782656	0.000338201
Glu-leu	Thr	Dipeptides	Amino acid	0.782478	0.000339978
1-LysoPC(18:1)	Gluconate	Lipids	Carbohydrate	0.782269	0.000342063
3O-Fer-qui	Thr	hydroxycinnamate derivatives	Amino acid	0.782028	0.000344485
Ile	Gln	Amino acids	Amino acid	0.781931	0.000345458
Phytocassane C	Oleate	diterpenoid phytoalexins	Lipid	0.78164	0.000348403
Adenine	GABA	Nucleotides	Amino acid	0.78162	0.000348606
Chr-5O-hex	Oleate	Flavonoids	Lipid	0.781585	0.000348968
Glycolate	Tri-4'O-thr-gua	Organic acids	Flavonoid	0.78139	0.000350959
Api-C-pen-O-fer-hex	Chr-C-glu	Flavonoids	Flavonoid	0.781223	0.000352665
Fumarate	Nicotinate	Carbohydrates	Cofactors	0.78118	0.000353111
Salicilate	myo-Inositol	Organic acids	Carbohydrate	0.78113	0.000353626
Lut-7O-glu	Palmitate	Flavonoids	Lipid	0.781111	0.000353823
Met	Asp	Amino acids	Amino acid	0.780742	0.000357638
Chr-6C-ara-8C-ara	Linoleate	Flavonoids	Lipid	0.780717	0.000357898
Melezitose	Thr	Carbohydrates	Amino acid	0.780632	0.00035878
Api-6C-ara-8C-ara	Oleate	Flavonoids	Lipid	0.780614	0.00035897
Palmitate	Pip I	Lipids	Amino acids	0.780557	0.000359565
Cucurbate	Nicotinate	Organic acids	Cofactors	0.780496	0.000360202
Nicotinate	Gln	Cofactors	Amino acid	0.780439	0.000360797
Api-C-hex-C-coum-hex	Isoo der	Flavonoids	Flavonoid	0.779968	0.000365752
OxoPro	Meth-Nic	Amino acids	Cofactors	0.77956	0.000370092
Thr	Glycolate	Amino acids	Organic acid	0.779429	0.000371498
Api-6C-glu-8C-ara der	Asp	Flavonoids	Amino acid	0.779248	0.000373441
Api-6C-glu-8C-ara der	Api-6C-glu-8C-ara III	Flavonoids	Flavonoid	0.778826	0.000378009
LysoPE(18:1)	Asp	Lipids	Amino acid	0.77881	0.000378176
Lys	Glu	Amino acids	Amino acid	0.77847	0.000381893
Glu	HSer	Amino acids	Amino acid	0.778244	0.000384379
3'-AMP	2-LysoPC(18:1)	Nucleotides	Lipid	0.778119	0.000385763
9,13-DHOME	Nicotinate	Lipids	Cofactors	0.778037	0.000386668
Glycerol	GABA	Lipids	Amino acid	0.778031	0.000386738
Asp	Gln	Amino acids	Amino acid	0.778029	0.000386761
Api-6C-glu-8C-ara der	Benzoate	Flavonoids	Organic acid	0.777945	0.000387687
Glucosamine	Glycerate	Carbohydrates	Carbohydrate	0.777742	0.000389952
Phytocassane B	Fer-Put I	Diterpenoid phytoalexins	hydroxycinnamate derivant	0.777277	0.000395164
Val	Asp	Amino acids	Amino acid	0.777272	0.000395217
Punicate	Nicotinate	Lipids	Cofactors	0.77703	0.000397956
Ferulate	Thr	hydroxycinnamate derivatives	Amino acid	0.776917	0.000399242
HSer	Gln	Amino acids	Amino acid	0.776911	0.000399308
stearidonate	Thr	Lipids	Amino acid	0.776723	0.00040146
Isoo-7,3'-dimeth	Isoscoparin	Flavonoids	Flavonoid	0.776464	0.000404423
Phe	Pip II	Amino acids	Amino acids	0.776377	0.000405429
Chr-5O-hex	Palmitate	Flavonoids	Lipid	0.775979	0.00041004
Api-6C-glu-8C-ara der	Tri-4'O-ery-gua 7''O-glu	Flavonoids	Flavonoid	0.775968	0.000410167
Lut-7O-glu	9,13-DHOME	Flavonoids	Lipid	0.77584	0.000411655
1-LysoPC(18:1)	Fumarate	Lipids	Carbohydrate	0.775818	0.000411917
Asn	9-HOTrE	Amino acids	Lipid	0.775767	0.000412512
Arg	Asp	Amino acids	Amino acid	0.775746	0.000412755
9-HOTrE	Meth-Nic	Lipids	Cofactors	0.775526	0.000415329
Sinapate	2-LysoPC(18:2)	hydroxycinnamate derivatives	Lipid	0.775377	0.000417093
stearidonate	Pip II	Lipids	Amino acids	0.775345	0.00041746
Glycerol	Pip I	Lipids	Amino acids	0.774983	0.000421756
Threonate	Gln	Cofactors	Amino acid	0.774722	0.000424868
Rib-5P	GPC	Carbohydrates	Lipid	0.774669	0.000425507
Api-6C-glu	Threonate	Flavonoids	Cofactors	0.774606	0.000426264
Asp	Meth-Nic	Amino acids	Cofactors	0.774429	0.000428397
Punicate	Pi	Lipids	Cofactors	0.774324	0.000429657
Api-6C-glu-8C-ara II	Ala	Flavonoids	Amino acid	0.774268	0.000430337
1-LysoPC(18:1)	Momilactone A	Lipids	diterpenoid phytoalexins	0.774188	0.000431306
Api-6C-ara-8C-ara	9-HOTrE isomer	Flavonoids	Lipid	0.774102	0.000432355
Maltose	Adenine	Carbohydrates	Nucleotide	0.774001	0.000433584
2-LysoPC(18:1)	Pi	Lipids	Cofactors	0.773993	0.000433679
Adenine	Pi	Nucleotides	Cofactors	0.773987	0.000433757
Glycerol	Pi	Lipids	Cofactors	0.773967	0.000433995
2-Coumarate	Thr	Organic acids	Amino acid	0.773966	0.00043401
Glycerol	2-PG	Lipids	Lipid	0.773936	0.000434379
Lys	Gln	Amino acids	Amino acid	0.773717	0.000437046
Isoo-7,3'-dimeth	Chr-C-glu	Flavonoids	Flavonoid	0.773623	0.000438202
myo-Inositol	Thr	Carbohydrates	Amino acid	0.773619	0.000438255
Malate	Nicotinate	Carbohydrates	Cofactors	0.773491	0.000439832
Sal-2O-glu	myo-Inositol	hydroxycinnamate derivatives	Carbohydrate	0.773364	0.000441393
Glucosamine	Thr	Carbohydrates	Amino acid	0.773144	0.000444121
Isoo-7,3'-dimeth	Syr-3O-glu	Flavonoids	Flavonoid	0.773085	0.000444856
Pro-O-hex I	2-LysoPE(18:2)	hydroxycinnamate derivatives	Lipid	0.77301	0.000445785
Api-6C-glu-8C-ara der	Gluconate	Flavonoids	Carbohydrate	0.77281	0.000448285
Cystine	Adenosine	Amino acids	Nucleotide	0.772733	0.000449247
Sin-O-glu	Pro	hydroxycinnamate derivatives	Amino acid	0.772673	0.000450002
Maltose	OxoPro I	Carbohydrates	Amino acid	0.77255	0.000451555
Momilactone A	myo-Inositol	diterpenoid phytoalexins	Carbohydrate	0.772287	0.00045487
Api-6C-glu	Pi	Flavonoids	Cofactors	0.772007	0.000458438
Chr-5O-hex	Phytocassane C	Flavonoids	diterpenoid phytoalexins	0.771932	0.000459394
Api-6C-glu-8C-ara II	Octadecanoate	Flavonoids	Lipid	0.771837	0.000460602
Tyr	Nicotinate	Amino acids	Cofactors	0.771797	0.000461124
Ala	OxoPro I	Amino acids	Amino acid	0.771509	0.000464823
Glucose	Asp	Carbohydrates	Amino acid	0.771333	0.000467101
Val	Thr	Amino acids	Amino acid	0.771296	0.000467579
2-aminoadipate	MTA	Amino acids	Nucleotide derivant	0.770983	0.000471651
Glycerate	Glu	Carbohydrates	Amino acid	0.770974	0.000471769
Gluconate	Gln	Carbohydrates	Amino acid	0.770862	0.000473228
Chr-6C-ara-8C-ara	Syr-3O-glu	Flavonoids	Flavonoid	0.770846	0.00047344
Ser	OxoPro I	Amino acids	Amino acid	0.770714	0.000475162
Ile	Glu	Amino acids	Amino acid	0.77071	0.000475224
Gentisate	Pro	Carbohydrates	Amino acid	0.770341	0.000480084
OxoPro	Gln	Amino acids	Amino acid	0.770001	0.000484606
ASA	Gln	Amino acids	Amino acid	0.769869	0.000486374
GBH	ASA	Amino acids	Amino acid	0.769865	0.000486425
Api-C-hex-C-coum-hex	Linoleate	Flavonoids	Lipid	0.769795	0.000487361
SAdo	Gln	Nucleic acid derivatives	Amino acid	0.769758	0.000487862
Met	OxoPro I	Amino acids	Amino acid	0.769745	0.000488033
Asn	9,13-DHOME	Amino acids	Lipid	0.769597	0.00049003
Meth-Nic	myo-Inositol	Cofactors	Carbohydrate	0.769491	0.000491454
Met	Gln	Amino acids	Amino acid	0.769429	0.000492294
9-HOTrE	Thr	Lipids	Amino acid	0.769389	0.000492842
2-PG	Thr	Lipids	Amino acid	0.769225	0.000495054
Ile	Asp	Amino acids	Amino acid	0.769188	0.000495558
Cucurbate	Pip I	Organic acids	Amino acids	0.769079	0.000497043
Swertisin	Tri-7O-glu	Flavonoids	Flavonoid	0.768826	0.000500499
Api-6C-glu-8C-ara der	Tri-4'O-thr-syr 7''O-glu	Flavonoids	Flavonoid	0.768781	0.000501129
Fer-O-glu II	Fer-Put I	hydroxycinnamate derivatives	hydroxycinnamate derivant	0.768597	0.000503652
Momilactone A der	Pip II	Terpenes	Amino acids	0.768401	0.000506363
Asn	VC	Amino acids	Cofactors	0.768196	0.000509199
Tyr	Gln	Amino acids	Amino acid	0.768136	0.000510033
VB6	Meth-ben	Cofactors	Amino acid	0.768062	0.000511066
2-aminoadipate	NicA	Amino acids	Cofactors	0.768032	0.000511486
Ala	Glu	Amino acids	Amino acid	0.767974	0.000512303
Galactinol	Api-6C-glu	Carbohydrates	Flavonoid	0.767973	0.000512318
Ile	OxoPro I	Amino acids	Amino acid	0.767679	0.000516438
LysoPE(18:1)	Glu	Lipids	Amino acid	0.766961	0.000526619
Api-6C-ara-8C-ara	Api-C-pen	Flavonoids	Flavonoid	0.766773	0.000529307
2-Coumarate	Nicotinate	Organic acids	Cofactors	0.766753	0.000529592
SAdo	Thr	Nucleic acid derivatives	Amino acid	0.766685	0.000530568
Punicate	OxoPro I	Lipids	Amino acid	0.766621	0.000531497
His	Nicotinate	Amino acids	Cofactors	0.766441	0.000534087
Chr-5O-hex	Isoo der	Flavonoids	Flavonoid	0.766413	0.0005345
Fer-O-glu II	2-LysoPE(18:2)	hydroxycinnamate derivatives	Lipid	0.766351	0.000535393
HSer	Asn	Amino acids	Amino acid	0.766248	0.000536895
3-hydroxypropionate	myo-Inositol	Organic acids	Carbohydrate	0.766107	0.000538938
Cytosine II	Pro	Nucleotides	Amino acid	0.76601	0.000540356
LysoPE(18:1)	Meth-ben	Lipids	Amino acid	0.765795	0.000543496
Api-6C-ara-8C-ara	Linolenate	Flavonoids	Lipid	0.765721	0.000544587
Fru	Thr	Carbohydrates	Amino acid	0.76563	0.000545931
myo-Inositol	2-PG	Carbohydrates	Lipid	0.765568	0.00054684
β-Ala	2-PG	Amino acids	Lipid	0.765541	0.00054724
Gly	Gln	Amino acids	Amino acid	0.765352	0.000550042
VB6	Pip I	Cofactors	Amino acids	0.765252	0.000551512
Ferulate	Meth-Nic	hydroxycinnamate derivatives	Cofactors	0.765096	0.000553842
Api-6C-ara-8C-ara	Isoscoparin	Flavonoids	Flavonoid	0.764352	0.000565014
2-LysoPC(18:3)	Norvaline	Lipids	Amino acid	0.764316	0.000565567
Maltose	Maltose	Carbohydrates	Carbohydrate	0.764299	0.000565825
Glu-leu	Gln	Dipeptides	Amino acid	0.763897	0.000571937
Momilactone A der	myo-Inositol	Terpenes	Carbohydrate	0.763877	0.000572242
allo-Thr	GBH	Amino acids	Amino acid	0.763837	0.000572858
Lut-7O-glu	Phytocassane C	Flavonoids	diterpenoid phytoalexins	0.763787	0.000573633
Isocitrate I	2-PG	Carbohydrates	Lipid	0.763764	0.00057398
Lut-6C-2''O-glu-ara II	Benzoate	Flavonoids	Organic acid	0.763757	0.000574092
5-HT I	Linolenate	Amino acids	Lipid	0.76351	0.00057789
1-LG	Guanosine	Lipids	Nucleotide	0.763494	0.000578139
Glycerate	Meth-Nic	Carbohydrates	Cofactors	0.763337	0.000580561
Ser	Asp	Amino acids	Amino acid	0.763187	0.000582895
acetate	Gln	Organic acids	Amino acid	0.76301	0.000585652
Adenine	Nicotinate	Nucleotides	Cofactors	0.763001	0.000585784
Phe	Pip I	Amino acids	Amino acids	0.76292	0.000587059
β-Ala	Thr	Amino acids	Amino acid	0.762721	0.000590172
Oleate	GABA	Lipids	Amino acid	0.762673	0.000590926
Cucurbate	Meth-Nic	Organic acids	Cofactors	0.762586	0.000592292
Pheophorbide A I	Glu	Cofactors	Amino acid	0.762569	0.000592554
Glycolate	Tri-4'O-ery-gua	Organic acids	Flavonoid	0.762563	0.000592662
Pheophorbide A I	Val	Cofactors	Amino acid	0.762267	0.000597338
Adipate	2-LysoPC(16:0)	Carbohydrates	Lipid	0.762148	0.000599226
Chr-5O-hex	9,13-DHOME	Flavonoids	Lipid	0.761406	0.00061112
4H-Ben	2-PG	Phenylpropanoids	Lipid	0.761396	0.000611283
5-HT I	Oleate	Amino acids	Lipid	0.761173	0.000614889
Tri-7O-glu	Tri-7O-neo	Flavonoids	Flavonoid	0.761173	0.000614893
GBH	Tri-O-glu-O-gua	Amino acids	Flavonoid	0.761163	0.000615053
GHB	isoorientin	Organic acids	Flavonoid	0.761051	0.000616867
Nar cha-C-pen-O-hex	VB2	Flavonoids	Cofactors	0.760907	0.000619225
Trehalose	Pip I	Carbohydrates	Amino acids	0.760533	0.000625353
Pro	Pip II	Amino acids	Amino acids	0.760306	0.000629104
Uracil	Guanosine	Nucleotides	Nucleotide	0.760243	0.000630153
Lut-7O-glu	Syr-3O-glu	Flavonoids	Flavonoid	0.760093	0.000632637
Momilactone A	Pip II	diterpenoid phytoalexins	Amino acids	0.759843	0.000636805
GBH	Tri-7O-glu	Amino acids	Flavonoid	0.759706	0.000639104
Rib-5P	Ind 3-car	Carbohydrates	Organic acid	0.759699	0.000639221
Pheophorbide A II	Api-6C-glu-8C-ara I	Cofactors	Flavonoid	0.759625	0.000640453
Phytocassane C	9,13-DHOME	diterpenoid phytoalexins	Lipid	0.759594	0.000640974
9-HOTrE	Nicotinate	Lipids	Cofactors	0.759374	0.000644674
Leu-pro	9-HOTrE isomer	Dipeptides	Lipid	0.75933	0.000645429
MTA	Gln	Nucleotides derivatives	Amino acid	0.759182	0.000647932
Thr	Glu	Amino acids	Amino acid	0.758775	0.00065486
DHA	Gln	Cofactors	Amino acid	0.758554	0.000658653
Phytocassane C	Linolenate	diterpenoid phytoalexins	Lipid	0.758486	0.000659815
Punicate	Glycerate	Lipids	Carbohydrate	0.75844	0.000660608
Pro	Pip I	Amino acids	Amino acids	0.75833	0.000662511
Meth-Nic	Pip II	Cofactors	Amino acids	0.758321	0.000662655
Sal-2O-glu	VB2	hydroxycinnamate derivatives	Cofactors	0.75828	0.000663379
Api-C-hex-C-hex	Phytocassane C	Flavonoids	diterpenoid phytoalexins	0.758251	0.000663879
Sinapate	Fer-Put I	hydroxycinnamate derivatives	hydroxycinnamate derivant	0.757943	0.000669214
Pro-O-hex II	OxoPro I	hydroxycinnamate derivatives	Amino acid	0.757718	0.000673138
Swertisin	KYNA	Flavonoids	Amino acid	0.75766	0.000674154
Val	OxoPro I	Amino acids	Amino acid	0.757477	0.000677371
ASA	Pip I	Amino acids	Amino acids	0.756717	0.00069084
Punicate	Gln	Lipids	Amino acid	0.756608	0.00069279
Guanosine	Norvaline	Nucleotides	Amino acid	0.756592	0.00069307
Ala	2-PG	Amino acids	Lipid	0.756285	0.000698604
Threonate	Pro	Cofactors	Amino acid	0.756261	0.00069903
Api-6C-ara-8C-ara	Met	Flavonoids	Amino acid	0.756113	0.000701706
Gal	Thr	Carbohydrates	Amino acid	0.755941	0.000704834
DHA	Pro	Cofactors	Amino acid	0.755879	0.00070596
Phytocassane D	Uridine	Terpenes	Nucleotide	0.755764	0.00070805
Meth-Nic	Meth-Nic	Cofactors	Cofactors	0.755741	0.000708471
1-LysoPC(18:1)	Tri-7O-neo	Lipids	Flavonoid	0.755592	0.000711187
Momilactone A der	2-PG	Terpenes	Lipid	0.755498	0.000712903
Inosine	Guanosine	Nucleotides	Nucleotide	0.755338	0.00071585
β-Ala	Pip I	Amino acids	Amino acids	0.754909	0.000723785
Asn	Api-C-pen isomer	Amino acids	Flavonoid	0.754565	0.000730197
Isoo-7,3'-dimeth	GHB	Flavonoids	Organic acid	0.754551	0.000730446
β-Ala	Ala	Amino acids	Amino acid	0.754408	0.000733131
Linolenate	Nicotinate	Lipids	Cofactors	0.754393	0.000733406
acetate	MTA	Organic acids	Nucleotide derivant	0.754229	0.00073649
Momilactone A	2-PG	diterpenoid phytoalexins	Lipid	0.754116	0.000738621
VB6	Isoo-C-hex-C-hex I	Cofactors	Flavonoid	0.753894	0.000742828
Pro	Gln	Amino acids	Amino acid	0.75389	0.000742909
Glycerol	GBH	Lipids	Amino acid	0.753872	0.000743244
Val	Glu	Amino acids	Amino acid	0.753763	0.000745312
Api-6C-ara-8C-ara	Isoo-7,3'-dimeth	Flavonoids	Flavonoid	0.753636	0.000747733
Uracil	Glu	Nucleotides	Amino acid	0.753587	0.000748672
Ind 5-car	Lut-7O-glu	Organic acids	Flavonoid	0.753515	0.000750052
2-LysoPC(16:0)	GBH	Lipids	Amino acid	0.753429	0.000751688
Palmitate	Pip II	Lipids	Amino acids	0.752958	0.000760747
Ser	Gln	Amino acids	Amino acid	0.75285	0.000762844
Sal-2O-glu	Meth-Nic	hydroxycinnamate derivatives	Cofactors	0.752839	0.000763053
Ribitol	Pip I	Carbohydrates	Amino acids	0.752804	0.000763743
myo-Inositol	Nicotinate	Carbohydrates	Cofactors	0.752722	0.000765325
GBH	Tyr	Amino acids	Amino acid	0.75227	0.000774166
Met	Pip I	Amino acids	Amino acids	0.752026	0.000778954
Adenine	2-PG	Nucleotides	Lipid	0.751984	0.000779793
Adenosine	Norvaline	Nucleotides	Amino acid	0.751902	0.000781399
Glycerol-2P	Nicotinate	Carbohydrates	Cofactors	0.751901	0.000781436
Isos-2''O-glu	GABA	Flavonoids	Amino acid	0.751806	0.000783306
Benzoate	Thr	Organic acids	Amino acid	0.751782	0.00078378
Api-6C-glu	G6P	Flavonoids	Carbohydrate	0.75176	0.000784229
Pip I	2-PG	Amino acids	Lipid	0.751672	0.00078597
Api-6C-ara-8C-ara	Chr-C-glu	Flavonoids	Flavonoid	0.751593	0.000787535
2-PG	Succinate	Lipids	Carbohydrate	0.751587	0.000787659
Gluconate	myo-Inositol	Carbohydrates	Carbohydrate	0.751487	0.000789647
Swertisin	Phenoxyacetate	Flavonoids	Organic acid	0.751462	0.000790149
Pro-O-hex II	Pip II	hydroxycinnamate derivatives	Amino acids	0.751458	0.000790219
Maltose	Glu	Carbohydrates	Amino acid	0.751395	0.000791479
Ser	Nicotinate	Amino acids	Cofactors	0.751222	0.000794955
Api-C-hex-C-hex	Glu-leu	Flavonoids	Peptide	0.751003	0.000799351
Ser	Pi	Amino acids	Cofactors	0.750952	0.000800387
Fer-O-glu I	Pro	hydroxycinnamate derivatives	Amino acid	0.750945	0.00080051
Tri-7O-6''-mal-glu	2-PG	Flavonoids	Lipid	0.750944	0.000800531
Fer-O-glu I	2-LysoPC(16:0)	hydroxycinnamate derivatives	Lipid	0.750925	0.000800914
Norvaline	Pip II	Amino acids	Amino acids	0.7506	0.000807507
Nicotinate	Glu	Cofactors	Amino acid	0.750532	0.000808875
ACC I	2-LysoPC(18:2)	Amino acids	Lipid	0.750503	0.000809464
Phe	Gln	Amino acids	Amino acid	0.750412	0.000811329
Pro-O-hex II	2-PG	hydroxycinnamate derivatives	Lipid	0.750126	0.00081718
Ribitol	2-PG	Carbohydrates	Lipid	0.750124	0.000817226
Sinapate	1-LysoPE(18:2)	hydroxycinnamate derivatives	Lipid	0.749937	0.000821059
Pheophorbide A II	Thr	Cofactors	Amino acid	0.749781	0.000824275
ACC II	HSer	Amino acids	Amino acid	0.74977	0.000824514
Ala	Thr	Amino acids	Amino acid	0.749649	0.000827
Uracil	Pi	Nucleotides	Cofactors	0.749645	0.000827084
Chr-C-glu	Tri-7O-glu	Flavonoids	Flavonoid	0.749548	0.0008291
Pheophorbide A II	Guanosine	Cofactors	Nucleotide	0.749471	0.000830696
Trehalose	Nicotinate	Carbohydrates	Cofactors	0.749459	0.00083095
Adenine	OxoPro I	Nucleotides	Amino acid	0.749364	0.00083292
Chr-C-glu	Syr-3O-glu	Flavonoids	Flavonoid	0.749099	0.000838458
Adenosine	Thr	Nucleotides	Amino acid	0.74908	0.000838856
Asp	Nicotinate	Amino acids	Cofactors	0.749033	0.000839849
Homovanillate	Meth-Nic	Organic acids	Cofactors	0.748637	0.00084819
GBH	Syr-3O-glu	Amino acids	Flavonoid	0.748622	0.000848517
Momilactone A der	Adenosine	Terpenes	Nucleotide	0.748473	0.000851654
carnitine	Api-C-pen	Lipids	Flavonoid	0.748355	0.000854166
Api-C-pen II	Tri-4'O-thr-syr 7''O-glu	Flavonoids	Flavonoid	0.748329	0.000854729
Api-6C-ara-8C-ara	Swertisin	Flavonoids	Flavonoid	0.748148	0.000858583
Arg	Gln	Amino acids	Amino acid	0.74812	0.000859187
Pi	Thr	Cofactors	Amino acid	0.748108	0.000859446
GABA	Pip I	Amino acids	Amino acids	0.748048	0.000860726
Glycolate	OxoPro	Organic acids	Amino acid	0.747979	0.000862193
Orn	Pro	Amino acids	Amino acid	0.747963	0.000862531
Succinate	Asn	Carbohydrates	Amino acid	0.747903	0.000863827
Put	2-PG	Amino acids	Lipid	0.74776	0.000866906
Succinate	Asp	Carbohydrates	Amino acid	0.747528	0.000871917
Fumarate	Asp	Carbohydrates	Amino acid	0.747354	0.000875674
Api-6C-ara-8C-ara	Isoo der	Flavonoids	Flavonoid	0.747094	0.000881348
OxoPro	2-PG	Amino acids	Lipid	0.746953	0.000884412
Glycerate	OxoPro I	Carbohydrates	Amino acid	0.746879	0.000886047
Phytocassane C	Api-C-pen	diterpenoid phytoalexins	Flavonoid	0.746807	0.000887618
9,13-DHOME	Pip II	Lipids	Amino acids	0.746714	0.000889668
Ferulate	Nicotinate	hydroxycinnamate derivatives	Cofactors	0.746621	0.00089172
Momilactone A	Adenosine	diterpenoid phytoalexins	Nucleotide	0.746382	0.00089698
Oleate	Pip I	Lipids	Amino acids	0.74619	0.000901256
Rib-5P	Succinate	Carbohydrates	Carbohydrate	0.746166	0.000901778
Salicilate	VB2	Organic acids	Cofactors	0.746013	0.000905179
Galactinol	Val	Carbohydrates	Amino acid	0.745905	0.000907593
Zinolol	VB2	hydroxycinnamate derivatives	Cofactors	0.745821	0.000909474
Api-6C-glu-8C-ara der	2-PG	Flavonoids	Lipid	0.745803	0.000909881
Lut-7O-glu	Isoo-7,3'-dimeth	Flavonoids	Flavonoid	0.745587	0.000914741
1-LysoPC(18:2)	Pro	Lipids	Amino acid	0.74548	0.000917148
Uracil	Thr	Nucleotides	Amino acid	0.745415	0.000918602
Api-C-pen II	2-PG	Flavonoids	Lipid	0.74533	0.000920539
Melezitose	Nicotinate	Carbohydrates	Cofactors	0.745096	0.00092584
Asp	Thr	Amino acids	Amino acid	0.745051	0.000926851
Adipate	VB2	Carbohydrates	Cofactors	0.744945	0.000929279
Chr-C-glu	Api-6C-glu	Flavonoids	Flavonoid	0.744525	0.000938885
Pro	2-PG	Amino acids	Lipid	0.744461	0.000940357
myo-Inositol	Asn	Carbohydrates	Amino acid	0.744446	0.000940699
Lut-6C-2''O-glu-ara I	Tri der V	Flavonoids	Flavonoid	0.744233	0.000945608
Gly	Asp	Amino acids	Amino acid	0.744203	0.000946314
Tyr-glu	Gln	Dipeptides	Amino acid	0.744145	0.000947638
myo-Inositol	Glu	Carbohydrates	Amino acid	0.744021	0.000950523
Chr-6C-ara-8C-ara	Linolenate	Flavonoids	Lipid	0.743957	0.000952013
acetate	Asp	Organic acids	Amino acid	0.743941	0.000952394
3O-Fer-qui	2-PG	hydroxycinnamate derivatives	Lipid	0.743843	0.000954668
GABA	Benzoate	Amino acids	Organic acid	0.743823	0.000955123
Api-6C-ara-8C-ara	9,13-DHOME	Flavonoids	Lipid	0.743792	0.000955844
1-LysoPC(18:1)	Rib-5P	Lipids	Carbohydrate	0.743737	0.000957143
1-LysoPE(16:0)	Glu	Lipids	Amino acid	0.74369	0.000958224
Thr	Gln	Amino acids	Amino acid	0.743645	0.000959276
Lys	Meth-Nic	Amino acids	Cofactors	0.743587	0.000960636
Gluconate	MTA	Carbohydrates	Nucleotide derivant	0.743587	0.000960648
5-HT I	Api-C-pen isomer	Amino acids	Flavonoid	0.743441	0.000964059
Nar cha-C-pen-O-hex	HSer	Flavonoids	Amino acid	0.743341	0.000966413
Tri-7O-6''-sin-glu	Inosine	Flavonoids	Nucleotide	0.743274	0.000967987
Phytocassane D	Threitol	Terpenes	Carbohydrate	0.743116	0.000971731
4-Coumarate	Thr	hydroxycinnamate derivatives	Amino acid	0.743095	0.000972222
GABA	OxoPro I	Amino acids	Amino acid	0.74308	0.000972588
Glycolate	Pip I	Organic acids	Amino acids	0.743057	0.000973118
Glu	2-LysoPC(16:0)	Amino acids	Lipid	0.742886	0.000977174
4-Coumarate	myo-Inositol	hydroxycinnamate derivatives	Carbohydrate	0.74285	0.000978032
OxoPro	Asn	Amino acids	Amino acid	0.742761	0.000980158
Thr	Asp	Amino acids	Amino acid	0.742596	0.000984085
Oleate	Meth-Nic	Lipids	Cofactors	0.742429	0.000988067
Norvaline	Pip I	Amino acids	Amino acids	0.74239	0.000989006
Norvaline	Asp	Amino acids	Amino acid	0.742295	0.000991291
Uridine	Pro	Nucleotides	Amino acid	0.742268	0.000991943
Lut-6C-2''O-glu-ara I	VB5	Flavonoids	Cofactors	0.741892	0.00100101
Glucose	Gln	Carbohydrates	Amino acid	0.741881	0.00100129
Ribitol	OxoPro I	Carbohydrates	Amino acid	0.741796	0.00100334
3-hydroxypropionate	GABA	Organic acids	Amino acid	0.741708	0.00100549
Glycerate	NicA	Carbohydrates	Cofactors	0.741606	0.00100797
His	Pi	Amino acids	Cofactors	0.74139	0.00101324
carnitine	Api-C-pen isomer	Lipids	Flavonoid	0.74132	0.00101495
Momilactone A der	VB2	Terpenes	Cofactors	0.741254	0.00101657
ASA	Pip II	Amino acids	Amino acids	0.741241	0.00101689
Api-6C-glu-8C-ara der	Tri-4'O-ery-gua 7O-glu	Flavonoids	Flavonoid	0.74116	0.00101887
Leu-pro	3O-Fer-qui	Dipeptides	hydroxycinnamate derivant	0.741114	0.00102
G6P	Thr	Carbohydrates	Amino acid	0.740984	0.00102321
Cucurbate	2-LysoPC(16:0)	Organic acids	Lipid	0.740937	0.00102438
2-LysoPC(18:1)	OxoPro I	Lipids	Amino acid	0.740601	0.00103268
OH-Pyr	Asp	Carbohydrates	Amino acid	0.740318	0.00103973
Homovanillate	Pro	Organic acids	Amino acid	0.739995	0.00104784
2-LysoPC(18:1)	Malate	Lipids	Carbohydrate	0.739976	0.00104831
Asn	Linoleate	Amino acids	Lipid	0.739741	0.00105423
Schaftoside	Glucosamine	Flavonoids	Carbohydrate	0.739654	0.00105644
1-LysoPE(18:2)	Asn	Lipids	Amino acid	0.739513	0.00106
Isoo-7,3'-dimeth	Tri-7O-glu	Flavonoids	Flavonoid	0.739345	0.00106428
Isoscoparin	Octadecanoate	Flavonoids	Lipid	0.739291	0.00106566
Swertisin	Lut-7O-glu	Flavonoids	Flavonoid	0.739206	0.00106781
acetate	Adenosine	Organic acids	Nucleotide	0.738969	0.00107388
ACC I	1-LysoPE(18:2)	Amino acids	Lipid	0.738884	0.00107609
Tyr-glu	Thr	Dipeptides	Amino acid	0.738858	0.00107674
1-LysoPE(16:0)	Norvaline	Lipids	Amino acid	0.738841	0.00107717
Maltose	Pi	Carbohydrates	Cofactors	0.738456	0.00108713
ASA	OxoPro I	Amino acids	Amino acid	0.738414	0.0010882
Api-C-pen II	Tri der V	Flavonoids	Flavonoid	0.738377	0.00108916
Arg	Thr	Amino acids	Amino acid	0.738126	0.00109571
1-LysoPC(18:2)	Norvaline	Lipids	Amino acid	0.738075	0.00109702
1-LysoPE(18:2)	Glu	Lipids	Amino acid	0.737964	0.00109994
1-LG	2-PG	Lipids	Lipid	0.737885	0.001102
9,13-DHOME	GABA	Lipids	Amino acid	0.737841	0.00110316
VB6	Pip II	Cofactors	Amino acids	0.737826	0.00110354
2-Coumarate	Pro	Organic acids	Amino acid	0.737594	0.00110963
Glycerate	Thr	Carbohydrates	Amino acid	0.737237	0.00111907
Cytosine I	Gln	Nucleotides	Amino acid	0.737223	0.00111945
GHB	9-HOTrE isomer	Organic acids	Lipid	0.737156	0.00112124
Ribitol	Glu	Carbohydrates	Amino acid	0.737031	0.00112455
Glu-leu	Asn	Dipeptides	Amino acid	0.73696	0.00112645
Maltose	NicA	Carbohydrates	Cofactors	0.736791	0.00113098
5-HT I	Linoleate	Amino acids	Lipid	0.736745	0.0011322
Api-C-pen-O-fer-hex	GHB	Flavonoids	Organic acid	0.736564	0.00113706
GABA	Api-6C-glu-8C-ara I	Amino acids	Flavonoid	0.736333	0.00114327
Met	Pip II	Amino acids	Amino acids	0.736257	0.00114533
Api-C-pen II	Tri-7O-6''-sin-glu	Flavonoids	Flavonoid	0.735955	0.00115354
quinate	Meth-Nic	hydroxycinnamate derivatives	Cofactors	0.735938	0.00115398
Melezitose	GABA	Carbohydrates	Amino acid	0.735935	0.00115406
Api-C-pen-O-fer-hex	Tri-7O-glu	Flavonoids	Flavonoid	0.735561	0.00116429
allo-Thr	Glu	Amino acids	Amino acid	0.735536	0.00116497
1-LysoPE(16:0)	Asn	Lipids	Amino acid	0.735496	0.00116607
Tri-7O-neo	Gluconate	Flavonoids	Carbohydrate	0.735419	0.00116818
NAcGlu	Gln	Amino acids	Amino acid	0.735173	0.00117496
Isoo der	Pip I	Flavonoids	Amino acids	0.735082	0.00117747
stearidonate	Pip I	Lipids	Amino acids	0.734943	0.00118131
Glycerol	Pip II	Lipids	Amino acids	0.734439	0.00119537
Fer-O-glu I	Gln	hydroxycinnamate derivatives	Amino acid	0.734425	0.00119577
Pro-O-hex II	Glu	hydroxycinnamate derivatives	Amino acid	0.734372	0.00119725
Glycolate	VB2	Organic acids	Cofactors	0.734233	0.00120115
Glycerol-2P	Gln	Carbohydrates	Amino acid	0.734207	0.00120186
Norvaline	Gln	Amino acids	Amino acid	0.734145	0.00120363
Glu-leu	Pip II	Dipeptides	Amino acids	0.733955	0.00120897
Gly	OxoPro I	Amino acids	Amino acid	0.733941	0.00120938
Isos-2''O-glu	Thr	Flavonoids	Amino acid	0.73351	0.00122161
2-LysoPC(18:1)	Asp	Lipids	Amino acid	0.733273	0.0012284
Api-C-pen-O-fer-hex	9-HOTrE	Flavonoids	Lipid	0.73319	0.00123076
Api-C-pen II	Momilactone A	Flavonoids	diterpenoid phytoalexins	0.733018	0.00123569
Benzoate	Val	Organic acids	Amino acid	0.732808	0.00124177
GABA	Glycolate	Amino acids	Organic acid	0.732736	0.00124383
3O-Fer-qui	Meth-Nic	hydroxycinnamate derivatives	Cofactors	0.732733	0.00124392
Chr-6C-ara-8C-ara	Api-C-pen	Flavonoids	Flavonoid	0.732546	0.00124934
GABA	Meth-Nic	Amino acids	Cofactors	0.73237	0.00125446
Api-6C-glu	Adenine	Flavonoids	Nucleotide	0.732364	0.00125462
Pheophorbide A II	Benzoate	Cofactors	Organic acid	0.732332	0.00125557
Meth-Nic	Tri-4'O-thr-syr 7''O-glu	Cofactors	Flavonoid	0.731961	0.00126643
Zinolol	HSer	hydroxycinnamate derivatives	Amino acid	0.731921	0.0012676
Api-C-pen II	Api-6C-glu-8C-ara III	Flavonoids	Flavonoid	0.731706	0.00127393
1-LysoPE(16:0)	NicA	Lipids	Cofactors	0.731664	0.00127517
2-LysoPC(18:1)	Benzoate	Lipids	Organic acid	0.731649	0.00127561
1-LysoPC(18:1)	Sinapate	Lipids	hydroxycinnamate	0.731533	0.00127903
Sinapate	Glucosamine	hydroxycinnamate derivatives	Carbohydrate	0.731456	0.00128131
Momilactone A	VB2	diterpenoid phytoalexins	Cofactors	0.731364	0.00128404
Leu-pro	9-HOTrE	Dipeptides	Lipid	0.731329	0.00128509
Gly	Pi	Amino acids	Cofactors	0.731161	0.00129007
carnitine	9,13-DHOME	Lipids	Lipid	0.731144	0.00129059
Malate	Gln	Carbohydrates	Amino acid	0.731097	0.00129198
Tricin	Orn	Flavonoids	Amino acid	0.73095	0.00129637
Fer-Put II	Fer-Put I	hydroxycinnamate derivatives	hydroxycinnamate derivant	0.730884	0.00129836
NAcGlu	Glycolate	Amino acids	Organic acid	0.730563	0.00130801
Galactinol	Succinate	Carbohydrates	Carbohydrate	0.730537	0.00130878
VB6	Asp	Cofactors	Amino acid	0.730407	0.0013127
Palmitate	Meth-ben	Lipids	Amino acid	0.730355	0.00131429
Orn	Ind 3-car	Amino acids	Organic acid	0.730329	0.00131507
Punicate	GABA	Lipids	Amino acid	0.730199	0.001319
Linoleate	Lut-6C-2''O-glu-ara I	Lipids	Flavonoid	0.730161	0.00132017
Gluconate	2-LysoPC(16:0)	Carbohydrates	Lipid	0.730086	0.00132246
OH-Pyr	Pip II	Carbohydrates	Amino acids	0.729792	0.0013314
Nar cha-C-pen-O-hex	Asp	Flavonoids	Amino acid	0.729568	0.00133827
Maltose	Octadecanoate	Carbohydrates	Lipid	0.729485	0.00134083
Pro	Nicotinate	Amino acids	Cofactors	0.729387	0.00134384
Fumarate	OxoPro I	Carbohydrates	Amino acid	0.728762	0.00136322
Orn	NicA	Amino acids	Cofactors	0.728744	0.00136376
Ind 5-car	Sal-2O-glu	Organic acids	hydroxycinnamate derivant	0.728721	0.0013645
Ferulate	GABA	hydroxycinnamate derivatives	Amino acid	0.72856	0.00136953
Api-6C-glu-8C-ara der	myo-Inositol	Flavonoids	Carbohydrate	0.728357	0.00137588
GBH	1O-Fer-glu I	Amino acids	hydroxycinnamate derivant	0.728277	0.00137841
quinate	Nicotinate	hydroxycinnamate derivatives	Cofactors	0.72821	0.00138049
Api-C-pen I	4H-Ben	Flavonoids	Phenylpropanoids	0.728183	0.00138137
Leu-pro	Palmitate	Dipeptides	Lipid	0.728054	0.00138542
VB6	Tri der V	Cofactors	Flavonoid	0.727953	0.00138862
Octadecanoate	Tri-O-hex der	Lipids	Flavonoid	0.727862	0.0013915
Spd	Nicotinate	Amino acids	Cofactors	0.727831	0.00139249
β-Ala	OxoPro I	Amino acids	Amino acid	0.72767	0.00139759
3-hydroxypropionate	GBH	Organic acids	Amino acid	0.727506	0.00140283
Galactinol	Lut-7O-glu	Carbohydrates	Flavonoid	0.727442	0.00140487
Fer-Put I	Api-6C-glu-8C-ara	hydroxycinnamate derivatives	Flavonoid	0.727158	0.00141397
His	Thr	Amino acids	Amino acid	0.726999	0.00141907
GBH	2-coumarate	Amino acids	Organic acid	0.726937	0.00142107
4H-Ben	GABA	Phenylpropanoids	Amino acid	0.726759	0.00142681
2-LysoPC(18:1)	Thr	Lipids	Amino acid	0.726663	0.00142995
Isoo-7O-glu	isoorientin	Flavonoids	Flavonoid	0.72632	0.00144109
Api-C-pen-O-fer-hex	Met	Flavonoids	Amino acid	0.726299	0.00144177
Lut-6C-2''O-glu-ara I	Fumarate	Flavonoids	Carbohydrate	0.726143	0.00144686
Met	Glu	Amino acids	Amino acid	0.726113	0.00144785
3-hydroxypropionate	VB2	Organic acids	Cofactors	0.726086	0.00144872
Momilactone A der	2-LysoPC(16:0)	Terpenes	Lipid	0.726017	0.00145101
acetate	VB2	Organic acids	Cofactors	0.725967	0.00145264
9,13-DHOME	Pip I	Lipids	Amino acids	0.725866	0.00145597
Api-6C-glu-8C-ara der	4-Coumarate	Flavonoids	hydroxycinnamate	0.725775	0.00145894
OH-Pyr	Pip I	Carbohydrates	Amino acids	0.72575	0.00145977
Api-6C-ara-8C-ara	isoorientin	Flavonoids	Flavonoid	0.725742	0.00146003
Lut-7O-glu	Linoleate	Flavonoids	Lipid	0.725534	0.00146691
allo-Thr	Asp	Amino acids	Amino acid	0.725502	0.00146798
Trehalose	Meth-Nic	Carbohydrates	Cofactors	0.725391	0.00147165
Lut-6C-2''O-glu-ara II	Meth-ben	Flavonoids	Amino acid	0.72535	0.00147302
Cucurbate	myo-Inositol	Organic acids	Carbohydrate	0.725306	0.00147446
Glycerol-2P	1-LysoPE(18:2)	Carbohydrates	Lipid	0.725239	0.00147671
Citrate	VB2	Carbohydrates	Cofactors	0.725236	0.00147681
Chr-6C-ara-8C-ara	Isoo-7,3'-dimeth	Flavonoids	Flavonoid	0.725167	0.0014791
Ribitol	Nicotinate	Carbohydrates	Cofactors	0.725107	0.00148109
Pheophorbide A I	NicA	Cofactors	Cofactors	0.725065	0.0014825
Orn	GPC	Amino acids	Lipid	0.725011	0.0014843
allo-Thr	Meth-Nic	Amino acids	Cofactors	0.724887	0.00148846
1-LysoPC(16:0)	GPC	Lipids	Lipid	0.724833	0.00149024
Ile	Pi	Amino acids	Cofactors	0.724586	0.00149855
Fumarate	Gln	Carbohydrates	Amino acid	0.724509	0.00150117
Lut-7O-glu	Swertisin	Flavonoids	Flavonoid	0.724432	0.00150374
Threonate	Meth-Nic	Cofactors	Cofactors	0.724347	0.00150661
1-LysoPC(18:1)	Tri-4'O-thr-syr 7''O-glu	Lipids	Flavonoid	0.724327	0.00150731
2-LysoPE(16:0)	Glu	Lipids	Amino acid	0.724236	0.00151038
Malate	Asp	Carbohydrates	Amino acid	0.724141	0.00151359
Momilactone A der	Pip I	Terpenes	Amino acids	0.72408	0.00151569
Ind 5-car	Salicilate	Organic acids	Organic acid	0.723808	0.00152495
Palmitate	2-PG	Lipids	Lipid	0.723738	0.00152733
Leu	Pi	Amino acids	Cofactors	0.723725	0.00152777
Api-C-pen-O-fer-hex	Palmitate	Flavonoids	Lipid	0.723634	0.00153088
Pheophorbide A I	OxoPro I	Cofactors	Amino acid	0.723617	0.00153146
Pro-O-hex I	Fer-Put I	hydroxycinnamate derivatives	hydroxycinnamate derivant	0.723247	0.0015442
GABA	Thr	Amino acids	Amino acid	0.72274	0.00156178
carnitine	Punicate	Lipids	Lipid	0.722516	0.00156958
Tricin	Api-6C-glu-8C-ara III	Flavonoids	Flavonoid	0.722318	0.00157652
4H-Ben	Asp	Phenylpropanoids	Amino acid	0.722219	0.00158001
Glycerol	Gln	Lipids	Amino acid	0.722161	0.00158206
Uracil	Pip I	Nucleotides	Amino acids	0.722144	0.00158264
9-HOTrE isomer	Chr-6C-glu-8C-ara	Lipids	Flavonoid	0.722139	0.00158283
Pro-O-hex I	2-LysoPC(18:1)	hydroxycinnamate derivatives	Lipid	0.722103	0.0015841
Pheophorbide A II	myo-Inositol	Cofactors	Carbohydrate	0.722089	0.00158459
1-LysoPC(18:3)	Nicotinate	Lipids	Cofactors	0.722063	0.00158549
VB2	OxoPro I	Cofactors	Amino acid	0.721994	0.00158794
Tyr	Thr	Amino acids	Amino acid	0.721778	0.00159556
ACC II	Gln	Amino acids	Amino acid	0.721591	0.0016022
Api-6C-glu-8C-ara der	GABA	Flavonoids	Amino acid	0.721513	0.00160498
Tri-7O-neo	Leu-pro	Flavonoids	Peptide	0.721457	0.00160696
Fru	GABA	Carbohydrates	Amino acid	0.721386	0.00160953
Lut-6C-2''O-glu-ara II	Api-6C-glu-8C-ara III	Flavonoids	Flavonoid	0.721362	0.00161038
Gluconate	Glu	Carbohydrates	Amino acid	0.721328	0.00161158
Adenine	Glu	Nucleotides	Amino acid	0.72122	0.00161543
Pheophorbide A I	Thr	Cofactors	Amino acid	0.721154	0.00161783
Meth-ben	Leu-pro	Amino acids	Peptide	0.720934	0.0016257
Ribitol	Pip II	Carbohydrates	Amino acids	0.720932	0.00162577
Api-C-pen-O-fer-hex	9-HOTrE isomer	Flavonoids	Lipid	0.72092	0.00162623
His	Gln	Amino acids	Amino acid	0.720901	0.00162688
VB6	VB5	Cofactors	Cofactors	0.720739	0.00163273
Pip I	Tri-4'O-thr-4-hyd	Amino acids	Flavonoid	0.720617	0.00163717
Pro-O-hex II	Benzoate	hydroxycinnamate derivatives	Organic acid	0.7205	0.00164139
2-PG	OxoPro I	Lipids	Amino acid	0.720422	0.00164422
Pheophorbide A II	VB2	Cofactors	Cofactors	0.720393	0.00164528
Rib-5P	Fru	Carbohydrates	Carbohydrate	0.720391	0.00164534
Sal-2C-glu	Nicotinate	hydroxycinnamate derivatives	Cofactors	0.720127	0.00165495
Chr-6C-ara-8C-ara	Met	Flavonoids	Amino acid	0.720085	0.00165648
VB6	MTA	Cofactors	Nucleotide derivant	0.719886	0.00166377
allo-Thr	Tri der IV	Amino acids	Flavonoid	0.719781	0.00166764
Chr-5O-hex	Syr-3O-glu	Flavonoids	Flavonoid	0.719431	0.00168052
Gluconate	GBH	Carbohydrates	Amino acid	0.71918	0.00168982
Threonate	OxoPro I	Cofactors	Amino acid	0.719153	0.00169083
Api-6C-glu	Tricin	Flavonoids	Flavonoid	0.719048	0.00169474
3'-AMP	NAcGlu	Nucleotides	Amino acid	0.719042	0.00169495
GBH	1O-Fer-glu II	Amino acids	hydroxycinnamate derivant	0.718982	0.0016972
Galactinol	ASA	Carbohydrates	Amino acid	0.718978	0.00169734
Momilactone A	2-LysoPC(16:0)	diterpenoid phytoalexins	Lipid	0.718965	0.00169784
ACC II	MTA	Amino acids	Nucleotide derivant	0.718621	0.0017107
Adenine	Gln	Nucleotides	Amino acid	0.718568	0.00171269
Meth-Nic	Isoo-C-hex-C-hex I	Cofactors	Flavonoid	0.718554	0.00171321
acetate	Glu	Organic acids	Amino acid	0.718141	0.00172876
Spd	Pip I	Amino acids	Amino acids	0.718082	0.00173101
VB5	Gln	Cofactors	Amino acid	0.717942	0.00173632
Glycerol	Guanosine	Lipids	Nucleotide	0.717853	0.00173968
1-LysoPE(18:2)	Meth-Nic	Lipids	Cofactors	0.717749	0.00174364
Fru	Pip II	Carbohydrates	Amino acids	0.717659	0.00174708
Asn	SAdo	Amino acids	Nucleic acid derivative	0.717593	0.00174959
VB2	Nicotinate	Cofactors	Cofactors	0.717513	0.00175264
Leu-pro	Isoo der	Dipeptides	Flavonoid	0.717471	0.00175428
9,13-DHOME	Glycerate	Lipids	Carbohydrate	0.71743	0.00175584
Api-C-hex-C-coum-hex	Linolenate	Flavonoids	Lipid	0.717406	0.00175677
3O-Fer-qui	Asp	hydroxycinnamate derivatives	Amino acid	0.717306	0.00176057
Oleate	Meth-ben	Lipids	Amino acid	0.717292	0.00176112
Arg	MTA	Amino acids	Nucleotide derivant	0.717135	0.00176716
3-hydroxypropionate	Asp	Organic acids	Amino acid	0.717115	0.00176795
Isos-2''O-glu	Meth-Nic	Flavonoids	Cofactors	0.716969	0.00177358
Met	Pi	Amino acids	Cofactors	0.71684	0.00177854
2-LysoPE(18:2)	Asn	Lipids	Amino acid	0.716807	0.00177982
GBH	Api-C-pen-C-pen	Amino acids	Flavonoid	0.716769	0.00178129
Pip II	2-PG	Amino acids	Lipid	0.716745	0.00178224
Chr-C-glu	Punicate	Flavonoids	Lipid	0.716683	0.00178462
Glycerate	Pro	Carbohydrates	Amino acid	0.716548	0.00178989
Glucose	Pi	Carbohydrates	Cofactors	0.716479	0.00179256
Momilactone A	Pip I	diterpenoid phytoalexins	Amino acids	0.716444	0.00179394
Api-C-pen II	Tri-4'O-ery-gua 7''O-glu	Flavonoids	Flavonoid	0.716345	0.00179779
Ind 3-car	Nicotinate	Organic acids	Cofactors	0.716264	0.00180095
Galactinol	GHB	Carbohydrates	Organic acid	0.716261	0.00180107
1-LysoPC(18:1)	Threonate	Lipids	Cofactors	0.716251	0.00180149
Ind 3-car	Meth-Nic	Organic acids	Cofactors	0.715959	0.00181294
ASA	Glu	Amino acids	Amino acid	0.715782	0.0018199
Phe	OxoPro I	Amino acids	Amino acid	0.715731	0.00182189
OH-Pyr	Nicotinate	Carbohydrates	Cofactors	0.715573	0.00182814
Lut-6C-2''O-glu-ara I	Tri-4'O-ery-gua 7''O-glu	Flavonoids	Flavonoid	0.715257	0.0018407
OH-Pyr	GBH	Carbohydrates	Amino acid	0.714987	0.00185146
4-Coumarate	VB2	hydroxycinnamate derivatives	Cofactors	0.714846	0.0018571
OH-Pyr	Gln	Carbohydrates	Amino acid	0.714786	0.00185953
Threonate	Glycolate	Cofactors	Organic acid	0.714635	0.00186557
stearidonate	GABA	Lipids	Amino acid	0.714573	0.00186809
acetate	Thr	Organic acids	Amino acid	0.714538	0.0018695
Cucurbate	2-PG	Organic acids	Lipid	0.714419	0.00187428
Sal-2C-glu	Meth-Nic	hydroxycinnamate derivatives	Cofactors	0.714277	0.00188004
Nar cha-C-pen-O-hex	Guanosine	Flavonoids	Nucleotide	0.714223	0.00188224
Schaftoside	Pro	Flavonoids	Amino acid	0.714071	0.00188839
HSer	1-LysoPE(18:2)	Amino acids	Lipid	0.713789	0.0018999
VB5	1-LysoPE(18:2)	Cofactors	Lipid	0.713786	0.00190002
Pip II	Thr	Amino acids	Amino acid	0.713618	0.00190688
Leu-pro	Syr-3O-glu	Dipeptides	Flavonoid	0.713259	0.00192162
HSer	2-LysoPC(18:2)	Amino acids	Lipid	0.713206	0.00192383
Meth-Nic	Tri-7O-neo	Cofactors	Flavonoid	0.712938	0.00193492
Gln	NicA	Amino acids	Cofactors	0.712879	0.00193735
VB6	Momilactone A	Cofactors	diterpenoid phytoalexins	0.712753	0.0019426
Ser	Glycolate	Amino acids	Organic acid	0.712712	0.00194429
GPC	Met	Lipids	Amino acid	0.712691	0.00194519
GABA	Malate	Amino acids	Carbohydrate	0.712607	0.00194866
Phe	Nicotinate	Amino acids	Cofactors	0.712576	0.00194997
Met	Glycolate	Amino acids	Organic acid	0.712545	0.00195127
Asn	Oleate	Amino acids	Lipid	0.712433	0.00195593
1-LG	GBH	Lipids	Amino acid	0.712281	0.00196231
Pip I	Thr	Amino acids	Amino acid	0.712077	0.00197085
β-Ala	Pip II	Amino acids	Amino acids	0.711855	0.00198022
4-Coumarate	Nicotinate	hydroxycinnamate derivatives	Cofactors	0.711845	0.00198065
Api-6C-glu	OxoPro I	Flavonoids	Amino acid	0.711837	0.00198097
Isoo-2''O-glu	OxoPro I	Flavonoids	Amino acid	0.711827	0.00198141
VB6	Tri-4'O-ery-gua 7''O-glu	Cofactors	Flavonoid	0.711664	0.0019883
Pip II	Tri-4'O-thr-4-hyd	Amino acids	Flavonoid	0.711594	0.00199126
Glu-leu	myo-Inositol	Dipeptides	Carbohydrate	0.711357	0.00200134
Chr-C-glu	2-Amino-1,3-eicosanediol	Flavonoids	Others	0.711306	0.00200354
Phe	Glycolate	Amino acids	Organic acid	0.711284	0.00200448
Adipate	Asp	Carbohydrates	Amino acid	0.711271	0.002005
Tri-7O-glu	Isocitrate II	Flavonoids	Carbohydrate	0.711252	0.00200581
Lut-6C-2''O-glu-ara II	Api-6C-glu-8C-ara I	Flavonoids	Flavonoid	0.711238	0.00200645
Glucose	Nicotinate	Carbohydrates	Cofactors	0.711187	0.00200859
DHA	Glycerate	Cofactors	Carbohydrate	0.711028	0.00201539
Leu-pro	Met	Dipeptides	Amino acid	0.71102	0.00201576
Isoo-7,3'-dimeth	9-HOTrE isomer	Flavonoids	Lipid	0.710971	0.00201785
2-Coumarate	Glycerate	Organic acids	Carbohydrate	0.710909	0.00202052
Zinolol	2-LysoPC(16:0)	hydroxycinnamate derivatives	Lipid	0.710904	0.00202073
ASA	Nicotinate	Amino acids	Cofactors	0.710883	0.00202163
Benzoate	Asn	Organic acids	Amino acid	0.710792	0.00202554
Tyr	Pro	Amino acids	Amino acid	0.710667	0.00203093
Api-C-hex-C-coum-hex	Glycerol	Flavonoids	Lipid	0.710563	0.00203541
Uracil	myo-Inositol	Nucleotides	Carbohydrate	0.710561	0.00203548
Adenine	GBH	Nucleotides	Amino acid	0.710479	0.00203906
myo-Inositol	OxoPro I	Carbohydrates	Amino acid	0.710334	0.00204534
β-Ala	Glu	Amino acids	Amino acid	0.710327	0.00204561
Sal-2C-glu	Adenosine	hydroxycinnamate derivatives	Nucleotide	0.71024	0.00204941
allo-Thr	Guanosine	Amino acids	Nucleotide	0.710151	0.00205327
Galactinol	Leu	Carbohydrates	Amino acid	0.710071	0.00205673
Api-C-pen II	Tri der IV	Flavonoids	Flavonoid	0.709971	0.00206113
Adenosine	NicA	Nucleotides	Cofactors	0.709913	0.00206366
4-Coumarate	Guanosine	hydroxycinnamate derivatives	Nucleotide	0.709836	0.00206701
5-HT I	Phytocassane C	Amino acids	diterpenoid phytoalexins	0.709802	0.0020685
VB6	Isoo-C-hex-C-hex II	Cofactors	Flavonoid	0.709713	0.00207238
His	OxoPro I	Amino acids	Amino acid	0.709653	0.00207505
Api-C-hex-C-coum-hex	Phytocassane C	Flavonoids	diterpenoid phytoalexins	0.709588	0.00207789
Fer-O-glu II	1-LysoPE(18:3)	hydroxycinnamate derivatives	Lipid	0.70952	0.00208089
Tri-7O-6''-sin-glu	3O-Fer-qui	Flavonoids	hydroxycinnamate derivant	0.709337	0.00208892
Chr-6C-ara-8C-ara	Phytocassane C	Flavonoids	diterpenoid phytoalexins	0.70933	0.00208925
Oleate	Pip II	Lipids	Amino acids	0.709002	0.00210377
Asn	Isoo der	Amino acids	Flavonoid	0.708874	0.00210943
Tricin	Isoo-C-hex-C-hex II	Flavonoids	Flavonoid	0.708869	0.00210966
carnitine	KYNA	Lipids	Amino acid	0.708625	0.00212052
Norvaline	OxoPro I	Amino acids	Amino acid	0.70862	0.00212074
NicA	Fer-Put I	Cofactors	hydroxycinnamate derivant	0.708507	0.00212582
9,13-DHOME	OxoPro I	Lipids	Amino acid	0.708466	0.00212764
Sinapate	1-LysoPC(18:2)	hydroxycinnamate derivatives	Lipid	0.708389	0.0021311
OxoPro	Asp	Amino acids	Amino acid	0.708304	0.00213491
Ser	2-PG	Amino acids	Lipid	0.708272	0.00213635
Glucose	2-PG	Carbohydrates	Lipid	0.708209	0.00213919
Ser	GABA	Amino acids	Amino acid	0.708155	0.00214159
2-LysoPE(18:2)	Glu	Lipids	Amino acid	0.708129	0.00214277
Meth-Nic	Pi	Cofactors	Cofactors	0.708017	0.00214783
1-LysoPC(18:3)	myo-Inositol	Lipids	Carbohydrate	0.707912	0.00215255
HSer	Nicotinate	Amino acids	Cofactors	0.707678	0.00216316
Sal-2O-glu	Asp	hydroxycinnamate derivatives	Amino acid	0.707604	0.00216654
Benzoate	Meth-Nic	Organic acids	Cofactors	0.707588	0.00216723
Api-6C-glu	2-LysoPE(16:0)	Flavonoids	Lipid	0.707585	0.00216739
Gly	GABA	Amino acids	Amino acid	0.707559	0.00216858
LysoPE(18:1)	GABA	Lipids	Amino acid	0.70721	0.00218448
Gal	2-PG	Carbohydrates	Lipid	0.707049	0.00219184
Put	2-LysoPC(16:0)	Amino acids	Lipid	0.706899	0.00219876
Api-6C-ara-8C-ara	GHB	Flavonoids	Organic acid	0.706681	0.00220877
9,13-DHOME	Gln	Lipids	Amino acid	0.706597	0.00221268
Phytocassane C	Phytocassane C	diterpenoid phytoalexins	diterpenoid phytoalexins	0.706549	0.0022149
GHB	9-HOTrE	Organic acids	Lipid	0.706365	0.0022234
Chr-5O-hex	Linoleate	Flavonoids	Lipid	0.706364	0.00222344
Salicilate	Asp	Organic acids	Amino acid	0.706244	0.00222905
Pro	OxoPro I	Amino acids	Amino acid	0.706216	0.00223034
9,13-DHOME	Glycolate	Lipids	Organic acid	0.706207	0.00223077
Oleate	Benzoate	Lipids	Organic acid	0.706172	0.00223238
Linoleate	Rib-5P	Lipids	Carbohydrate	0.706113	0.00223511
Punicate	Glycolate	Lipids	Organic acid	0.705989	0.0022409
GBH	Api-C-pen-O-fer-hex	Amino acids	Flavonoid	0.70575	0.00225211
Tri-5O-glu	Pro	Flavonoids	Amino acid	0.705734	0.00225283
Chr-C-glu	KYNA	Flavonoids	Amino acid	0.705711	0.00225391
1-LysoPC(18:1)	Chr-6C-glu-8C-ara	Lipids	Flavonoid	0.705664	0.00225612
4H-Ben	myo-Inositol	Phenylpropanoids	Carbohydrate	0.705622	0.00225809
3-hydroxypropionate	2-PG	Organic acids	Lipid	0.70556	0.00226104
Adenine	Pip I	Nucleotides	Amino acids	0.705459	0.00226576
Phytocassane B	Nicotinate	Diterpenoid phytoalexins	Cofactors	0.705434	0.00226696
Benzoate	MTA	Organic acids	Nucleotide derivant	0.705285	0.00227401
G6P	Gln	Carbohydrates	Amino acid	0.70528	0.00227424
Salicilate	Nicotinate	Organic acids	Cofactors	0.705232	0.00227652
Glycerate	Norvaline	Carbohydrates	Amino acid	0.705229	0.00227662
2-PG	Norvaline	Lipids	Amino acid	0.705203	0.00227786
Gluconate	Nicotinate	Carbohydrates	Cofactors	0.705068	0.00228427
Sin-O-glu	Fer-Put I	hydroxycinnamate derivatives	hydroxycinnamate derivant	0.705035	0.00228581
Put	myo-Inositol	Amino acids	Carbohydrate	0.704997	0.00228762
ASA	Glycerate	Amino acids	Carbohydrate	0.704984	0.00228824
Pro-O-hex II	myo-Inositol	hydroxycinnamate derivatives	Carbohydrate	0.704957	0.00228951
acetate	Meth-Nic	Organic acids	Cofactors	0.70494	0.00229032
2-LysoPC(18:1)	Glycolate	Lipids	Organic acid	0.704903	0.00229209
Linoleate	GABA	Lipids	Amino acid	0.704833	0.00229541
Api-C-pen-O-fer-hex	9,13-DHOME	Flavonoids	Lipid	0.704831	0.00229553
MTA	NicA	Nucleotides derivatives	Cofactors	0.704826	0.00229576
G6P	myo-Inositol	Carbohydrates	Carbohydrate	0.704601	0.0023065
Leu-pro	Oleate	Dipeptides	Lipid	0.704478	0.0023124
Asp	Norvaline	Amino acids	Amino acid	0.704431	0.00231464
1-LysoPC(18:1)	Asp	Lipids	Amino acid	0.704287	0.00232152
Phe	Asp	Amino acids	Amino acid	0.703984	0.00233612
allo-Thr	Tri der V	Amino acids	Flavonoid	0.703777	0.00234615
Citrate	Asp	Carbohydrates	Amino acid	0.703766	0.00234668
Isos-2''O-6'''-fer-glu	Isoo der	Flavonoids	Flavonoid	0.703656	0.00235202
Lut-7O-glu	Isoscoparin	Flavonoids	Flavonoid	0.703573	0.00235604
Maltose	Ind 3-car	Carbohydrates	Organic acid	0.703421	0.00236347
G6P	Asn	Carbohydrates	Amino acid	0.703082	0.00238006
Rib-5P	G6P	Carbohydrates	Carbohydrate	0.70293	0.00238752
3-hydroxypropionate	Guanosine	Organic acids	Nucleotide	0.702917	0.00238814
SAdo	Asn	Nucleic acid derivatives	Amino acid	0.70284	0.00239193
GHB	Glycerol	Organic acids	Lipid	0.702666	0.0024005
5-HT I	Punicate	Amino acids	Lipid	0.702594	0.00240406
Meth-Nic	VB5	Cofactors	Cofactors	0.702576	0.00240494
Cucurbate	Tri-4'O-thr-4-hyd	Organic acids	Flavonoid	0.702499	0.00240877
Val	Nicotinate	Amino acids	Cofactors	0.702498	0.00240882
2-Amino-1,3,4,5-eicosanetetrol	GABA	Others	Amino acid	0.702368	0.00241527
Arg	Asn	Amino acids	Amino acid	0.702356	0.00241584
1-LysoPC(18:2)	Glu	Lipids	Amino acid	0.702354	0.00241595
Inosine	Glu	Nucleotides	Amino acid	0.702058	0.00243067
Fumarate	GABA	Carbohydrates	Amino acid	0.702009	0.00243315
Glucose	2-LysoPE(16:0)	Carbohydrates	Lipid	0.701921	0.00243753
Ser	Pip I	Amino acids	Amino acids	0.701734	0.00244688
Malate	OxoPro I	Carbohydrates	Amino acid	0.701701	0.00244853
Ala	Nicotinate	Amino acids	Cofactors	0.701508	0.00245825
2-LysoPE(16:0)	Asn	Lipids	Amino acid	0.701365	0.00246545
VB2	GABA	Cofactors	Amino acid	0.701185	0.00247455
Homovanillate	2-LysoPC(18:2)	Organic acids	Lipid	0.700796	0.00249426
Fumarate	2-PG	Carbohydrates	Lipid	0.700736	0.00249736
Succinate	OxoPro I	Carbohydrates	Amino acid	0.700687	0.00249984
1-LysoPE(18:2)	Thr	Lipids	Amino acid	0.700569	0.00250585
2-aminoadipate	2-PG	Amino acids	Lipid	0.700425	0.00251322
Ind 3-car	2-PG	Organic acids	Lipid	0.700381	0.00251548
Succinate	Pip II	Carbohydrates	Amino acids	0.699662	0.00255258
Ser	Glu	Amino acids	Amino acid	0.699534	0.00255922
Lut-7O-glu	GHB	Flavonoids	Organic acid	0.699354	0.00256858
3-hydroxypropionate	Pyruvate	Organic acids	Carbohydrate	0.699258	0.0025736
1-LG	Adenosine	Lipids	Nucleotide	0.69924	0.00257457
Palmitate	Asp	Lipids	Amino acid	0.699235	0.0025748
Gly	Pip II	Amino acids	Amino acids	0.698943	0.00259012
Meth-Nic	GBH	Cofactors	Amino acid	0.698709	0.00260245
Api-C-hex-C-coum-hex	Api-C-pen	Flavonoids	Flavonoid	0.698602	0.00260808
Sal-2O-glu	Nicotinate	hydroxycinnamate derivatives	Cofactors	0.698444	0.00261645
Oleate	Tri der IV	Lipids	Flavonoid	0.698421	0.00261763
Isoo-7,3'-dimeth	Api-6C-glu	Flavonoids	Flavonoid	0.698371	0.00262031
Cystine	Asn	Amino acids	Amino acid	0.69834	0.00262194
Lut-7O-glu	Chr-C-glu	Flavonoids	Flavonoid	0.698333	0.00262233
4H-Ben	Nicotinate	Phenylpropanoids	Cofactors	0.698301	0.00262403
Linolenate	myo-Inositol	Lipids	Carbohydrate	0.698264	0.00262599
Val	Pi	Amino acids	Cofactors	0.698204	0.00262916
Leu-pro	Isoo-7,3'-dimeth	Dipeptides	Flavonoid	0.698144	0.00263232
allo-Thr	Fumarate	Amino acids	Carbohydrate	0.697938	0.00264334
Linoleate	Fumarate	Lipids	Carbohydrate	0.697847	0.00264817
Chr-C-glu	Lut-7O-glu	Flavonoids	Flavonoid	0.697841	0.0026485
Try	Pro	Amino acids	Amino acid	0.697796	0.00265089
Glycerol-2P	Pro	Carbohydrates	Amino acid	0.697792	0.00265111
Api-6C-glu-8C-ara der	Isoo-C-hex-C-hex I	Flavonoids	Flavonoid	0.697768	0.0026524
Pro	Asn	Amino acids	Amino acid	0.697742	0.00265381
allo-Thr	Api-6C-glu-8C-ara III	Amino acids	Flavonoid	0.697667	0.00265783
Pro-O-hex I	Pro	hydroxycinnamate derivatives	Amino acid	0.697642	0.00265917
Try	Gln	Amino acids	Amino acid	0.697537	0.0026648
Api-6C-glu	Glu	Flavonoids	Amino acid	0.697525	0.00266543
ASA	Pi	Amino acids	Cofactors	0.697375	0.0026735
Gly	Pip I	Amino acids	Amino acids	0.697337	0.00267557
VB2	Asn	Cofactors	Amino acid	0.697262	0.00267961
Fru	Gln	Carbohydrates	Amino acid	0.697239	0.00268086
Arg	Glu	Amino acids	Amino acid	0.697186	0.00268373
Glu-leu	Adenosine	Dipeptides	Nucleotide	0.697062	0.00269043
Ribitol	Ala	Carbohydrates	Amino acid	0.697022	0.00269259
Glycerate	Asp	Carbohydrates	Amino acid	0.696814	0.00270388
Leu-pro	9,13-DHOME	Dipeptides	Lipid	0.696733	0.00270826
OxoPro	Nicotinate	Amino acids	Cofactors	0.696729	0.0027085
Chr-6C-ara-8C-ara	Swertisin	Flavonoids	Flavonoid	0.696635	0.00271363
Inosine	Meth-Nic	Nucleotides	Cofactors	0.696608	0.00271508
Fer-Put I	2-LysoPC(18:3)	hydroxycinnamate derivatives	Lipid	0.696589	0.00271613
2-LysoPE(16:0)	Norvaline	Lipids	Amino acid	0.696497	0.00272115
Betaine	Adenine	Amino acids	Nucleotide	0.696394	0.00272676
Api-C-pen-O-fer-hex	Linoleate	Flavonoids	Lipid	0.696271	0.0027335
Asp	Glycolate	Amino acids	Organic acid	0.696197	0.00273757
Ser	Pip II	Amino acids	Amino acids	0.696131	0.0027412
Linoleate	Sinapate	Lipids	hydroxycinnamate	0.696119	0.00274187
GHB	Tri-7O-glu	Organic acids	Flavonoid	0.696092	0.00274335
β-Ala	Benzoate	Amino acids	Organic acid	0.696029	0.00274685
Glu-leu	2-PG	Dipeptides	Lipid	0.69594	0.00275173
Api-C-hex-C-hex	isoorientin	Flavonoids	Flavonoid	0.695919	0.0027529
GABA	G6P	Amino acids	Carbohydrate	0.695813	0.00275872
Gentisate	Asn	Carbohydrates	Amino acid	0.695728	0.00276344
Cucurbate	Thr	Organic acids	Amino acid	0.695721	0.00276383
DHA	Nicotinate	Cofactors	Cofactors	0.695696	0.00276521
Linoleate	Pip I	Lipids	Amino acids	0.69568	0.00276609
carnitine	Try	Lipids	Amino acid	0.695634	0.00276863
GBH	Gentisate	Amino acids	Carbohydrate	0.695581	0.00277157
Glycolate	2-PG	Organic acids	Lipid	0.695537	0.00277403
Fru	Pip I	Carbohydrates	Amino acids	0.695329	0.00278559
2-LysoPC(18:1)	Threonate	Lipids	Cofactors	0.6952	0.00279278
4-Coumarate	2-LysoPC(16:0)	hydroxycinnamate derivatives	Lipid	0.695081	0.0027994
VB2	Gln	Cofactors	Amino acid	0.69506	0.00280058
Api-C-pen-O-fer-hex	Linolenate	Flavonoids	Lipid	0.695048	0.00280125
2-LysoPE(16:0)	NicA	Lipids	Cofactors	0.694977	0.00280522
Gal	Nicotinate	Carbohydrates	Cofactors	0.694928	0.00280799
Norvaline	Nicotinate	Amino acids	Cofactors	0.694918	0.00280856
2-LysoPC(18:1)	GPC	Lipids	Lipid	0.694737	0.00281869
2-Coumarate	OxoPro I	Organic acids	Amino acid	0.694545	0.00282952
2-LG	Asp	Lipids	Amino acid	0.694429	0.00283604
Tricin	Isocitrate II	Flavonoids	Carbohydrate	0.694365	0.00283968
Api-6C-glu-8C-ara der	Api-6C-glu-8C-ara I	Flavonoids	Flavonoid	0.694224	0.0028477
Pi	Asn	Cofactors	Amino acid	0.693759	0.00287414
Trehalose	myo-Inositol	Carbohydrates	Carbohydrate	0.693712	0.0028768
Pheophorbide A II	Tri-4'O-thr-syr 7''O-glu	Cofactors	Flavonoid	0.693672	0.00287908
Palmitate	Tri-4'O-thr-syr 7''O-glu	Lipids	Flavonoid	0.693666	0.00287947
Isoo-7,3'-dimeth	KYNA	Flavonoids	Amino acid	0.693601	0.00288319
2-LysoPC(18:3)	Thr	Lipids	Amino acid	0.693279	0.00290168
Chr-5O-hex	Isoo-7,3'-dimeth	Flavonoids	Flavonoid	0.693218	0.00290519
Phytocassane C	Uridine	diterpenoid phytoalexins	Nucleotide	0.69321	0.00290561
Zinolol	2-PG	hydroxycinnamate derivatives	Lipid	0.693205	0.00290594
G6P	2-LysoPC(16:0)	Carbohydrates	Lipid	0.693019	0.00291663
Api-C-pen-O-fer-hex	Isoo der	Flavonoids	Flavonoid	0.692875	0.002925
Chr-6C-ara-8C-ara	Chr-C-glu	Flavonoids	Flavonoid	0.692426	0.0029511
1-LysoPC(18:1)	VB5	Lipids	Cofactors	0.692399	0.00295266
Pro-O-hex I	1-LysoPE(18:3)	hydroxycinnamate derivatives	Lipid	0.692358	0.00295506
OH-Pyr	GABA	Carbohydrates	Amino acid	0.692357	0.00295508
1-LysoPC(18:1)	Malate	Lipids	Carbohydrate	0.692092	0.00297065
G6P	Pip II	Carbohydrates	Amino acids	0.69205	0.00297306
Api-C-hex-C-coum-hex	Syr-3O-glu	Flavonoids	Flavonoid	0.691948	0.00297905
2-Amino-1,3-eicosanediol	Lut-6C-2''O-glu-ara I	Others	Flavonoid	0.691828	0.00298616
Put	Adenosine	Amino acids	Nucleotide	0.691788	0.0029885
Palmitate	Tri-4'O-ery-gua 7O-glu	Lipids	Flavonoid	0.691757	0.00299032
Sal-2O-glu	Tri-4'O-thr-4-hyd	hydroxycinnamate derivatives	Flavonoid	0.691708	0.00299321
Glu-leu	Asp	Dipeptides	Amino acid	0.691578	0.00300093
Tri-7O-6''-sin-glu	Ferulate	Flavonoids	hydroxycinnamate	0.691435	0.00300938
4-Coumarate	Meth-ben	hydroxycinnamate derivatives	Amino acid	0.691424	0.00301001
Palmitate	Benzoate	Lipids	Organic acid	0.691423	0.0030101
Sal-2O-glu	Ser	hydroxycinnamate derivatives	Amino acid	0.691416	0.00301047
Fer-Put II	Pro	hydroxycinnamate derivatives	Amino acid	0.691355	0.00301412
OH-Pyr	Asn	Carbohydrates	Amino acid	0.69131	0.0030168
VB6	Val	Cofactors	Amino acid	0.69128	0.00301855
Chr-C-glu	2-Amino-1,3-octadecanediol	Flavonoids	Others	0.691165	0.00302543
Inosine	Thr	Nucleotides	Amino acid	0.691152	0.00302616
Nicotinate	Thr	Cofactors	Amino acid	0.691124	0.00302787
Lut-7O-glu	Linolenate	Flavonoids	Lipid	0.690874	0.00304279
Tyr	Pi	Amino acids	Cofactors	0.690822	0.00304586
Glu-leu	Pip I	Dipeptides	Amino acids	0.690763	0.00304941
Meth-Nic	2-PG	Cofactors	Lipid	0.690729	0.00305148
Chr-6C-ara-8C-ara	Isoscoparin	Flavonoids	Flavonoid	0.690688	0.00305392
Norvaline	2-PG	Amino acids	Lipid	0.69046	0.00306762
Ala	Gln	Amino acids	Amino acid	0.690442	0.00306869
Linolenate	OxoPro I	Lipids	Amino acid	0.690247	0.00308044
Api-6C-ara-8C-ara	Api-6C-glu-8C-ara IV	Flavonoids	Flavonoid	0.690186	0.00308415
Pheophorbide A II	Tri-7O-6''-sin-glu	Cofactors	Flavonoid	0.690097	0.00308953
VB2	Api-6C-glu-8C-ara I	Cofactors	Flavonoid	0.689984	0.00309634
Lut-6C-2''O-glu-ara II	Tri-7O-6''-sin-glu	Flavonoids	Flavonoid	0.689922	0.0031001
Cytosine I	Thr	Nucleotides	Amino acid	0.689861	0.00310386
Api-C-pen-O-fer-hex	Oleate	Flavonoids	Lipid	0.689852	0.00310439
Pip I	Meth-Nic	Amino acids	Cofactors	0.689833	0.00310553
Norvaline	Glycolate	Amino acids	Organic acid	0.689675	0.00311516
Isoo-C-hex-C-hex	Thr	Flavonoids	Amino acid	0.689658	0.0031162
4H-Ben	Tri-4'O-thr-4-hyd	Phenylpropanoids	Flavonoid	0.689641	0.00311722
Cytosine II	2-LysoPC(18:2)	Nucleotides	Lipid	0.689616	0.00311874
Isocitrate I	Thr	Carbohydrates	Amino acid	0.689419	0.00313078
Tyr	Glycerate	Amino acids	Carbohydrate	0.689277	0.0031395
Pheophorbide A I	Gln	Cofactors	Amino acid	0.689214	0.00314335
Api-6C-ara-8C-ara	Tri-7O-glu	Flavonoids	Flavonoid	0.689141	0.00314786
Meth-Nic	4-Coumarate	Cofactors	hydroxycinnamate	0.688956	0.00315924
Salicilate	Tri-4'O-thr-4-hyd	Organic acids	Flavonoid	0.68894	0.00316022
Threonate	Thr	Cofactors	Amino acid	0.688895	0.003163
OxoPro	2-LysoPC(16:0)	Amino acids	Lipid	0.68881	0.00316827
Citrate	Meth-ben	Carbohydrates	Amino acid	0.688803	0.00316866
carnitine	Oleate	Lipids	Lipid	0.688765	0.00317099
Ferulate	2-PG	hydroxycinnamate derivatives	Lipid	0.688764	0.00317109
SAdo	Asp	Nucleic acid derivatives	Amino acid	0.688743	0.00317236
Uracil	OxoPro I	Nucleotides	Amino acid	0.688738	0.0031727
Phytocassane B	Glucosamine	Diterpenoid phytoalexins	Carbohydrate	0.688561	0.00318367
2-PG	MTA	Lipids	Nucleotide derivant	0.688542	0.00318485
Cytosine II	1-LysoPE(18:2)	Nucleotides	Lipid	0.688468	0.00318943
1-LysoPE(18:2)	NicA	Lipids	Cofactors	0.688447	0.00319076
GABA	GABA	Amino acids	Amino acid	0.68839	0.0031943
Isoo-7,3'-dimeth	9,13-DHOME	Flavonoids	Lipid	0.688093	0.00321281
Api-6C-glu-8C-ara der	Meth-Nic	Flavonoids	Cofactors	0.68804	0.00321611
LysoPE(18:1)	Threonate	Lipids	Cofactors	0.688017	0.00321754
Glycolate	Asn	Organic acids	Amino acid	0.687939	0.00322245
His	Glycerate	Amino acids	Carbohydrate	0.687901	0.00322481
Succinate	Glu	Carbohydrates	Amino acid	0.687802	0.00323101
Pip I	myo-Inositol	Amino acids	Carbohydrate	0.687535	0.00324783
Norvaline	Glu	Amino acids	Amino acid	0.68753	0.00324811
Api-C-pen-O-fer-hex	Api-6C-glu-8C-ara IV	Flavonoids	Flavonoid	0.68739	0.00325696
Lut-6C-2''O-glu-ara II	Tri der V	Flavonoids	Flavonoid	0.687335	0.00326041
2-LysoPC(18:1)	Fumarate	Lipids	Carbohydrate	0.687306	0.00326226
Pro-O-hex II	Meth-ben	hydroxycinnamate derivatives	Amino acid	0.68727	0.00326454
Gal	Asp	Carbohydrates	Amino acid	0.687114	0.00327442
β-Ala	Nicotinate	Amino acids	Cofactors	0.687064	0.00327763
VB2	Guanosine	Cofactors	Nucleotide	0.686983	0.00328279
Phytocassane D	Betaine	Terpenes	Amino acid	0.686897	0.00328824
Glycerol	Api-6C-glu-8C-ara I	Lipids	Flavonoid	0.686857	0.00329075
Api-C-pen-O-fer-hex	Api-6C-glu	Flavonoids	Flavonoid	0.686816	0.00329339
Isocitrate I	GABA	Carbohydrates	Amino acid	0.686799	0.00329444
Maltose	Fru	Carbohydrates	Carbohydrate	0.68668	0.00330209
LysoPE(18:1)	Pip I	Lipids	Amino acids	0.68666	0.00330337
Glu	MTA	Amino acids	Nucleotide derivant	0.686654	0.00330373
Phe	Glycerate	Amino acids	Carbohydrate	0.686477	0.00331503
Uridine	Fer-Put I	Nucleotides	hydroxycinnamate derivant	0.686467	0.00331567
Guanosine	Thr	Nucleotides	Amino acid	0.686318	0.00332526
Fer-O-glu I	MTA	hydroxycinnamate derivatives	Nucleotide derivant	0.686193	0.00333326
Put	Gln	Amino acids	Amino acid	0.686059	0.00334194
Cytosine II	1-LysoPC(18:2)	Nucleotides	Lipid	0.685819	0.00335742
Isoo-7,3'-dimeth	9-HOTrE	Flavonoids	Lipid	0.685679	0.00336649
HSer	NicA	Amino acids	Cofactors	0.68566	0.00336778
Asp	OxoPro I	Amino acids	Amino acid	0.685643	0.00336882
Trehalose	Tri-4'O-thr-4-hyd	Carbohydrates	Flavonoid	0.685518	0.00337694
Adenine	Pip II	Nucleotides	Amino acids	0.685169	0.00339971
Met	Glycerate	Amino acids	Carbohydrate	0.685142	0.00340154
GHB	Punicate	Organic acids	Lipid	0.68501	0.00341017
VB5	Nicotinate	Cofactors	Cofactors	0.684988	0.00341161
2-LysoPC(18:1)	Glycerate	Lipids	Carbohydrate	0.684944	0.00341449
Palmitate	Ala	Lipids	Amino acid	0.684915	0.00341635
2-LysoPE(18:2)	NicA	Lipids	Cofactors	0.684859	0.00342005
Gly	GBH	Amino acids	Amino acid	0.684848	0.00342077
Api-6C-glu-8C-ara der	Fumarate	Flavonoids	Carbohydrate	0.684817	0.00342283
Api-6C-ara-8C-ara	Api-C-pen isomer	Flavonoids	Flavonoid	0.684752	0.00342709
Ala	myo-Inositol	Amino acids	Carbohydrate	0.684697	0.00343069
4H-Ben	Asn	Phenylpropanoids	Amino acid	0.684305	0.00345663
1-LysoPC(18:3)	Adenosine	Lipids	Nucleotide	0.684302	0.00345683
Phytocassane C	Threitol	diterpenoid phytoalexins	Carbohydrate	0.684251	0.00346023
Succinate	Pip I	Carbohydrates	Amino acids	0.684211	0.00346284
Zinolol	Pregna-5,20-dien-3-ol	hydroxycinnamate derivatives	Others	0.684204	0.00346329
Palmitate	Nicotinate	Lipids	Cofactors	0.684123	0.00346872
Pheophorbide A I	Api-6C-glu-8C-ara I	Cofactors	Flavonoid	0.68402	0.00347558
2-LysoPC(18:3)	Meth-Nic	Lipids	Cofactors	0.683994	0.0034773
OH-Pyr	Glu	Carbohydrates	Amino acid	0.683976	0.00347851
NicA	Pro	Cofactors	Amino acid	0.683664	0.00349929
Pro-O-hex II	Guanosine	hydroxycinnamate derivatives	Nucleotide	0.683592	0.00350416
Inosine	Meth-ben	Nucleotides	Amino acid	0.683561	0.00350623
1-LysoPC(18:3)	Thr	Lipids	Amino acid	0.683415	0.00351603
Salicilate	Ser	Organic acids	Amino acid	0.683246	0.00352742
Glucose	OxoPro I	Carbohydrates	Amino acid	0.683131	0.00353515
Fer-Put II	Pro-O-hex I	hydroxycinnamate derivatives	hydroxycinnamate derivant	0.683127	0.00353544
Nicotinate	GBH	Cofactors	Amino acid	0.683072	0.00353913
Glycerol	Benzoate	Lipids	Organic acid	0.68306	0.00353994
3O-Fer-qui	Nicotinate	hydroxycinnamate derivatives	Cofactors	0.682975	0.00354572
Lys	Asp	Amino acids	Amino acid	0.68287	0.00355278
Glycerol	Nicotinate	Lipids	Cofactors	0.682856	0.00355377
His	Glycolate	Amino acids	Organic acid	0.682774	0.00355932
Pro-O-hex I	2-LysoPC(16:0)	hydroxycinnamate derivatives	Lipid	0.682728	0.00356246
Leu	GBH	Amino acids	Amino acid	0.682578	0.00357264
Palmitate	Tri der IV	Lipids	Flavonoid	0.682532	0.00357575
Api-C-pen-O-fer-hex	Api-C-pen	Flavonoids	Flavonoid	0.682395	0.00358511
Nicotinate	Asn	Cofactors	Amino acid	0.682326	0.00358982
GHB	Palmitate	Organic acids	Lipid	0.682292	0.00359214
Lut-6C-2''O-glu-ara I	Tri der IV	Flavonoids	Flavonoid	0.682282	0.00359283
Uracil	Pip II	Nucleotides	Amino acids	0.682231	0.0035963
Asn	isoorientin	Amino acids	Flavonoid	0.682091	0.0036059
Gly	2-PG	Amino acids	Lipid	0.682067	0.00360757
2-LysoPC(18:1)	Meth-Nic	Lipids	Cofactors	0.682045	0.00360906
9-HOTrE	GABA	Lipids	Amino acid	0.682023	0.00361056
acetate	Guanosine	Organic acids	Nucleotide	0.681867	0.00362128
Palmitate	Thr	Lipids	Amino acid	0.681791	0.00362652
Trehalose	Thr	Carbohydrates	Amino acid	0.681783	0.00362707
Phytocassane B	Gln	Diterpenoid phytoalexins	Amino acid	0.681738	0.00363017
myo-Inositol	GBH	Carbohydrates	Amino acid	0.681715	0.00363175
Palmitate	Pi	Lipids	Cofactors	0.681665	0.00363523
Fer-Put II	1-LysoPE(18:2)	hydroxycinnamate derivatives	Lipid	0.681661	0.00363545
LysoPE(18:1)	G6P	Lipids	Carbohydrate	0.681556	0.00364275
carnitine	Isoo der	Lipids	Flavonoid	0.68151	0.00364593
Tyr	OxoPro I	Amino acids	Amino acid	0.681449	0.00365013
Glycolate	Pyruvate	Organic acids	Carbohydrate	0.681445	0.00365039
Fer-O-glu I	Nicotinate	hydroxycinnamate derivatives	Cofactors	0.681412	0.0036527
1-LysoPC(18:2)	Asn	Lipids	Amino acid	0.681257	0.00366345
GABA	Glu	Amino acids	Amino acid	0.680941	0.00368543
Phytocassane C	Api-C-pen isomer	diterpenoid phytoalexins	Flavonoid	0.680781	0.00369663
Homovanillate	Asn	Organic acids	Amino acid	0.680746	0.00369912
ACC II	2-LysoPC(16:0)	Amino acids	Lipid	0.680709	0.00370167
Orn	Val	Amino acids	Amino acid	0.680625	0.00370758
3-hydroxypropionate	Gln	Organic acids	Amino acid	0.680608	0.00370873
Uracil	VB2	Nucleotides	Cofactors	0.680604	0.00370905
Homovanillate	Adenosine	Organic acids	Nucleotide	0.680394	0.00372377
Adipate	Tri-4'O-thr-4-hyd	Carbohydrates	Flavonoid	0.680394	0.0037238
Tri-7O-neo	Isoo-C-hex-C-hex II	Flavonoids	Flavonoid	0.680384	0.0037245
Malate	Asn	Carbohydrates	Amino acid	0.680366	0.00372579
VB6	Api-6C-glu-8C-ara III	Cofactors	Flavonoid	0.680353	0.0037267
Citrate	Guanosine	Carbohydrates	Nucleotide	0.680285	0.00373146
Glycerate	Asn	Carbohydrates	Amino acid	0.680247	0.00373414
Succinate	Norvaline	Carbohydrates	Amino acid	0.680225	0.00373567
Succinate	Glycerate	Carbohydrates	Carbohydrate	0.680192	0.003738
Palmitate	Tri-4'O-thr-gua	Lipids	Flavonoid	0.680185	0.00373849
Pip I	Tri-4'O-thr-gua	Amino acids	Flavonoid	0.6801	0.00374453
Api-C-pen I	Meth-ben	Flavonoids	Amino acid	0.679961	0.00375435
HSer	Meth-Nic	Amino acids	Cofactors	0.679847	0.00376242
Glucose	GABA	Carbohydrates	Amino acid	0.679751	0.00376929
Ile	GBH	Amino acids	Amino acid	0.679642	0.00377705
1-LysoPC(18:3)	Pyruvate	Lipids	Carbohydrate	0.679578	0.0037816
Glu-leu	2-LysoPC(16:0)	Dipeptides	Lipid	0.679347	0.00379808
Val	2-PG	Amino acids	Lipid	0.679265	0.00380395
Pro	Glu	Amino acids	Amino acid	0.679255	0.00380461
Swertisin	Punicate	Flavonoids	Lipid	0.679174	0.00381043
LysoPE(18:1)	Tri der IV	Lipids	Flavonoid	0.679101	0.00381571
Fer-Put II	Asn	hydroxycinnamate derivatives	Amino acid	0.679079	0.0038173
1-LG	Asp	Lipids	Amino acid	0.679009	0.00382226
Pi	NAcGlu	Cofactors	Amino acid	0.678938	0.0038274
Swertisin	2-Amino-1,3-eicosanediol	Flavonoids	Others	0.678877	0.00383181
LysoPE(18:1)	Api-6C-glu-8C-ara III	Lipids	Flavonoid	0.678819	0.00383594
Glucose	Glu	Carbohydrates	Amino acid	0.678807	0.00383685
Fer-Put I	Isos-2''O-6'''-fer-glu	hydroxycinnamate derivatives	Flavonoid	0.678754	0.00384062
Glucose	Pip II	Carbohydrates	Amino acids	0.678727	0.00384259
Pip I	Nicotinate	Amino acids	Cofactors	0.678721	0.003843
Lut-6C-2''O-glu-ara I	Threonate	Flavonoids	Cofactors	0.678713	0.00384358
VB5	Thr	Cofactors	Amino acid	0.678642	0.00384877
Api-C-pen I	Tri-4'O-thr-syr 7''O-glu	Flavonoids	Flavonoid	0.678562	0.00385454
Glu-leu	Pro	Dipeptides	Amino acid	0.678522	0.00385744
Spd	Thr	Amino acids	Amino acid	0.678467	0.00386141
Homovanillate	2-LysoPC(16:0)	Organic acids	Lipid	0.678458	0.00386206
Lut-7O-glu	Sal-2C-glu	Flavonoids	hydroxycinnamate derivant	0.678441	0.00386331
Trehalose	2-LysoPC(16:0)	Carbohydrates	Lipid	0.678416	0.00386513
Fru	Pi	Carbohydrates	Cofactors	0.678372	0.00386829
Fer-Put II	Norvaline	hydroxycinnamate derivatives	Amino acid	0.678362	0.00386903
Glucose	Pip I	Carbohydrates	Amino acids	0.678315	0.00387246
Ala	Ala	Amino acids	Amino acid	0.678231	0.0038785
Met	Nicotinate	Amino acids	Cofactors	0.678029	0.00389322
NAcGlu	Thr	Amino acids	Amino acid	0.67799	0.00389607
SAdo	Adenosine	Nucleic acid derivatives	Nucleotide	0.677971	0.00389749
Leu-pro	Swertisin	Dipeptides	Flavonoid	0.677952	0.00389888
2-PG	NicA	Lipids	Cofactors	0.677941	0.00389967
Ile	Glycolate	Amino acids	Organic acid	0.677868	0.003905
carnitine	Palmitate	Lipids	Lipid	0.677862	0.00390544
Ind 3-car	2-LysoPE(16:0)	Organic acids	Lipid	0.677794	0.00391038
Benzoate	Norvaline	Organic acids	Amino acid	0.677589	0.00392547
Octadecanoate	myo-Inositol	Lipids	Carbohydrate	0.677502	0.00393186
2-LysoPC(18:1)	Succinate	Lipids	Carbohydrate	0.677457	0.00393515
Gentisate	Meth-Nic	Carbohydrates	Cofactors	0.677443	0.00393614
Tyr-glu	Glycerate	Dipeptides	Carbohydrate	0.677419	0.00393795
allo-Thr	GABA	Amino acids	Amino acid	0.677241	0.00395104
Sinapate	2-LysoPE(18:2)	hydroxycinnamate derivatives	Lipid	0.677222	0.00395246
2-LysoPC(18:3)	Glycerate	Lipids	Carbohydrate	0.677151	0.0039577
2-LG	Benzoate	Lipids	Organic acid	0.677132	0.0039591
Api-6C-glu-8C-ara der	Tri-7O-2''O-glu-glu	Flavonoids	Flavonoid	0.677108	0.00396087
allo-Thr	Tri-4'O-ery-gua 7''O-glu	Amino acids	Flavonoid	0.677002	0.00396871
Cytosine II	Pro-O-hex I	Nucleotides	hydroxycinnamate derivant	0.676891	0.00397697
Glucose	myo-Inositol	Carbohydrates	Carbohydrate	0.676882	0.00397765
β-Ala	Guanosine	Amino acids	Nucleotide	0.676865	0.0039789
LysoPE(18:1)	OxoPro I	Lipids	Amino acid	0.676851	0.00397992
Leu	Asn	Amino acids	Amino acid	0.676823	0.00398204
Meth-Nic	Guanosine	Cofactors	Nucleotide	0.676817	0.00398242
Fer-Put II	1-LysoPC(18:2)	hydroxycinnamate derivatives	Lipid	0.67681	0.00398298
Cucurbate	OxoPro	Organic acids	Amino acid	0.676774	0.00398568
Api-C-pen II	Asp	Flavonoids	Amino acid	0.676735	0.00398853
Pheophorbide A I	Meth-Nic	Cofactors	Cofactors	0.676669	0.00399349
Oleate	Tri-4'O-ery-gua 7O-glu	Lipids	Flavonoid	0.67661	0.00399784
Sal-2C-glu	Gln	hydroxycinnamate derivatives	Amino acid	0.676598	0.00399871
Glucose	GBH	Carbohydrates	Amino acid	0.676508	0.00400543
Nar cha-C-pen-O-hex	Meth-ben	Flavonoids	Amino acid	0.676498	0.0040062
Adenosine	MTA	Nucleotides	Nucleotide derivant	0.676475	0.00400794
GABA	Pip II	Amino acids	Amino acids	0.67636	0.00401655
Tri-7O-glu	Zinolol	Flavonoids	hydroxycinnamate	0.676333	0.00401856
Orn	Gln	Amino acids	Amino acid	0.676196	0.00402876
Maltose	Api-6C-glu-8C-ara I	Carbohydrates	Flavonoid	0.676177	0.00403021
allo-Thr	Tri-4'O-ery-gua 7O-glu	Amino acids	Flavonoid	0.676129	0.00403379
Gluconate	GABA	Carbohydrates	Amino acid	0.676117	0.00403475
Fer-Put I	Glucosamine	hydroxycinnamate derivatives	Carbohydrate	0.676072	0.00403811
Melezitose	myo-Inositol	Carbohydrates	Carbohydrate	0.676056	0.00403932
Sal-2C-glu	Asn	hydroxycinnamate derivatives	Amino acid	0.675962	0.00404635
Swertisin	Api-6C-glu-8C-ara IV	Flavonoids	Flavonoid	0.675953	0.00404706
Pip I	2-LysoPC(16:0)	Amino acids	Lipid	0.675953	0.00404708
ACC I	Gln	Amino acids	Amino acid	0.675925	0.00404919
NAcGlu	Norvaline	Amino acids	Amino acid	0.675922	0.00404937
Tricin	Isoo-C-hex-C-hex I	Flavonoids	Flavonoid	0.675905	0.00405064
9-HOTrE isomer	GBH	Lipids	Amino acid	0.675899	0.00405113
3O-Fer-qui	GABA	hydroxycinnamate derivatives	Amino acid	0.675868	0.00405343
Lys	OxoPro I	Amino acids	Amino acid	0.675768	0.004061
Momilactone A	Meth-Nic	diterpenoid phytoalexins	Cofactors	0.675711	0.00406532
Fru	Asp	Carbohydrates	Amino acid	0.675575	0.00407556
Succinate	2-PG	Carbohydrates	Lipid	0.675561	0.00407662
Linoleate	Meth-ben	Lipids	Amino acid	0.675463	0.00408406
myo-Inositol	Pi	Carbohydrates	Cofactors	0.675462	0.00408414
Palmitate	Tri-4'O-ery-gua	Lipids	Flavonoid	0.67539	0.00408961
NicA	1-LysoPE(18:2)	Cofactors	Lipid	0.675333	0.00409394
G6P	Adenosine	Carbohydrates	Nucleotide	0.675309	0.00409576
Put	2-LysoPC(18:2)	Amino acids	Lipid	0.675263	0.00409925
2-aminoadipate	OxoPro I	Amino acids	Amino acid	0.675098	0.0041118
4-Coumarate	Tri-4'O-thr-syr 7''O-glu	hydroxycinnamate derivatives	Flavonoid	0.675038	0.0041164
Glucose	Asn	Carbohydrates	Amino acid	0.674995	0.00411964
ACC II	Adenosine	Amino acids	Nucleotide	0.674803	0.00413431
ACC I	1-LysoPC(18:2)	Amino acids	Lipid	0.674792	0.00413515
Pro-O-hex II	Ala	hydroxycinnamate derivatives	Amino acid	0.67478	0.00413608
Pip II	Meth-Nic	Amino acids	Cofactors	0.674709	0.00414154
Meth-ben	1O-Sin-glu	Amino acids	hydroxycinnamate derivant	0.674579	0.00415151
Momilactone A der	Meth-Nic	Terpenes	Cofactors	0.674488	0.00415851
Cytosine II	Glucosamine	Nucleotides	Carbohydrate	0.67447	0.0041599
SAdo	myo-Inositol	Nucleic acid derivatives	Carbohydrate	0.674447	0.00416163
Tri-5O-glu	Ile	Flavonoids	Amino acid	0.674334	0.00417037
2-LysoPE(18:2)	Meth-Nic	Lipids	Cofactors	0.674265	0.00417571
Thr	GABA	Amino acids	Amino acid	0.674167	0.00418322
Cystine	Gln	Amino acids	Amino acid	0.6741	0.00418845
Api-C-pen II	Gluconate	Flavonoids	Carbohydrate	0.674029	0.00419389
Spd	Pro	Amino acids	Amino acid	0.673937	0.00420107
Sinapate	2-LysoPC(18:1)	hydroxycinnamate derivatives	Lipid	0.673924	0.00420207
Isoo der	4-Coumarate	Flavonoids	hydroxycinnamate	0.67383	0.00420934
OH-Pyr	2-PG	Carbohydrates	Lipid	0.673702	0.00421928
Linoleate	Tri-4'O-thr-syr 7''O-glu	Lipids	Flavonoid	0.673698	0.00421958
Ind 5-car	Pro-O-hex I	Organic acids	hydroxycinnamate derivant	0.673583	0.00422852
Succinate	GABA	Carbohydrates	Amino acid	0.673542	0.00423176
Val	NicA	Amino acids	Cofactors	0.673532	0.00423252
Linolenate	Pi	Lipids	Cofactors	0.673469	0.00423743
Isoo-7,3'-dimeth	Palmitate	Flavonoids	Lipid	0.673411	0.004242
SAdo	2-PG	Nucleic acid derivatives	Lipid	0.673383	0.00424414
Pheophorbide A I	Norvaline	Cofactors	Amino acid	0.673353	0.00424655
β-Ala	myo-Inositol	Amino acids	Carbohydrate	0.673331	0.00424824
Chr-5O-hex	Swertisin	Flavonoids	Flavonoid	0.673267	0.00425327
Threonate	Glu	Cofactors	Amino acid	0.673226	0.00425647
Malate	2-PG	Carbohydrates	Lipid	0.673201	0.00425842
Lut-6C-2''O-glu-ara I	Api-6C-glu-8C-ara I	Flavonoids	Flavonoid	0.672998	0.00427433
Fer-Put II	Gln	hydroxycinnamate derivatives	Amino acid	0.672904	0.00428175
Lut-7O-glu	Api-C-pen	Flavonoids	Flavonoid	0.67288	0.00428365
Tricin	Zinolol	Flavonoids	hydroxycinnamate	0.672757	0.00429332
Pheophorbide A II	Tri-4'O-thr-gua	Cofactors	Flavonoid	0.672705	0.00429746
2-Coumarate	Asn	Organic acids	Amino acid	0.672645	0.00430221
Fumarate	Asn	Carbohydrates	Amino acid	0.672602	0.00430557
VB6	Malate	Cofactors	Carbohydrate	0.672491	0.00431435
Fer-Put I	1-LysoPE(18:3)	hydroxycinnamate derivatives	Lipid	0.672436	0.0043187
Punicate	GBH	Lipids	Amino acid	0.672414	0.00432045
NicA	1-LysoPC(18:2)	Cofactors	Lipid	0.672412	0.00432061
OH-Pyr	myo-Inositol	Carbohydrates	Carbohydrate	0.672389	0.00432243
Isoo-C-hex-C-hex	Norvaline	Flavonoids	Amino acid	0.67231	0.00432875
Fru	2-PG	Carbohydrates	Lipid	0.672264	0.00433241
Lut-6C-2''O-glu-ara I	Pi	Flavonoids	Cofactors	0.672137	0.00434246
2-LysoPE(18:2)	Norvaline	Lipids	Amino acid	0.672101	0.00434538
stearidonate	myo-Inositol	Lipids	Carbohydrate	0.672017	0.00435204
Tyr-glu	Pro	Dipeptides	Amino acid	0.671898	0.00436152
Inosine	Pip I	Nucleotides	Amino acids	0.671883	0.00436272
2-PG	Asp	Lipids	Amino acid	0.671854	0.00436504
Meth-Nic	GABA	Cofactors	Amino acid	0.671847	0.00436563
Malate	Glycolate	Carbohydrates	Organic acid	0.6718	0.00436936
Pip II	myo-Inositol	Amino acids	Carbohydrate	0.671749	0.00437342
Tri-5O-glu	Norvaline	Flavonoids	Amino acid	0.67173	0.00437498
Sucrose	Lut-6C-2''O-glu-ara II	Carbohydrates	Flavonoid	0.671667	0.00438
Pip II	Nicotinate	Amino acids	Cofactors	0.671572	0.00438767
Oleate	Pi	Lipids	Cofactors	0.671568	0.00438801
Pi	Succinate	Cofactors	Carbohydrate	0.671384	0.00440279
VB6	Tri-4'O-ery-gua 7O-glu	Cofactors	Flavonoid	0.671354	0.0044052
Nicotinate	OxoPro I	Cofactors	Amino acid	0.671339	0.00440643
Nar cha-C-pen-O-hex	Momilactone A	Flavonoids	diterpenoid phytoalexins	0.671323	0.00440772
Guanosine	Glycerate	Nucleotides	Carbohydrate	0.671279	0.0044112
LysoPE(18:1)	Thr	Lipids	Amino acid	0.671186	0.00441874
2-aminoadipate	GBH	Amino acids	Amino acid	0.671132	0.00442311
β-Ala	Meth-ben	Amino acids	Amino acid	0.67113	0.00442328
Inosine	GABA	Nucleotides	Amino acid	0.671107	0.00442509
Tri-7O-glu	Api-6C-glu-8C-ara III	Flavonoids	Flavonoid	0.671073	0.00442783
1-LysoPE(18:2)	Norvaline	Lipids	Amino acid	0.671004	0.00443343
β-Ala	Api-6C-glu-8C-ara I	Amino acids	Flavonoid	0.670948	0.00443802
Malate	Norvaline	Carbohydrates	Amino acid	0.670941	0.00443853
Glycerol-2P	Asn	Carbohydrates	Amino acid	0.670815	0.00444879
Isoo-7,3'-dimeth	Isoo der	Flavonoids	Flavonoid	0.670795	0.00445036
Ser	GBH	Amino acids	Amino acid	0.670613	0.00446516
Gly	Glu	Amino acids	Amino acid	0.670532	0.00447178
Cytosine II	2-LysoPC(18:1)	Nucleotides	Lipid	0.670519	0.00447287
Inosine	Asp	Nucleotides	Amino acid	0.670492	0.00447509
Linoleate	Tri der IV	Lipids	Flavonoid	0.670164	0.00450185
Put	Asp	Amino acids	Amino acid	0.670134	0.00450431
Nicotinate	Asp	Cofactors	Amino acid	0.670102	0.00450698
Leu	NicA	Amino acids	Cofactors	0.670077	0.00450904
2-aminoadipate	Asn	Amino acids	Amino acid	0.670076	0.00450907
2-aminoadipate	Thr	Amino acids	Amino acid	0.669997	0.00451554
stearidonate	Gln	Lipids	Amino acid	0.669877	0.00452548
3'-AMP	Urea	Nucleotides	Amino acid	0.669752	0.00453578
Linolenate	Meth-ben	Lipids	Amino acid	0.669731	0.00453746
LysoPE(18:1)	Fumarate	Lipids	Carbohydrate	0.669721	0.00453833
Adipate	Asn	Carbohydrates	Amino acid	0.669582	0.00454974
1-LysoPC(18:2)	NicA	Lipids	Cofactors	0.669498	0.0045567
Urea	Phytocassane D	Amino acids	Terpene	0.669377	0.00456677
Pip II	Tri-4'O-thr-gua	Amino acids	Flavonoid	0.669314	0.00457198
carnitine	Ribitol	Lipids	Carbohydrate	0.669264	0.00457612
2-LysoPE(18:2)	Pro	Lipids	Amino acid	0.669228	0.00457914
Fumarate	Glycolate	Carbohydrates	Organic acid	0.669074	0.00459192
Ala	2-LysoPE(16:0)	Amino acids	Lipid	0.669031	0.00459547
Gluconate	Pip II	Carbohydrates	Amino acids	0.669029	0.00459563
Sal-2O-glu	OxoPro	hydroxycinnamate derivatives	Amino acid	0.668954	0.00460191
VB6	Api-6C-glu-8C-ara I	Cofactors	Flavonoid	0.668939	0.0046032
Citrate	Thr	Carbohydrates	Amino acid	0.668904	0.00460613
Arg	2-PG	Amino acids	Lipid	0.668819	0.0046132
Meth-Nic	Isoo-C-hex-C-hex II	Cofactors	Flavonoid	0.668803	0.00461449
1-LysoPC(18:2)	Thr	Lipids	Amino acid	0.668638	0.00462837
OxoPro	NicA	Amino acids	Cofactors	0.668635	0.00462856
Threonate	Norvaline	Cofactors	Amino acid	0.668624	0.00462955
Malate	GABA	Carbohydrates	Amino acid	0.668565	0.00463448
Threonate	GPC	Cofactors	Lipid	0.668493	0.0046405
Val	Asn	Amino acids	Amino acid	0.668424	0.0046463
1-LysoPC(18:1)	GBH	Lipids	Amino acid	0.668267	0.00465952
ASA	Asn	Amino acids	Amino acid	0.668175	0.0046673
1-LysoPA(16:0)	Meth-Nic	Lipids	Cofactors	0.668152	0.00466923
Malate	Val	Carbohydrates	Amino acid	0.667951	0.00468619
Gentisate	Gln	Carbohydrates	Amino acid	0.667904	0.00469017
Linolenate	Gln	Lipids	Amino acid	0.667858	0.0046941
9,13-DHOME	Pi	Lipids	Cofactors	0.667777	0.00470092
Linoleate	Benzoate	Lipids	Organic acid	0.667699	0.00470754
Inosine	Tri-7O-6''-sin-glu	Nucleotides	Flavonoid	0.667404	0.00473264
Norvaline	GABA	Amino acids	Amino acid	0.667091	0.0047594
Lut-7O-glu	Phenoxyacetate	Flavonoids	Organic acid	0.667005	0.00476685
Benzoate	Gln	Organic acids	Amino acid	0.666931	0.00477316
3'-AMP	1-LysoPE(18:3)	Nucleotides	Lipid	0.666922	0.00477398
Isocitrate I	VB2	Carbohydrates	Cofactors	0.666902	0.00477566
Inosine	VB5	Nucleotides	Cofactors	0.666864	0.00477893
1-LysoPE(16:0)	Pro	Lipids	Amino acid	0.666819	0.00478283
3O-Fer-qui	myo-Inositol	hydroxycinnamate derivatives	Carbohydrate	0.666793	0.00478504
1-LysoPC(18:1)	Pip I	Lipids	Amino acids	0.666786	0.00478562
Cucurbate	Asn	Organic acids	Amino acid	0.666668	0.00479584
Fer-Put I	Tri-5O-glu	hydroxycinnamate derivatives	Flavonoid	0.666629	0.00479914
Thr	Pip I	Amino acids	Amino acids	0.666628	0.00479926
Citrate	Tri-4'O-thr-4-hyd	Carbohydrates	Flavonoid	0.666582	0.0048032
Threonate	NicA	Cofactors	Cofactors	0.6664	0.00481893
Oleate	Tri-4'O-thr-syr 7''O-glu	Lipids	Flavonoid	0.666339	0.00482427
Cystine	2-LysoPC(16:0)	Amino acids	Lipid	0.666279	0.00482943
Ribitol	Guanosine	Carbohydrates	Nucleotide	0.666261	0.00483101
G6P	Pro	Carbohydrates	Amino acid	0.666137	0.00484178
Sal-2C-glu	myo-Inositol	hydroxycinnamate derivatives	Carbohydrate	0.666137	0.00484179
Linolenate	Asn	Lipids	Amino acid	0.666044	0.00484988
2-LysoPC(18:3)	Nicotinate	Lipids	Cofactors	0.6659	0.00486238
Thr	Glycerate	Amino acids	Carbohydrate	0.665872	0.00486483
3-hydroxypropionate	Nicotinate	Organic acids	Cofactors	0.665787	0.00487227
Val	Glycolate	Amino acids	Organic acid	0.665755	0.004875
Lut-6C-2''O-glu-ara I	Asp	Flavonoids	Amino acid	0.665682	0.00488144
Pro-O-hex I	Asn	hydroxycinnamate derivatives	Amino acid	0.665658	0.0048835
3'-AMP	Api-6C-glu-8C-ara	Nucleotides	Flavonoid	0.665594	0.0048891
SAdo	GABA	Nucleic acid derivatives	Amino acid	0.665542	0.00489369
2-LysoPC(18:1)	G6P	Lipids	Carbohydrate	0.665449	0.00490188
Ile	2-PG	Amino acids	Lipid	0.665426	0.00490386
4-Coumarate	Tri-4'O-thr-gua	hydroxycinnamate derivatives	Flavonoid	0.665382	0.00490773
allo-Thr	Thr	Amino acids	Amino acid	0.665351	0.00491042
Adenosine	OxoPro I	Nucleotides	Amino acid	0.665319	0.00491325
Ala	Pip I	Amino acids	Amino acids	0.665268	0.00491773
2-LysoPC(18:1)	Api-6C-glu-8C-ara I	Lipids	Flavonoid	0.665168	0.00492655
Leu	Pip I	Amino acids	Amino acids	0.665125	0.00493032
Momilactone A	OxoPro	diterpenoid phytoalexins	Amino acid	0.665037	0.00493813
Api-6C-ara-8C-ara	Phenoxyacetate	Flavonoids	Organic acid	0.664971	0.00494391
Pro-O-hex II	Nicotinate	hydroxycinnamate derivatives	Cofactors	0.664923	0.00494814
Zinolol	1O-Pal-hex	hydroxycinnamate derivatives	Lipid	0.664863	0.00495347
carnitine	9-HOTrE	Lipids	Lipid	0.664826	0.00495679
Pro-O-hex I	Nicotinate	hydroxycinnamate derivatives	Cofactors	0.664814	0.00495781
Gly	Glycerate	Amino acids	Carbohydrate	0.664698	0.00496812
Isocitrate I	2-LysoPC(16:0)	Carbohydrates	Lipid	0.664461	0.00498913
Glycerol	Meth-ben	Lipids	Amino acid	0.664457	0.00498953
urocanate	Lut-6C-2''O-glu-ara I	Amino acids	Flavonoid	0.664386	0.00499578
VB6	Tri der IV	Cofactors	Flavonoid	0.664355	0.00499861
Phytocassane C	Punicate	diterpenoid phytoalexins	Lipid	0.664351	0.00499892
Ribitol	myo-Inositol	Carbohydrates	Carbohydrate	0.66427	0.00500618
Chr-5O-hex	Linolenate	Flavonoids	Lipid	0.66419	0.00501333
Pheophorbide A I	Pip I	Cofactors	Amino acids	0.664178	0.00501441
Sinapate	Meth-Nic	hydroxycinnamate derivatives	Cofactors	0.664159	0.00501606
Tri-7O-neo	Api-6C-glu-8C-ara III	Flavonoids	Flavonoid	0.664128	0.00501888
Gal	Tri-4'O-thr-syr 7''O-glu	Carbohydrates	Flavonoid	0.664113	0.00502015
Gly	Asn	Amino acids	Amino acid	0.664018	0.00502868
Leu	2-PG	Amino acids	Lipid	0.664009	0.00502954
Sinapate	Nicotinate	hydroxycinnamate derivatives	Cofactors	0.663933	0.00503626
Uracil	Benzoate	Nucleotides	Organic acid	0.663866	0.00504229
Api-C-pen II	Tri-4'O-ery-gua 7O-glu	Flavonoids	Flavonoid	0.663865	0.00504238
Pro-O-hex II	Glycolate	hydroxycinnamate derivatives	Organic acid	0.663823	0.00504618
Adenine	Ala	Nucleotides	Amino acid	0.663698	0.00505744
Asn	Phytocassane C	Amino acids	diterpenoid phytoalexins	0.663672	0.00505972
GABA	Asp	Amino acids	Amino acid	0.663611	0.00506526
2-Coumarate	Norvaline	Organic acids	Amino acid	0.663434	0.00508124
Api-6C-glu-8C-ara II	Tricin	Flavonoids	Flavonoid	0.663407	0.0050836
Nicotinate	NicA	Cofactors	Cofactors	0.663363	0.00508763
3O-Fer-qui	Tri-4'O-thr-4-hyd	hydroxycinnamate derivatives	Flavonoid	0.663336	0.0050901
Put	GBH	Amino acids	Amino acid	0.663236	0.0050991
Leu	Glycolate	Amino acids	Organic acid	0.663213	0.00510124
Thr	GBH	Amino acids	Amino acid	0.663196	0.00510276
Pip I	Asp	Amino acids	Amino acid	0.663176	0.00510453
1-LG	MTA	Lipids	Nucleotide derivant	0.663112	0.00511034
Threonate	2-LysoPE(16:0)	Cofactors	Lipid	0.663025	0.00511826
Glycerol	myo-Inositol	Lipids	Carbohydrate	0.663006	0.00511994
1-LysoPE(16:0)	Succinate	Lipids	Carbohydrate	0.662969	0.00512331
2-PG	Val	Lipids	Amino acid	0.662858	0.00513342
Api-6C-glu-8C-ara der	Tri-4'O-thr-gua	Flavonoids	Flavonoid	0.662856	0.00513358
Swertisin	2-Amino-1,3-octadecanediol	Flavonoids	Others	0.662776	0.00514088
Adipate	OxoPro	Carbohydrates	Amino acid	0.662758	0.00514252
Pi	Asp	Cofactors	Amino acid	0.662733	0.00514485
Ind 3-car	NicA	Organic acids	Cofactors	0.662573	0.00515947
1-LysoPE(16:0)	Thr	Lipids	Amino acid	0.662511	0.00516512
Pro	myo-Inositol	Amino acids	Carbohydrate	0.66249	0.005167
2-LysoPC(18:3)	Asn	Lipids	Amino acid	0.662364	0.00517855
NAcGlu	Citrate	Amino acids	Carbohydrate	0.662353	0.00517954
1-LysoPE(18:2)	Nicotinate	Lipids	Cofactors	0.662298	0.0051846
Swertisin	3O-Fer-qui	Flavonoids	hydroxycinnamate derivant	0.662296	0.00518477
VB5	Norvaline	Cofactors	Amino acid	0.662105	0.00520237
Meth-Nic	Fumarate	Cofactors	Carbohydrate	0.661901	0.0052212
Leu	Glycerate	Amino acids	Carbohydrate	0.66186	0.00522492
Leu-pro	Isoscoparin	Dipeptides	Flavonoid	0.661851	0.00522576
Ala	Guanosine	Amino acids	Nucleotide	0.661781	0.00523222
Tri-O-hex-O-hex	Leu-pro	Flavonoids	Peptide	0.661743	0.00523573
Phytocassane C	Isoo der	diterpenoid phytoalexins	Flavonoid	0.661693	0.00524036
4-Coumarate	Tri-4'O-thr-4-hyd	hydroxycinnamate derivatives	Flavonoid	0.661615	0.00524759
3O-Fer-qui	Meth-ben	hydroxycinnamate derivatives	Amino acid	0.661539	0.00525466
HSer	Glu	Amino acids	Amino acid	0.661434	0.00526436
Inosine	GBH	Nucleotides	Amino acid	0.661422	0.00526553
His	2-LysoPE(16:0)	Amino acids	Lipid	0.661351	0.00527212
Fer-Put II	Sal-2O-glu	hydroxycinnamate derivatives	hydroxycinnamate derivant	0.661319	0.00527509
SAdo	Pi	Nucleic acid derivatives	Cofactors	0.661284	0.00527835
Pip I	Tri-4'O-ery-gua	Amino acids	Flavonoid	0.661281	0.0052786
Lut-6C-2''O-glu-ara II	Tri-4'O-ery-gua 7''O-glu	Flavonoids	Flavonoid	0.661238	0.00528267
NicA	2-LysoPC(18:2)	Cofactors	Lipid	0.66113	0.00529268
1-LysoPA(16:0)	Glycerate	Lipids	Carbohydrate	0.661096	0.00529588
Api-C-pen II	Benzoate	Flavonoids	Organic acid	0.66108	0.00529733
VB5	2-LysoPC(18:2)	Cofactors	Lipid	0.661043	0.00530081
1-LysoPC(18:2)	Succinate	Lipids	Carbohydrate	0.660875	0.00531654
1-LysoPC(18:3)	Glycerate	Lipids	Carbohydrate	0.660745	0.00532876
Tri-7O-glu	Gluconate	Flavonoids	Carbohydrate	0.660743	0.00532888
Pheophorbide A II	GBH	Cofactors	Amino acid	0.660732	0.00532993
Oleate	Fumarate	Lipids	Carbohydrate	0.660719	0.00533112
Cystine	Meth-Nic	Amino acids	Cofactors	0.660601	0.00534227
Ind 3-car	OxoPro I	Organic acids	Amino acid	0.660589	0.00534335
Chr-C-glu	Phenoxyacetate	Flavonoids	Organic acid	0.660588	0.00534345
VB6	Benzoate	Cofactors	Organic acid	0.660322	0.00536856
Trehalose	OxoPro	Carbohydrates	Amino acid	0.660174	0.00538255
G6P	GABA	Carbohydrates	Amino acid	0.660135	0.00538619
4-Coumarate	Asn	hydroxycinnamate derivatives	Amino acid	0.660089	0.00539053
Homovanillate	Gln	Organic acids	Amino acid	0.660081	0.00539128
Linolenate	Guanosine	Lipids	Nucleotide	0.659963	0.00540253
VB2	Glu	Cofactors	Amino acid	0.659922	0.00540639
dimethyl amine oxide	Api-6C-glu-8C-ara I	others	Flavonoid	0.659875	0.00541087
Gly	myo-Inositol	Amino acids	Carbohydrate	0.659858	0.00541248
LysoPE(18:1)	Tri der V	Lipids	Flavonoid	0.659824	0.00541567
Punicate	Glu	Lipids	Amino acid	0.659792	0.00541876
Glucosamine	Gln	Carbohydrates	Amino acid	0.659762	0.00542162
Adenosine	Pro	Nucleotides	Amino acid	0.659738	0.0054239
Ind 5-car	Tri-7O-6''-mal-glu	Organic acids	Flavonoid	0.659423	0.00545387
Glycerate	Val	Carbohydrates	Amino acid	0.659367	0.00545924
3O-Fer-qui	Asn	hydroxycinnamate derivatives	Amino acid	0.659341	0.00546176
3'-AMP	Tri-5O-glu	Nucleotides	Flavonoid	0.659322	0.00546358
4H-Ben	Tri-4'O-thr-gua	Phenylpropanoids	Flavonoid	0.659246	0.00547083
Isoscoparin	Glucose	Flavonoids	Carbohydrate	0.659242	0.00547121
Lut-6C-2''O-glu-ara I	Tri-4'O-ery-gua 7O-glu	Flavonoids	Flavonoid	0.659171	0.00547805
Put	GABA	Amino acids	Amino acid	0.659123	0.00548265
Fer-Put II	2-LysoPC(18:1)	hydroxycinnamate derivatives	Lipid	0.65899	0.00549537
Tri-O-glu-O-gua	Ile	Flavonoids	Amino acid	0.658904	0.00550366
Leu-pro	Chr-C-glu	Dipeptides	Flavonoid	0.658903	0.0055038
Citrate	Api-6C-glu-8C-ara I	Carbohydrates	Flavonoid	0.65886	0.00550787
allo-Thr	OxoPro I	Amino acids	Amino acid	0.658742	0.00551928
3-hydroxypropionate	Tri-4'O-thr-4-hyd	Organic acids	Flavonoid	0.658689	0.00552436
NicA	Pro-O-hex I	Cofactors	hydroxycinnamate derivant	0.658673	0.00552594
OxoPro	Pro	Amino acids	Amino acid	0.658631	0.00552998
Gluconate	Pip I	Carbohydrates	Amino acids	0.658607	0.00553231
3'-AMP	Fer-Put I	Nucleotides	hydroxycinnamate derivant	0.658566	0.0055363
Try	Meth-Nic	Amino acids	Cofactors	0.658513	0.00554144
Nicotinate	Nicotinate	Cofactors	Cofactors	0.658492	0.00554343
Pheophorbide A II	Momilactone A	Cofactors	diterpenoid phytoalexins	0.658449	0.00554757
Linolenate	GBH	Lipids	Amino acid	0.658441	0.00554839
Linolenate	Glu	Lipids	Amino acid	0.65838	0.00555432
Isoo-7,3'-dimeth	Oleate	Flavonoids	Lipid	0.658257	0.00556619
Ribitol	Gln	Carbohydrates	Amino acid	0.658199	0.00557183
Glycerol	Asn	Lipids	Amino acid	0.658162	0.00557551
Met	2-PG	Amino acids	Lipid	0.658123	0.00557927
Lut-6C-2''O-glu-ara II	Fumarate	Flavonoids	Carbohydrate	0.658115	0.00558
Norvaline	Asn	Amino acids	Amino acid	0.658067	0.00558475
Ile	NicA	Amino acids	Cofactors	0.658053	0.00558605
Pro-O-hex II	Gln	hydroxycinnamate derivatives	Amino acid	0.657935	0.00559756
Rib-5P	Threonate	Carbohydrates	Cofactors	0.657935	0.00559761
Pip I	OxoPro	Amino acids	Amino acid	0.657878	0.00560315
Pro	GABA	Amino acids	Amino acid	0.65786	0.00560487
Tricin	Gluconate	Flavonoids	Carbohydrate	0.657775	0.00561318
Leu	Nicotinate	Amino acids	Cofactors	0.657768	0.00561393
Lut-6C-2''O-glu-ara I	Tri-7O-2''O-glu-glu	Flavonoids	Flavonoid	0.65769	0.00562151
myo-Inositol	GABA	Carbohydrates	Amino acid	0.657561	0.00563415
Ind 5-car	Chr-C-glu der	Organic acids	Flavonoid	0.657526	0.00563762
Tyr-glu	Pi	Dipeptides	Cofactors	0.657408	0.00564914
Ind 5-car	Tyr	Organic acids	Amino acid	0.657324	0.0056574
Nicotinate	NAcGlu	Cofactors	Amino acid	0.657282	0.00566157
Pheophorbide A I	MTA	Cofactors	Nucleotide derivant	0.657256	0.00566412
carnitine	Lys	Lipids	Amino acid	0.657249	0.0056648
9-HOTrE isomer	GABA	Lipids	Amino acid	0.657111	0.00567842
Salicilate	Guanosine	Organic acids	Nucleotide	0.657088	0.00568073
Palmitate	myo-Inositol	Lipids	Carbohydrate	0.657083	0.0056812
VB6	Thr	Cofactors	Amino acid	0.656956	0.00569376
stearidonate	Glycerate	Lipids	Carbohydrate	0.656765	0.00571267
Cytosine II	ASA	Nucleotides	Amino acid	0.656754	0.00571381
2-Coumarate	Asp	Organic acids	Amino acid	0.656747	0.00571442
Chr-6C-ara-8C-ara	Tri-7O-glu	Flavonoids	Flavonoid	0.656715	0.00571758
Phe	Glu	Amino acids	Amino acid	0.656679	0.00572117
Chr-6C-glu-8C-ara	Isoo-C-hex-C-hex II	Flavonoids	Flavonoid	0.656616	0.0057275
Oleate	Sinapate	Lipids	hydroxycinnamate	0.656599	0.0057292
Citrate	2-LysoPC(16:0)	Carbohydrates	Lipid	0.656587	0.00573037
Api-6C-ara-8C-ara	Api-6C-glu	Flavonoids	Flavonoid	0.656548	0.00573423
Gentisate	Norvaline	Carbohydrates	Amino acid	0.656509	0.00573812
Fer-Put II	Salicilate	hydroxycinnamate derivatives	Organic acid	0.656368	0.00575219
Rib-5P	Glycolate	Carbohydrates	Organic acid	0.656282	0.00576074
Uracil	Ala	Nucleotides	Amino acid	0.656225	0.0057664
Inosine	Benzoate	Nucleotides	Organic acid	0.656146	0.00577432
Lut-6C-2''O-glu-ara I	OxoPro I	Flavonoids	Amino acid	0.656019	0.00578705
Uracil	Nicotinate	Nucleotides	Cofactors	0.656005	0.00578844
Fer-Put II	2-LysoPC(18:2)	hydroxycinnamate derivatives	Lipid	0.655894	0.00579958
Rib-5P	Maltose	Carbohydrates	Carbohydrate	0.655876	0.00580137
Gentisate	2-LysoPC(18:2)	Carbohydrates	Lipid	0.655824	0.00580662
Nicotinate	2-LysoPC(18:2)	Cofactors	Lipid	0.655808	0.00580819
Sin-O-glu	2-LysoPC(18:2)	hydroxycinnamate derivatives	Lipid	0.655769	0.00581216
Pro	Pi	Amino acids	Cofactors	0.655617	0.00582747
ACC I	1-LysoPE(18:3)	Amino acids	Lipid	0.655544	0.00583482
GABA	Threonate	Amino acids	Cofactors	0.655515	0.00583773
Fru	myo-Inositol	Carbohydrates	Carbohydrate	0.655512	0.00583804
GABA	Fumarate	Amino acids	Carbohydrate	0.655404	0.00584895
Phytocassane B	Norvaline	Diterpenoid phytoalexins	Amino acid	0.655376	0.00585176
Phytocassane B	2-LysoPC(18:2)	Diterpenoid phytoalexins	Lipid	0.655205	0.00586903
Fer-Put I	Pro-O-hex I	hydroxycinnamate derivatives	hydroxycinnamate derivant	0.65518	0.00587161
Orn	Glycolate	Amino acids	Organic acid	0.655171	0.00587251
Lys	Thr	Amino acids	Amino acid	0.654967	0.00589324
Punicate	Asp	Lipids	Amino acid	0.654964	0.00589347
Adipate	myo-Inositol	Carbohydrates	Carbohydrate	0.65477	0.00591324
Api-6C-glu-8C-ara der	Sinapate	Flavonoids	hydroxycinnamate	0.654744	0.00591588
Homovanillate	Thr	Organic acids	Amino acid	0.654713	0.00591908
Glu	Gln	Amino acids	Amino acid	0.654668	0.00592366
Thr	NicA	Amino acids	Cofactors	0.654296	0.00596172
Adenine	2-LysoPE(16:0)	Nucleotides	Lipid	0.65421	0.00597061
GHB	Isoo-7,3'-dimeth	Organic acids	Flavonoid	0.654137	0.0059781
NicA	ASA	Cofactors	Amino acid	0.654052	0.00598683
MTA	OxoPro I	Nucleotides derivatives	Amino acid	0.653971	0.00599512
GBH	Tri-C-glu I	Amino acids	Flavonoid	0.653957	0.00599659
Glycolate	2-KG	Organic acids	Carbohydrate	0.653886	0.00600396
Put	Asn	Amino acids	Amino acid	0.65383	0.00600974
ASA	Norvaline	Amino acids	Amino acid	0.65382	0.00601071
Sal-2C-glu	Pro	hydroxycinnamate derivatives	Amino acid	0.653798	0.00601303
9-HOTrE isomer	Thr	Lipids	Amino acid	0.653584	0.00603514
Ind 5-car	Tri der I	Organic acids	Flavonoid	0.653576	0.00603595
Sin-O-glu	ASA	hydroxycinnamate derivatives	Amino acid	0.653549	0.00603873
Salicilate	OxoPro	Organic acids	Amino acid	0.653492	0.00604473
SAdo	Pro	Nucleic acid derivatives	Amino acid	0.653486	0.0060453
Fumarate	Val	Carbohydrates	Amino acid	0.653286	0.00606612
ASA	2-PG	Amino acids	Lipid	0.653052	0.00609044
Nicotinate	Pi	Cofactors	Cofactors	0.653011	0.00609478
Galactinol	Swertisin	Carbohydrates	Flavonoid	0.652941	0.00610207
Betaine	Ferulate	Amino acids	hydroxycinnamate	0.652854	0.00611114
Isocitrate I	Nicotinate	Carbohydrates	Cofactors	0.652848	0.00611184
Phe	Asn	Amino acids	Amino acid	0.652844	0.00611217
Uridine	Gln	Nucleotides	Amino acid	0.652797	0.00611717
Sin-O-glu	1-LysoPE(18:2)	hydroxycinnamate derivatives	Lipid	0.652763	0.00612068
Pi	Meth-Nic	Cofactors	Cofactors	0.652749	0.00612221
Isoscoparin	Fru	Flavonoids	Carbohydrate	0.652713	0.00612597
LysoPE(18:1)	Ala	Lipids	Amino acid	0.652693	0.00612799
Tri-O-glu-O-gua der	Phe	Flavonoids	Amino acid	0.652589	0.00613893
2-aminoadipate	VB2	Amino acids	Cofactors	0.65241	0.00615779
Lys	NicA	Amino acids	Cofactors	0.652299	0.00616945
Glucosamine	Nicotinate	Carbohydrates	Cofactors	0.652228	0.00617697
Octadecanoate	OxoPro	Lipids	Amino acid	0.652196	0.0061803
Tri-7O-glu	Isoo-C-hex-C-hex II	Flavonoids	Flavonoid	0.652166	0.00618351
Palmitate	GBH	Lipids	Amino acid	0.65195	0.00620635
Tri-7O-glu	Inosine	Flavonoids	Nucleotide	0.651904	0.00621125
β-Ala	Tri-4'O-thr-syr 7''O-glu	Amino acids	Flavonoid	0.651876	0.00621424
Isocitrate I	Meth-Nic	Carbohydrates	Cofactors	0.651866	0.00621526
Linoleate	Tri-7O-2''O-glu-glu	Lipids	Flavonoid	0.651733	0.00622936
Isoo-7O-glu	Punicate	Flavonoids	Lipid	0.651666	0.00623652
Sal-2O-glu	Guanosine	hydroxycinnamate derivatives	Nucleotide	0.651655	0.00623766
Swertisin	Tri der I	Flavonoids	Flavonoid	0.651561	0.0062477
Cucurbate	Adenosine	Organic acids	Nucleotide	0.651555	0.00624831
Fumarate	Api-6C-glu-8C-ara I	Carbohydrates	Flavonoid	0.651501	0.00625409
Fer-Put I	Api-C-pen-O-fer-hex	hydroxycinnamate derivatives	Flavonoid	0.651499	0.00625428
Fer-Put I	Tri-4'O-syr-O-hex	hydroxycinnamate derivatives	Flavonoid	0.651424	0.00626226
Pip II	Tri-4'O-ery-gua	Amino acids	Flavonoid	0.651346	0.00627061
SAdo	GBH	Nucleic acid derivatives	Amino acid	0.651336	0.00627171
LysoPE(18:1)	Tricin	Lipids	Flavonoid	0.651285	0.00627708
1-LG	myo-Inositol	Lipids	Carbohydrate	0.65126	0.00627982
Api-C-pen I	Momilactone A	Flavonoids	diterpenoid phytoalexins	0.651132	0.00629348
Inosine	Tri-7O-2''O-glu-glu	Nucleotides	Flavonoid	0.651126	0.0062941
Isoo-7,3'-dimeth	Lut-7O-glu	Flavonoids	Flavonoid	0.651073	0.00629978
Orn	Norvaline	Amino acids	Amino acid	0.650877	0.00632087
Trehalose	GABA	Carbohydrates	Amino acid	0.65084	0.00632485
Api-6C-glu	NicA	Flavonoids	Cofactors	0.650813	0.0063277
allo-Thr	Pip I	Amino acids	Amino acids	0.650741	0.00633555
Pheophorbide A II	Tri der V	Cofactors	Flavonoid	0.650708	0.00633905
Chr-5O-hex	Api-C-pen	Flavonoids	Flavonoid	0.650676	0.00634247
OH-Pyr	OxoPro I	Carbohydrates	Amino acid	0.650591	0.00635172
Momilactone A der	OxoPro	Terpenes	Amino acid	0.650369	0.00637568
Fru	2-LysoPE(16:0)	Carbohydrates	Lipid	0.650355	0.00637722
Lut-6C-2''O-glu-ara I	Tri-4'O-thr-syr 7''O-glu	Flavonoids	Flavonoid	0.650305	0.00638259
Cytosine II	Tri-7O-6''-mal-glu	Nucleotides	Flavonoid	0.650219	0.00639197
ACC II	2-PG	Amino acids	Lipid	0.650206	0.0063933
G6P	2-PG	Carbohydrates	Lipid	0.650177	0.00639645
Fer-O-glu II	Tri der III	hydroxycinnamate derivatives	Flavonoid	0.650118	0.00640289
quinate	GABA	hydroxycinnamate derivatives	Amino acid	0.649931	0.00642316
3-hydroxypropionate	Ala	Organic acids	Amino acid	0.649918	0.00642464
Fru	OxoPro I	Carbohydrates	Amino acid	0.649817	0.00643567
Isoo-2''O-glu	Thr	Flavonoids	Amino acid	0.649769	0.00644088
Chr-6C-ara-8C-ara	GHB	Flavonoids	Organic acid	0.649737	0.00644438
SAdo	OxoPro I	Nucleic acid derivatives	Amino acid	0.649668	0.00645194
3'-AMP	2-LysoPC(18:3)	Nucleotides	Lipid	0.649622	0.00645696
Ile	Glycerate	Amino acids	Carbohydrate	0.649372	0.0064843
Gluconate	OxoPro I	Carbohydrates	Amino acid	0.64937	0.00648448
Adenosine	Meth-Nic	Nucleotides	Cofactors	0.649369	0.00648468
Pip II	2-LysoPC(16:0)	Amino acids	Lipid	0.649366	0.00648497
Gal	Meth-ben	Carbohydrates	Amino acid	0.649361	0.0064855
Api-6C-glu-8C-ara der	Tri-4'O-ery-gua	Flavonoids	Flavonoid	0.649246	0.00649815
Tri-O-glu-O-gua	Phe	Flavonoids	Amino acid	0.649188	0.00650456
VB2	VB2	Cofactors	Cofactors	0.649081	0.00651625
ACC I	2-LysoPE(18:2)	Amino acids	Lipid	0.649034	0.00652147
myo-Inositol	MTA	Carbohydrates	Nucleotide derivant	0.64902	0.00652303
His	GABA	Amino acids	Amino acid	0.648976	0.00652788
Spd	Meth-Nic	Amino acids	Cofactors	0.648936	0.00653227
2-Amino-1,3,4,5-eicosanetetrol	Tricin	Others	Flavonoid	0.648926	0.00653343
Isocitrate I	Asp	Carbohydrates	Amino acid	0.648862	0.00654051
Api-6C-glu-8C-ara der	VB5	Flavonoids	Cofactors	0.648846	0.00654223
Succinate	Adenosine	Carbohydrates	Nucleotide	0.648838	0.00654313
Linolenate	Api-6C-glu-8C-ara I	Lipids	Flavonoid	0.648823	0.00654479
Gentisate	Thr	Carbohydrates	Amino acid	0.648817	0.00654547
2-LysoPE(18:2)	NAcGlu	Lipids	Amino acid	0.648795	0.00654791
Thr	2-LysoPE(16:0)	Amino acids	Lipid	0.648775	0.00655003
Rib-5P	2-LysoPE(16:0)	Carbohydrates	Lipid	0.648734	0.00655456
Punicate	2-LysoPE(16:0)	Lipids	Lipid	0.648728	0.00655525
Linoleate	Pip II	Lipids	Amino acids	0.648716	0.00655662
OH-Pyr	Pi	Carbohydrates	Cofactors	0.648668	0.00656192
Galactinol	His	Carbohydrates	Amino acid	0.648631	0.00656598
Galactinol	Isoo-7,3'-dimeth	Carbohydrates	Flavonoid	0.648577	0.00657203
Glycerol	MTA	Lipids	Nucleotide derivant	0.648439	0.00658731
GHB	9,13-DHOME	Organic acids	Lipid	0.648257	0.00660759
Sal-2C-glu	2-LysoPC(18:2)	hydroxycinnamate derivatives	Lipid	0.648245	0.00660888
Tri-O-hex-O-hex	Zinolol	Flavonoids	hydroxycinnamate	0.648151	0.00661936
Pip I	VB2	Amino acids	Cofactors	0.648075	0.00662786
Gal	myo-Inositol	Carbohydrates	Carbohydrate	0.648017	0.00663437
3O-Fer-qui	VB2	hydroxycinnamate derivatives	Cofactors	0.647794	0.00665929
VB2	2-LysoPC(16:0)	Cofactors	Lipid	0.647691	0.00667082
HSer	NAcGlu	Amino acids	Amino acid	0.647604	0.00668065
Norvaline	Pi	Amino acids	Cofactors	0.647592	0.00668197
Meth-Nic	Sinapate	Cofactors	hydroxycinnamate	0.647459	0.0066969
Palmitate	Tri der V	Lipids	Flavonoid	0.647394	0.00670425
Thr	Nicotinate	Amino acids	Cofactors	0.647375	0.00670636
DHA	Thr	Cofactors	Amino acid	0.647373	0.00670658
Api-C-pen II	Isoo-C-hex-C-hex I	Flavonoids	Flavonoid	0.64717	0.00672954
Succinate	Pi	Carbohydrates	Cofactors	0.64716	0.00673058
Phe	GABA	Amino acids	Amino acid	0.647138	0.00673309
Pheophorbide A II	Tri-4'O-ery-gua	Cofactors	Flavonoid	0.64666	0.0067873
Isoo-7,3'-dimeth	Phenoxyacetate	Flavonoids	Organic acid	0.646617	0.00679226
GPC	Linoleate	Lipids	Lipid	0.646584	0.006796
Tri-7O-neo	Tri-4'O-ery-gua 7''O-glu	Flavonoids	Flavonoid	0.646561	0.00679864
Api-C-pen II	Sinapate	Flavonoids	hydroxycinnamate	0.646463	0.00680973
quinate	Asn	hydroxycinnamate derivatives	Amino acid	0.646461	0.00681002
Meth-Nic	Chr-6C-glu-8C-ara	Cofactors	Flavonoid	0.646431	0.00681337
Guanosine	Glu	Nucleotides	Amino acid	0.646368	0.00682059
Pi	GPC	Cofactors	Lipid	0.646329	0.00682513
5-HT I	9,13-DHOME	Amino acids	Lipid	0.646212	0.00683847
GHB	Syr-3O-glu	Organic acids	Flavonoid	0.646152	0.00684537
myo-Inositol	NicA	Carbohydrates	Cofactors	0.646137	0.00684699
Glycerol-2P	Adenosine	Carbohydrates	Nucleotide	0.64606	0.00685586
Ribitol	Benzoate	Carbohydrates	Organic acid	0.646049	0.00685714
9-HOTrE isomer	Guanosine	Lipids	Nucleotide	0.646013	0.00686127
Inosine	Pip II	Nucleotides	Amino acids	0.645957	0.00686772
1-LysoPE(18:2)	Pro	Lipids	Amino acid	0.645949	0.00686862
Api-6C-glu-8C-ara II	Pi	Flavonoids	Cofactors	0.645927	0.00687116
Leu-pro	Phytocassane C	Dipeptides	diterpenoid phytoalexins	0.645911	0.00687294
Ile	Asn	Amino acids	Amino acid	0.645898	0.00687445
Ile	Pip I	Amino acids	Amino acids	0.645799	0.00688586
Adenosine	Succinate	Nucleotides	Carbohydrate	0.64579	0.00688693
Api-C-pen-O-fer-hex	Lut-7O-glu	Flavonoids	Flavonoid	0.645691	0.00689828
Citrate	Tri-4'O-thr-gua	Carbohydrates	Flavonoid	0.645681	0.00689946
Glycerate	Glycolate	Carbohydrates	Organic acid	0.6456	0.00690876
Succinate	myo-Inositol	Carbohydrates	Carbohydrate	0.645462	0.00692474
Api-6C-glu	Glycolate	Flavonoids	Organic acid	0.64546	0.00692494
Benzoate	Glu	Organic acids	Amino acid	0.645441	0.0069271
Api-C-pen I	Api-6C-glu-8C-ara III	Flavonoids	Flavonoid	0.645402	0.00693164
Rib-5P	Octadecanoate	Carbohydrates	Lipid	0.645396	0.00693239
4H-Ben	Meth-ben	Phenylpropanoids	Amino acid	0.645157	0.00696005
[truncated: 41,257 more rows]
